# Supplementary material for: Temporally restricted activation of IFNβ signaling underlies response to immune checkpoint therapy in mice
Source: Nat Commun. 2022 Aug 19;13:4895. doi: 10.1038/s41467-022-32567-8 (PMC9390963; doi:10.1038/s41467-022-32567-8)
Supplement: Supplementary file 5 — Supplementary Data 2 [file 41467_2022_32567_MOESM5_ESM.xlsx]

## Sheet: T cells
ANOVA (Non-parametric, Kruskal-Wallis test with Benjamini Hochberg correction for multiple comparisons)
CD8 T cells
Group	comparison	q value
AB1 RS	0 vs. 2	0.0121
AB1 RS	0 vs. 4	<0.0001
AB1 RS	0 vs. 6	<0.0001
AB1 NR	0 vs. 2	0.084
AB1 NR	0 vs. 4	0.0016
AB1 NR	0 vs. 6	<0.0001
Renca RS	0 vs. 2	0.1862
Renca RS	0 vs. 4	0.001
Renca RS	0 vs. 6	<0.0001
Renca NR	0 vs. 2	0.4961
Renca NR	0 vs. 4	0.023
Renca NR	0 vs. 6	0.0121
AB1 day 0	RS vs NR	0.2596
AB1 day 2	RS vs NR	0.1802
AB1 day 4	RS vs NR	0.1802
AB1 day 6	RS vs NR	0.2087
Renca day 0	RS vs NR	0.681
Renca day 2	RS vs NR	0.3824
Renca day 4	RS vs NR	0.2596
Renca day 6	RS vs NR	0.1802
