# Supplementary material for: Temporally restricted activation of IFNβ signaling underlies response to immune checkpoint therapy in mice
Source: Nat Commun. 2022 Aug 19;13:4895. doi: 10.1038/s41467-022-32567-8 (PMC9390963; doi:10.1038/s41467-022-32567-8)
Supplement: Supplementary file 6 — Supplementary Data 3 [file 41467_2022_32567_MOESM6_ESM.xlsx]

## Sheet: AB1 TCseq
gene	clustergroup	membership score
0610039K10RIK	1	0.305377
1600010M07RIK	1	0.577367
1700010I14RIK	1	0.400889
1700034H15RIK	1	0.393103
1700097N02RIK	1	0.499776
1810041H14RIK	1	0.389309
2010008C14RIK	1	0.470373
2210406H18RIK	1	0.40938
2310040G24RIK	1	0.395094
4833411C07RIK	1	0.373646
4930455G09RIK	1	0.513512
4930469K13RIK	1	0.507149
4930568A12RIK	1	0.48878
5330426L24RIK	1	0.328706
5430427O19RIK	1	0.449714
5830432E09RIK	1	0.696724
5830468F06RIK	1	0.474875
6030468B19RIK	1	0.487789
6330409D20RIK	1	0.418489
6530402F18RIK	1	0.633379
9930022D16RIK	1	0.303011
A	1	0.349827
A530040E14RIK	1	0.392313
A530076I17RIK	1	0.376935
A630001G21RIK	1	0.629524
A630035G10RIK	1	0.486823
AA386476	1	0.444214
AB124611	1	0.400252
ABCA7	1	0.490158
ABCD1	1	0.754324
ABCG1	1	0.467583
ABI3	1	0.545006
ACOX3	1	0.625478
ACP2	1	0.57113
ACSL1	1	0.605982
ACVRL1	1	0.639207
ADA	1	0.539034
ADAP1	1	0.706345
ADAP2	1	0.517924
ADAP2OS	1	0.524131
ADGRB2	1	0.647696
ADGRF3	1	0.51328
ADGRG3	1	0.324541
AGTRAP	1	0.491649
AI504432	1	0.366055
AIF1	1	0.543399
AIM2	1	0.475803
AKNA	1	0.503837
ALDH1B1	1	0.671663
ALOX5AP	1	0.423989
ALPK1	1	0.370829
ALS2CL	1	0.442526
AMDHD2	1	0.678326
AMPD3	1	0.438018
ANGPTL7	1	0.364458
ANKRD44	1	0.680515
ANPEP	1	0.444123
AP1S3	1	0.473618
ARAP1	1	0.480093
ARG2	1	0.42764
ARHGAP15	1	0.598461
ARHGAP25	1	0.44736
ARHGAP27	1	0.424212
ARHGAP27OS2	1	0.573239
ARHGAP30	1	0.750896
ARID3B	1	0.337601
ARL5C	1	0.638914
ARRB2	1	0.559479
ARRDC1	1	0.684097
ATP1A3	1	0.601742
ATP1B3	1	0.349482
ATP2A3	1	0.517389
ATP6V0E2	1	0.495965
ATP8A1	1	0.506918
ATP8B4	1	0.599834
AW112010	1	0.482845
B3GALT4	1	0.709542
B3GNT5	1	0.48983
B3GNT8	1	0.449858
B430306N03RIK	1	0.333115
B430319F04RIK	1	0.372147
BACH2	1	0.330698
BATF	1	0.757324
BATF3	1	0.568962
BC035044	1	0.326198
BC043934	1	0.458775
BC049352	1	0.499745
BC049715	1	0.312396
BC064078	1	0.383257
BCL2A1A	1	0.335299
BCL2A1B	1	0.373479
BCL2A1C	1	0.375019
BCL2A1D	1	0.349052
BCL2L11	1	0.591089
BCO2	1	0.6584
BE692007	1	0.347068
BIN2	1	0.714045
BIRC3	1	0.635853
BLVRB	1	0.584546
BSN	1	0.43866
BSPRY	1	0.327838
BTNL2	1	0.441799
C130012C08RIK	1	0.370984
C1QA	1	0.414248
C1QC	1	0.437426
C4B	1	0.316162
C6	1	0.566866
CACNB4	1	0.524707
CACNG8	1	0.581767
CAMK1D	1	0.719957
CAMTA2	1	0.610112
CARD11	1	0.453587
CARD9	1	0.414843
CARMIL1	1	0.500843
CCDC69	1	0.65525
CCL1	1	0.305045
CCL4	1	0.514753
CCL8	1	0.460718
CCR5	1	0.392821
CCRL2	1	0.374308
CD160	1	0.532907
CD1D1	1	0.309956
CD200R2	1	0.393478
CD300C	1	0.607777
CD300C2	1	0.583709
CD300LD	1	0.633833
CD302	1	0.62294
CD38	1	0.631099
CD48	1	0.519376
CD52	1	0.697432
CD53	1	0.663409
CD7	1	0.472922
CD86	1	0.60558
CDC42SE2	1	0.50818
CDH23	1	0.347611
CEACAM16	1	0.581415
CEACAM19	1	0.412574
CHST4	1	0.301797
CISH	1	0.390809
CLDND2	1	0.554077
CLEC12A	1	0.423111
CLEC2G	1	0.604057
CLEC2I	1	0.566336
CLEC4A1	1	0.546172
CLEC4A3	1	0.490673
CLEC4D	1	0.427324
CLEC4E	1	0.453686
CLEC7A	1	0.449889
CMKLR1	1	0.746849
CNP	1	0.487486
CNR2	1	0.606381
CORO1A	1	0.621417
CORO2A	1	0.370435
CORO7	1	0.749828
COTL1	1	0.658379
CPNE4	1	0.318701
CPNE5	1	0.337582
CREG2	1	0.558969
CRLF3	1	0.507127
CSF2	1	0.326944
CSF3R	1	0.408968
CST7	1	0.648708
CTSE	1	0.472457
CTSH	1	0.687368
CTSS	1	0.746741
CTSZ	1	0.583774
CXCL16	1	0.483045
CYB561D1	1	0.766179
CYBA	1	0.74531
CYBB	1	0.685323
CYFIP2	1	0.595313
CYP4V3	1	0.543666
CYTH1	1	0.45695
CYTIP	1	0.43999
D130040H23RIK	1	0.462454
D730003I15RIK	1	0.498848
DAGLB	1	0.353765
DCLRE1C	1	0.47958
DDHD1	1	0.497179
DDX43	1	0.482169
DENND2D	1	0.59167
DENND4B	1	0.639766
DIAPH1	1	0.448281
DMXL2	1	0.436061
DNAAF3	1	0.650712
DNAH2	1	0.371197
DNAJB13	1	0.366825
DNAJC12	1	0.520534
DNASE1L3	1	0.576051
DOCK10	1	0.64117
DOCK2	1	0.641526
DOK2	1	0.457997
DPEP3	1	0.325711
DRAM1	1	0.533008
DUSP2	1	0.412148
E230032D23RIK	1	0.378772
E330020D12RIK	1	0.404959
EFHD2	1	0.64118
EGFL8	1	0.56258
EIF4E3	1	0.456804
EIF5A2	1	0.580221
EMB	1	0.310289
EMID1	1	0.747701
ENO4	1	0.385185
ENTPD1	1	0.567164
EPB41	1	0.386833
ERV3	1	0.378393
ETV3	1	0.528069
EYA2	1	0.40605
F10	1	0.348513
F730043M19RIK	1	0.645929
FAM155A	1	0.521747
FAM174A	1	0.668341
FAM187B	1	0.549841
FAM89A	1	0.312813
FBRSL1	1	0.354005
FCER1G	1	0.544377
FCGR2B	1	0.515615
FCGR3	1	0.584153
FCHO1	1	0.483487
FCRL6	1	0.393434
FES	1	0.685123
FGD2	1	0.408738
FGD4	1	0.572438
FGR	1	0.558696
FLI1	1	0.539856
FLT3	1	0.471462
FMNL1	1	0.516365
FNBP1	1	0.583275
FNDC9	1	0.443453
FOS	1	0.354215
FPR1	1	0.588866
FPR2	1	0.644167
FPR3	1	0.668961
FRAT1	1	0.423779
FUCA2	1	0.571016
FUT7	1	0.652597
FYB	1	0.589708
FYN	1	0.580574
GAB3	1	0.441898
GALNT3	1	0.580005
GALNT6OS	1	0.33858
GBGT1	1	0.436662
GCA	1	0.533912
GDF9	1	0.394728
GFI1	1	0.687835
GM10499	1	0.390624
GM10505	1	0.639664
GM10552	1	0.321892
GM10684	1	0.388123
GM10693	1	0.559047
GM10851	1	0.370391
GM10863	1	0.54336
GM11127	1	0.360294
GM11346	1	0.368209
GM12840	1	0.303765
GM13091	1	0.661301
GM13245	1	0.439333
GM13246	1	0.410738
GM13477	1	0.692631
GM13542	1	0.502537
GM13767	1	0.511388
GM13768	1	0.502422
GM13814	1	0.469103
GM14548	1	0.552567
GM15232	1	0.46131
GM15448	1	0.617605
GM15503	1	0.357575
GM15539	1	0.363213
GM15601	1	0.408585
GM15786	1	0.369524
GM15832	1	0.343478
GM15873	1	0.384405
GM15922	1	0.525023
GM15925	1	0.574777
GM15930	1	0.601148
GM15931	1	0.686128
GM15932	1	0.355053
GM15964	1	0.429553
GM15987	1	0.356055
GM15989	1	0.380394
GM16015	1	0.528199
GM16213	1	0.749539
GM16267	1	0.514125
GM16341	1	0.369248
GM17147	1	0.317898
GM17705	1	0.453668
GM17782	1	0.345889
GM17999	1	0.360104
GM1848	1	0.327908
GM18953	1	0.442419
GM19345	1	0.618153
GM19585	1	0.583853
GM19963	1	0.452534
GM20069	1	0.505602
GM20100	1	0.382487
GM20324	1	0.307493
GM20400	1	0.378191
GM20478	1	0.382168
GM20511	1	0.507979
GM20513	1	0.628612
GM20689	1	0.671542
GM20692	1	0.398878
GM20743	1	0.340718
GM26781	1	0.302869
GM27010	1	0.390797
GM28100	1	0.401686
GM28187	1	0.431024
GM28417	1	0.522095
GM28884	1	0.327861
GM28913	1	0.436659
GM28914	1	0.563032
GM29243	1	0.417478
GM29336	1	0.399439
GM29585	1	0.510486
GM2A	1	0.714237
GM3145	1	0.397792
GM36266	1	0.646062
GM37169	1	0.669987
GM37226	1	0.360882
GM37266	1	0.45041
GM37696	1	0.328692
GM37787	1	0.432311
GM37975	1	0.330922
GM42735	1	0.322516
GM42776	1	0.432922
GM43272	1	0.682082
GM43769	1	0.379239
GM43814	1	0.462818
GM43912	1	0.406702
GM43963	1	0.370861
GM44147	1	0.462138
GM44659	1	0.513861
GM44850	1	0.308679
GM44873	1	0.470012
GM44877	1	0.456763
GM45140	1	0.346804
GM45222	1	0.514399
GM45606	1	0.559234
GM4860	1	0.328864
GM5049	1	0.332632
GM5398	1	0.677604
GM5602	1	0.381221
GM5682	1	0.600468
GM614	1	0.613123
GM6175	1	0.670772
GM6377	1	0.399966
GM7019	1	0.634649
GM7823	1	0.382132
GM8459	1	0.353754
GM8532	1	0.380513
GM8815	1	0.368483
GM8835	1	0.330106
GM9025	1	0.580046
GM9694	1	0.359812
GM9765	1	0.334647
GMFG	1	0.777805
GMIP	1	0.638322
GNA15	1	0.40835
GNGT2	1	0.543002
GPC2	1	0.551488
GPR157	1	0.322126
GPR171	1	0.529804
GPR35	1	0.433685
GPR55	1	0.427072
GPSM3	1	0.805002
GRB2	1	0.766899
GRK2	1	0.625093
GZMD	1	0.360454
H2-AA	1	0.475426
H2-AB1	1	0.56794
H2-D1	1	0.441955
H2-DMA	1	0.692908
H2-DMB1	1	0.622381
H2-DMB2	1	0.617696
H2-EB1	1	0.450103
H2-EB2	1	0.443277
H2-K1	1	0.38623
H2-K2	1	0.408947
H2-M10.5	1	0.334688
H2-M10.6	1	0.336761
H2-OA	1	0.516146
H2-Q1	1	0.350509
H2-Q10	1	0.508748
H2-Q2	1	0.368875
H2-Q5	1	0.587607
H2-Q6	1	0.524153
H2-Q7	1	0.623783
H2-T3	1	0.420546
HAL	1	0.491983
HAVCR2	1	0.337281
HCLS1	1	0.541474
HGFAC	1	0.313799
HHEX	1	0.414904
HIF1A	1	0.301757
HMGB1-PS5	1	0.490807
HPSE	1	0.520639
HS3ST3A1	1	0.418845
HS3ST3B1	1	0.501513
HSH2D	1	0.515167
ICAM1	1	0.529013
IFNAR2	1	0.695654
IGF2BP3	1	0.505871
IGSF5	1	0.415589
IGSF6	1	0.566691
IKBKE	1	0.648347
IKZF1	1	0.7236
IKZF2	1	0.355403
IL10RA	1	0.594468
IL12RB2	1	0.394729
IL18BP	1	0.480182
IL18RAP	1	0.435378
IL1A	1	0.450339
IL1B	1	0.357775
IL21R	1	0.573108
IL22RA2	1	0.341019
IL2RG	1	0.686075
INPP5D	1	0.57064
INPP5J	1	0.502769
IPCEF1	1	0.547596
IRAK2	1	0.392835
IRAK3	1	0.532384
IRF5	1	0.489364
IRF8	1	0.391915
ITGA4	1	0.520845
ITGAD	1	0.36232
ITGAL	1	0.701956
ITGAM	1	0.303628
ITGAX	1	0.363168
ITGB2	1	0.641523
ITGB7	1	0.51176
IZUMO1R	1	0.340192
JAZF1	1	0.500488
KCNAB2	1	0.581096
KCNC1	1	0.309392
KCNF1	1	0.400161
KCNH7	1	0.393974
KCNJ9	1	0.38042
KCNQ1OT1	1	0.383074
KHDC3	1	0.361979
KIF19A	1	0.541594
KIT	1	0.667875
KLF8	1	0.534437
KLHL36	1	0.593093
KLK1B14-PS	1	0.337303
KLRA5	1	0.578303
KLRE1	1	0.675397
KLRK1	1	0.63173
LACC1	1	0.422081
LAMB3	1	0.30599
LAPTM5	1	0.539214
LAX1	1	0.631178
LCP1	1	0.486757
LCP2	1	0.617091
LILRA6	1	0.462241
LIMD2	1	0.526717
LMO2	1	0.433886
LPAR5	1	0.466142
LPAR6	1	0.514422
LPCAT2	1	0.616453
LRCH4	1	0.513011
LRRC25	1	0.597219
LRRC29	1	0.646501
LSR	1	0.501798
LST1	1	0.66131
LTA	1	0.527063
LY6G6E	1	0.50522
LYN	1	0.343269
MAB21L3	1	0.630492
MALT1	1	0.450517
MAN2B1	1	0.556786
MANSC1	1	0.640193
MAP10	1	0.434762
MAP3K1	1	0.468114
MAP3K8	1	0.436866
MAP4K1	1	0.713109
MAPKAPK3	1	0.517271
MARCKSL1	1	0.477182
MCEMP1	1	0.350719
MCL1	1	0.471339
MCOLN2	1	0.4041
MCTP2	1	0.583236
MERTK	1	0.461244
MFSD6L	1	0.520478
MGST1	1	0.471652
MIF4GD	1	0.483789
MIR142HG	1	0.459469
MIR155HG	1	0.453305
MKNK1	1	0.657006
MLLT6	1	0.497586
MOB3B	1	0.45564
MOSPD2	1	0.675788
MS4A6B	1	0.422441
MTUS2	1	0.308451
MYO15	1	0.366633
MYO1F	1	0.730587
MYO1G	1	0.737272
N4BP2L1	1	0.478539
NAIP5	1	0.41097
NAPSA	1	0.605187
NBEAL2	1	0.447493
NCF1	1	0.522916
NCF2	1	0.589589
NCOA7	1	0.567678
NCR3-PS	1	0.510885
NECTIN2	1	0.421985
NEURL3	1	0.538299
NFAM1	1	0.500526
NFE2L2	1	0.36858
NKG7	1	0.475515
NLRC3	1	0.469763
NLRP3	1	0.508666
NOD2	1	0.380507
NR1H3	1	0.439362
NRG2	1	0.456374
NRGN	1	0.40097
NRIP3	1	0.305527
NRROS	1	0.579428
NUAK2	1	0.37439
NUP210	1	0.645082
OAS1C	1	0.597987
OLFR433	1	0.313488
OLFR97	1	0.311486
ORM2	1	0.318645
ORM3	1	0.526376
OSM	1	0.337447
OTOS	1	0.561518
P2RX4	1	0.545491
P2RX7	1	0.517387
P2RY14	1	0.44381
P2RY6	1	0.370065
PAG1	1	0.421408
PARVG	1	0.599232
PATE2	1	0.387439
PCNX2	1	0.352181
PDCD1LG2	1	0.441684
PDE4B	1	0.491809
PELI1	1	0.436095
PFKFB3	1	0.456261
PFKFB4	1	0.57515
PGAP1	1	0.436569
PGLYRP1	1	0.512202
PHACTR2	1	0.575981
PHACTR3	1	0.48087
PID1	1	0.592008
PIK3CD	1	0.744649
PIK3CG	1	0.568594
PIK3R6	1	0.602363
PILRA	1	0.612785
PILRB1	1	0.673292
PILRB2	1	0.632332
PIM2	1	0.482582
PIP4K2A	1	0.444189
PIRA2	1	0.539067
PIRB	1	0.591634
PITPNM1	1	0.421267
PKN1	1	0.722664
PLA2G15	1	0.358901
PLA2G3	1	0.461072
PLA2G7	1	0.543437
PLBD1	1	0.689817
PLCB2	1	0.599782
PLEK	1	0.577312
PLEKHO2	1	0.4579
PLPPR4	1	0.43468
PLXNB3	1	0.381697
PNPLA7	1	0.533056
PNRC1	1	0.544559
PPM1H	1	0.555845
PPT2	1	0.637687
PRKCB	1	0.410459
PRKCD	1	0.581228
PROZ	1	0.629473
PRSS30	1	0.359129
PSD4	1	0.670666
PSEN2	1	0.41995
PTGER2	1	0.66937
PTK2B	1	0.459901
PTPN18	1	0.775301
PTPN6	1	0.428752
PTPN7	1	0.632681
PTPRC	1	0.605495
PTPRJ	1	0.543967
PTPRO	1	0.379533
PVRIG	1	0.562724
PYGL	1	0.480755
QRFP	1	0.460578
RAB19	1	0.477906
RAB20	1	0.642788
RAB27A	1	0.440747
RAB39	1	0.485042
RAB43	1	0.543045
RAB8B	1	0.710901
RALGDS	1	0.449874
RALGPS1	1	0.536073
RASA4	1	0.590922
RASGRP1	1	0.648612
RASSF2	1	0.687104
RASSF4	1	0.61598
RASSF5	1	0.633061
RAVER2	1	0.322131
RBM47	1	0.589447
RCSD1	1	0.494544
RD3	1	0.394299
RELB	1	0.435558
RELT	1	0.488536
RFFL	1	0.444076
RGS1	1	0.500881
RGS14	1	0.616415
RGS8	1	0.36259
RHBDF2	1	0.393462
RHOF	1	0.466141
RHOG	1	0.741944
RHOH	1	0.587394
RIC1	1	0.488928
RINL	1	0.538285
RNASEL	1	0.443676
RNF130	1	0.622906
RNF43	1	0.529509
RPRM	1	0.344895
RPS6KA1	1	0.55312
RUFY3	1	0.633833
RUNX3	1	0.472044
S1PR5	1	0.539947
SASH3	1	0.721668
SATB1	1	0.522968
SCARF1	1	0.449927
SCLY	1	0.515914
SDC3	1	0.561658
SELPLG	1	0.663158
SEMA4A	1	0.702219
SEMA4D	1	0.647135
SEMA4F	1	0.458186
SERPINA10	1	0.416228
SERPINB6B	1	0.563422
SERPINB9	1	0.609074
SH2D1A	1	0.545515
SH2D3C	1	0.602383
SH3BP1	1	0.473086
SH3BP2	1	0.62546
SHCBP1L	1	0.327339
SHISA3	1	0.33831
SHISA5	1	0.411932
SKAP1	1	0.492372
SLA	1	0.469434
SLAMF6	1	0.654697
SLAMF7	1	0.583175
SLC11A1	1	0.610642
SLC12A9	1	0.520189
SLC15A3	1	0.674344
SLC25A35	1	0.526987
SLC25A45	1	0.662287
SLC2A9	1	0.48138
SLC31A2	1	0.603599
SLC36A1	1	0.506141
SLC43A2	1	0.612419
SLC46A3	1	0.385954
SLC7A7	1	0.524201
SLC8B1	1	0.655577
SLC9A3R1	1	0.480013
SLC9A7	1	0.504652
SLCO3A1	1	0.67453
SLFN2	1	0.486131
SMIM24	1	0.612214
SMPD5	1	0.514974
SMPDL3A	1	0.556605
SNX20	1	0.561678
SORL1	1	0.505226
SPACA9	1	0.458565
SPI1	1	0.565874
SPN	1	0.4356
SPO11	1	0.460646
SRCIN1	1	0.382249
ST3GAL6	1	0.384776
STK26	1	0.535873
STK32C	1	0.434061
STK4	1	0.689252
STRIP2	1	0.350922
STXBP2	1	0.624748
SVIP	1	0.393346
SYK	1	0.445288
SYNGR2	1	0.599751
SYNJ1	1	0.721981
SYTL3	1	0.631589
TBC1D8	1	0.457695
TBC1D9	1	0.563456
TBXAS1	1	0.562538
TCF7L2	1	0.452375
TEX14	1	0.466254
TEX15	1	0.431621
TFEC	1	0.353577
TICAM2	1	0.702047
TIFA	1	0.620084
TLR1	1	0.645911
TLR12	1	0.486135
TLR2	1	0.526725
TLR6	1	0.594545
TLR7	1	0.31232
TLR8	1	0.41041
TLR9	1	0.537759
TM4SF5	1	0.35518
TM6SF1	1	0.593547
TMEM123	1	0.462954
TMEM150B	1	0.456903
TMEM156	1	0.425456
TMEM229B	1	0.594966
TMEM268	1	0.438728
TMEM51	1	0.675159
TMEM51OS1	1	0.55953
TMEM86B	1	0.582845
TMPRSS4	1	0.407561
TMSB4X	1	0.445808
TNF	1	0.448709
TNFAIP8L2	1	0.74707
TNFAIP8L3	1	0.414389
TNFRSF13B	1	0.519486
TNFRSF14	1	0.437128
TNFRSF1B	1	0.591576
TNFRSF26	1	0.353925
TNFSF10	1	0.46376
TNIP1	1	0.587779
TNNI3	1	0.657302
TNS4	1	0.472646
TPD52	1	0.722166
TPD52-PS	1	0.523587
TPH1	1	0.615351
TPSAB1	1	0.437781
TPSG1	1	0.453301
TRAF3IP3	1	0.542973
TRAV12D-2	1	0.387544
TRAV12N-2	1	0.387586
TRAV14D-1	1	0.358704
TRAV14D-2	1	0.344797
TRAV14N-1	1	0.358704
TRAV14N-2	1	0.344797
TRAV2	1	0.357079
TRAV7-4	1	0.324611
TRAV7D-4	1	0.322462
TRAV8D-2	1	0.351879
TRBD1	1	0.493619
TRBJ1-2	1	0.467956
TRBJ1-3	1	0.46692
TRBJ1-4	1	0.653669
TRBJ1-5	1	0.667377
TRBJ1-6	1	0.486422
TRBJ1-7	1	0.44521
TRBV15	1	0.326715
TRBV16	1	0.314684
TRDV4	1	0.708887
TREML4	1	0.445171
TRPM2	1	0.511995
TRPV2	1	0.608425
TSPAN33	1	0.396914
TSTD1	1	0.333007
TXK	1	0.479953
TXNDC16	1	0.553712
TYROBP	1	0.647363
UBASH3B	1	0.459925
UBL3	1	0.644838
UCP2	1	0.491148
UGCG	1	0.764165
UNC13D	1	0.688144
UNC5A	1	0.355032
UNC80	1	0.400807
UNC93B1	1	0.635556
USP35	1	0.411182
VAMP8	1	0.701475
VASP	1	0.519836
VAV1	1	0.48707
VAV3	1	0.635145
VCAM1	1	0.56858
VMN2R84	1	0.385929
VSIR	1	0.439964
WAS	1	0.748202
ZCCHC18	1	0.439064
ZEB2	1	0.518013
ZEB2OS	1	0.554655
ZFP36	1	0.396616
ZFP456	1	0.629324
ZFP459	1	0.740669
ZFP534	1	0.404542
ZFP558	1	0.4516
ZFP800	1	0.381663
ZFP953	1	0.597689
ZFP991	1	0.529817
ZFP992	1	0.526971
ZFP993	1	0.505492
ZMYND15	1	0.397022
ZNF41-PS	1	0.551998
ZPBP2	1	0.486633
ZYX	1	0.390811
1110032F04RIK	2	0.409805
1300002E11RIK	2	0.626133
1700019D03RIK	2	0.468677
1700028E10RIK	2	0.569669
1700048O20RIK	2	0.469702
1700056N10RIK	2	0.511962
1700058P15RIK	2	0.404989
2010016I18RIK	2	0.573344
2310043P16RIK	2	0.552244
2310047D07RIK	2	0.304717
2900026A02RIK	2	0.436534
4430402I18RIK	2	0.482683
4833403J16RIK	2	0.704896
4930417O13RIK	2	0.662027
4930431P03RIK	2	0.676729
4930544D05RIK	2	0.445657
4931431B13RIK	2	0.631735
4932438H23RIK	2	0.478087
4933430I17RIK	2	0.480158
5031425F14RIK	2	0.398284
5730405O15RIK	2	0.739097
A130071D04RIK	2	0.46573
A2M	2	0.376167
A430035B10RIK	2	0.454774
A430093F15RIK	2	0.6181
A530030E21RIK	2	0.512293
A530072M11RIK	2	0.582185
A630023P12RIK	2	0.414215
A930006K02RIK	2	0.495507
A930024E05RIK	2	0.683683
AATK	2	0.444794
ABCA1	2	0.410493
ABCA2	2	0.427674
ABCB9	2	0.504981
ABCC3	2	0.443904
ABLIM1	2	0.630626
ACAP1	2	0.465571
ACPP	2	0.384172
ACSBG1	2	0.558991
ACSF2	2	0.690231
ACSS1	2	0.567256
ADAM19	2	0.57797
ADAM22	2	0.461319
ADCY1	2	0.396538
ADCY7	2	0.559245
ADGRE5	2	0.486587
AFF3	2	0.658196
AGO4	2	0.48724
AHRR	2	0.710496
AI839979	2	0.406501
AK8	2	0.506013
AMDHD1	2	0.608747
AMZ1	2	0.423333
APH1C	2	0.412659
APOC1	2	0.370384
APOE	2	0.560896
APOL7B	2	0.473954
ARHGAP17	2	0.632929
ARHGAP26	2	0.543469
ARHGAP27OS3	2	0.705444
ARHGAP4	2	0.513084
ARHGEF1	2	0.650317
ARHGEF16	2	0.416059
ARHGEF6	2	0.585376
ARL4D	2	0.585992
ARMC3	2	0.561181
ARMC7	2	0.691451
ARRDC4	2	0.555775
ART2B	2	0.452584
ASGR2	2	0.447725
ASRGL1	2	0.610786
ATCAY	2	0.464158
ATF3	2	0.528308
ATP13A2	2	0.445824
ATP1B1	2	0.407045
ATP2B2	2	0.529129
ATP6V1G2	2	0.448744
AVPR2	2	0.615822
AW822252	2	0.385086
AWAT1	2	0.327792
B3GALT5	2	0.625103
BANK1	2	0.390838
BC021767	2	0.346388
BCL11A	2	0.45389
BCL11B	2	0.675142
BCL2L14	2	0.575234
BMYC	2	0.324561
BRI3	2	0.736565
BTG2	2	0.650335
C1QB	2	0.397453
CACNA1E	2	0.467775
CACNA1H	2	0.322142
CACNA2D2	2	0.610253
CACNA2D4	2	0.520471
CARMIL2	2	0.68929
CASC1	2	0.415149
CASS4	2	0.476747
CATSPERG1	2	0.336398
CATSPERG2	2	0.39866
CBFA2T3	2	0.34283
CCDC148	2	0.600588
CCDC30	2	0.494252
CCDC36	2	0.363765
CCDC92	2	0.509389
CCL22	2	0.336545
CCL5	2	0.526241
CCNB2-PS	2	0.72256
CCR7	2	0.527588
CCR8	2	0.5071
CCR9	2	0.51165
CD101	2	0.627866
CD163L1	2	0.447895
CD19	2	0.358005
CD2	2	0.625468
CD200R1	2	0.425439
CD22	2	0.725536
CD226	2	0.561634
CD247	2	0.638785
CD27	2	0.703391
CD28	2	0.683805
CD300A	2	0.672331
CD300LB	2	0.557126
CD300LD2	2	0.543766
CD300LD3	2	0.561332
CD300LD4	2	0.557824
CD300LD5	2	0.561886
CD37	2	0.77514
CD3D	2	0.730026
CD3E	2	0.68525
CD3G	2	0.696061
CD4	2	0.701373
CD40LG	2	0.519967
CD6	2	0.633468
CD79A	2	0.339506
CD79B	2	0.369604
CD82	2	0.59536
CD84	2	0.458895
CD8A	2	0.662655
CD8B1	2	0.724871
CD96	2	0.661636
CDH22	2	0.398624
CDKN2A	2	0.409554
CDS1	2	0.550872
CEBPA	2	0.566398
CERK	2	0.646808
CERS4	2	0.653962
CES4A	2	0.320708
CFAP126	2	0.746604
CFP	2	0.447611
CHAD	2	0.508925
CHDH	2	0.348067
CHN2	2	0.432806
CHRNE	2	0.564593
CIB2	2	0.724659
CITED4	2	0.401232
CLEC1B	2	0.351126
CLEC4A4	2	0.311995
CLEC4N	2	0.470581
CLSTN3	2	0.387592
COL11A2	2	0.541742
COL17A1	2	0.32311
COL20A1	2	0.413325
COL6A4	2	0.396377
COL8A2	2	0.5556
COLQ	2	0.449052
COMP	2	0.313178
COX4I2	2	0.496907
CPNE7	2	0.523327
CRACR2A	2	0.51572
CREG1	2	0.619641
CREM	2	0.371813
CRMP1	2	0.4987
CRTAM	2	0.550198
CSF1R	2	0.559765
CTLA4	2	0.337142
CXCL13	2	0.336416
CXCR3	2	0.781176
CXCR4	2	0.779019
CXCR5	2	0.380602
CXCR6	2	0.686862
CYP27A1	2	0.590136
CYP4F15	2	0.496283
D13ERTD608E	2	0.368888
D430041D05RIK	2	0.441849
D630039A03RIK	2	0.623877
DAPK2	2	0.537417
DBX2	2	0.368072
DCUN1D4	2	0.385489
DDB2	2	0.586852
DDC	2	0.479474
DEDD2	2	0.444773
DENND3	2	0.375231
DENND4A	2	0.340585
DGAT2	2	0.455219
DGKK	2	0.413993
DGKZ	2	0.564578
DHDH	2	0.524248
DIO3	2	0.383379
DKKL1	2	0.638367
DLGAP3	2	0.412562
DMRTA1	2	0.396862
DNAJB5	2	0.637054
DNASE2A	2	0.440394
DPP4	2	0.55607
DSCAM	2	0.510104
DTX1	2	0.403722
DUSP4	2	0.385674
DUSP5	2	0.575801
DZANK1	2	0.435124
E130215H24RIK	2	0.538784
EEPD1	2	0.481794
EGR2	2	0.609752
EHD3	2	0.403034
ELMO1	2	0.49369
EPHA7	2	0.3965
ERBB3	2	0.419616
ESPN	2	0.684491
ETNK2	2	0.419752
ETS1	2	0.68475
EVI2A	2	0.462299
FA2H	2	0.341663
FAAH	2	0.629928
FABP5	2	0.419445
FADS6	2	0.432987
FAHD2A	2	0.726193
FAM102A	2	0.565055
FAM107B	2	0.581706
FAM117A	2	0.731319
FAM124B	2	0.491382
FAM169B	2	0.682655
FAM174B	2	0.702123
FAM222A	2	0.51516
FAM53B	2	0.584727
FAM71B	2	0.714854
FAM78A	2	0.637048
FAR2	2	0.323211
FASL	2	0.635966
FBXO17	2	0.363275
FBXO27	2	0.441553
FBXW10	2	0.594913
FCAMR	2	0.370644
FCRL1	2	0.402864
FCRLA	2	0.586205
FFAR1	2	0.667434
FGF13	2	0.381646
FIBCD1	2	0.357548
FMO5	2	0.496539
FOSB	2	0.36588
FOXJ1	2	0.444984
FOXR1	2	0.606534
FOXRED2	2	0.527312
FRMD4B	2	0.471535
FRMD5	2	0.329914
FRMPD1	2	0.57422
GABBR2	2	0.450194
GALNT6	2	0.502645
GATA3	2	0.506304
GDPD1	2	0.546171
GIMAP1	2	0.763767
GIMAP1OS	2	0.760219
GIMAP3	2	0.804007
GIMAP4	2	0.669379
GIMAP5	2	0.826562
GIMAP6	2	0.822529
GIMAP7	2	0.673538
GIMAP8	2	0.802231
GIMAP9	2	0.476498
GLNS-PS1	2	0.345587
GLTP	2	0.670879
GLUL	2	0.340959
GM10109	2	0.456829
GM10416	2	0.478186
GM1043	2	0.473002
GM11212	2	0.59491
GM11611	2	0.435301
GM11699	2	0.364916
GM11707	2	0.48635
GM11725	2	0.426102
GM12253	2	0.381279
GM13391	2	0.626238
GM13546	2	0.478696
GM13710	2	0.588922
GM13783	2	0.501453
GM13807	2	0.576881
GM13919	2	0.49381
GM13998	2	0.429295
GM14328	2	0.433903
GM14453	2	0.567162
GM15326	2	0.648147
GM15513	2	0.379364
GM15523	2	0.309603
GM15726	2	0.447903
GM16069	2	0.469943
GM16242	2	0.605084
GM16565	2	0.589225
GM17173	2	0.59985
GM18752	2	0.306935
GM20605	2	0.55978
GM20652	2	0.473663
GM20703	2	0.344927
GM26740	2	0.611539
GM26947	2	0.602255
GM28053	2	0.583979
GM28373	2	0.411898
GM28720	2	0.500441
GM28935	2	0.497117
GM29291	2	0.44788
GM2996	2	0.508485
GM3052	2	0.382209
GM37019	2	0.633942
GM37033	2	0.521197
GM37176	2	0.489777
GM37490	2	0.419344
GM37711	2	0.5678
GM37844	2	0.501365
GM38021	2	0.337729
GM38079	2	0.392032
GM38244	2	0.690052
GM38329	2	0.7249
GM42372	2	0.630737
GM42868	2	0.694832
GM42870	2	0.351682
GM42962	2	0.759089
GM43042	2	0.589902
GM43848	2	0.531913
GM43935	2	0.430712
GM43984	2	0.477986
GM44154	2	0.520947
GM44174	2	0.62125
GM44175	2	0.491982
GM44226	2	0.761382
GM44662	2	0.600838
GM45552	2	0.725826
GM5134	2	0.360582
GM5540	2	0.653635
GM5547	2	0.666424
GM5763	2	0.58852
GM6166	2	0.444409
GM6762	2	0.362506
GM6977	2	0.537539
GM7541	2	0.474811
GM7694	2	0.525076
GM8189	2	0.765259
GM8250	2	0.585281
GM8369	2	0.784098
GM973	2	0.540646
GM9796	2	0.375079
GNA12	2	0.364029
GNAZ	2	0.560257
GNG2	2	0.464413
GNPDA2	2	0.726104
GPAT2	2	0.322556
GPR160	2	0.518481
GPR162	2	0.651842
GPR174	2	0.682778
GPR68	2	0.595033
GPRIN3	2	0.667018
GRAMD1B	2	0.634191
GRAMD1C	2	0.612203
GRAP	2	0.757447
GRM8	2	0.483481
GSTK1	2	0.317065
GSTP3	2	0.528152
GZMK	2	0.768986
H2-M2	2	0.684506
HAVCR1	2	0.389139
HCN3	2	0.426364
HCST	2	0.793321
HEATR9	2	0.766639
HEPACAM2	2	0.436436
HERC3	2	0.648211
HID1	2	0.625158
HIP1R	2	0.60829
HOOK1	2	0.480133
HPGDS	2	0.390373
HPN	2	0.604702
HS6ST2	2	0.413502
HTATIP2	2	0.48909
HVCN1	2	0.44606
ICOS	2	0.450656
IER5	2	0.552704
IFITM10	2	0.715939
IFNGR1	2	0.729273
IGHD	2	0.361413
IGHG1	2	0.401217
IGHG3	2	0.397597
IGHV2-9	2	0.420739
IGHV3-2	2	0.352825
IGHV5-17	2	0.416773
IGHV5-4	2	0.335382
IGHV5-6	2	0.559513
IGHV5-9	2	0.362836
IGHV5-9-1	2	0.318943
IGKV10-94	2	0.6462
IGKV10-96	2	0.416333
IGKV14-111	2	0.338947
IGKV15-103	2	0.325627
IGKV17-121	2	0.316587
IGKV17-127	2	0.301656
IGKV2-109	2	0.488907
IGKV3-5	2	0.332494
IGKV9-124	2	0.377694
IGLC2	2	0.398069
IGLC3	2	0.510212
IGLV1	2	0.352473
IGLV2	2	0.374896
IGSF9B	2	0.602774
IKZF3	2	0.543477
IKZF4	2	0.300148
IL10RB	2	0.653459
IL12A	2	0.561209
IL12B	2	0.588748
IL18R1	2	0.75564
IL21	2	0.48783
IL23R	2	0.407761
IL27RA	2	0.809472
IL9R	2	0.348598
ILDR1	2	0.628186
INPP4B	2	0.617148
INSM1	2	0.43518
IRF4	2	0.48801
IRX1	2	0.367618
ISOC2B	2	0.535284
ITGA9	2	0.409646
ITK	2	0.71734
ITPKB	2	0.598933
JAKMIP1	2	0.505407
JUND	2	0.372437
KCNA2	2	0.733891
KCNIP2	2	0.357273
KCNJ10	2	0.452859
KCNMB4	2	0.434302
KCTD12	2	0.529507
KDM4D	2	0.728518
KDM6B	2	0.454182
KIF21B	2	0.662606
KLHL35	2	0.642052
KLK1	2	0.382112
KLK1B21	2	0.408879
KLK1B24	2	0.417239
KLK1B27	2	0.435362
KLK1B3	2	0.411251
KLK1B4	2	0.39886
KLK1B5	2	0.398781
KLK1B9	2	0.339042
KLK4	2	0.567802
KLK8	2	0.742513
KLRC1	2	0.670096
KLRC2	2	0.641566
KLRC3	2	0.675664
KLRD1	2	0.693733
KNDC1	2	0.637309
KRT79	2	0.333888
KSR1	2	0.528666
KSR2	2	0.617658
LAG3	2	0.72248
LAT	2	0.711258
LCK	2	0.511236
LEF1	2	0.334653
LFNG	2	0.620985
LILRA5	2	0.311433
LLGL2	2	0.672793
LMNTD2	2	0.477411
LMTK3	2	0.431576
LPAR3	2	0.575105
LRFN1	2	0.668769
LRMP	2	0.525394
LRP5	2	0.700766
LTB	2	0.771026
LTK	2	0.680036
LY9	2	0.530978
LZTS1	2	0.544682
MADD	2	0.562077
MAF	2	0.341173
MAFB	2	0.735302
MAG	2	0.448968
MAN1C1	2	0.50508
MANEAL	2	0.6463
MAP4K2	2	0.642217
MARCKS	2	0.402516
MARCO	2	0.494688
MAST1	2	0.617364
MBP	2	0.800719
MCOLN3	2	0.80735
MFNG	2	0.785525
MINK1	2	0.589495
MMEL1	2	0.564822
MOB3C	2	0.489963
MRGPRB1	2	0.453934
MRGPRB2	2	0.511268
MRGPRX2	2	0.558766
MS4A1	2	0.392159
MS4A4B	2	0.643091
MST1	2	0.506166
MUC5AC	2	0.455147
MYCBPAP	2	0.495816
MYO3B	2	0.469787
NABP1	2	0.470073
NAP1L3	2	0.506634
NCALD	2	0.495521
NCEH1	2	0.7392
NDNF	2	0.587329
NFATC2	2	0.608847
NFKBID	2	0.448021
NINJ1	2	0.595394
NIPAL3	2	0.705597
NMB	2	0.621676
NOS1AP	2	0.505868
NPHS2	2	0.391083
NR1H4	2	0.355038
NR4A3	2	0.430975
NRN1	2	0.556889
NRXN2	2	0.388569
NSG2	2	0.806291
NTNG2	2	0.524722
NTRK3	2	0.488831
NXNL1	2	0.476718
NXPE1-PS	2	0.5557
NXPH3	2	0.387885
NYX	2	0.638499
OAS1E	2	0.346137
OLFR164	2	0.349602
OLFR173	2	0.461278
OPRD1	2	0.600125
ORAI2	2	0.442794
OSGIN1	2	0.64309
P2RY10	2	0.630208
PACSIN1	2	0.774286
PADI2	2	0.475253
PAK6	2	0.306143
PALM3	2	0.503396
PANX1	2	0.407308
PAQR7	2	0.650411
PATJ	2	0.514771
PAX5	2	0.322903
PDCD1	2	0.659173
PDE11A	2	0.398831
PDE4C	2	0.340217
PDE4D	2	0.442393
PIANP	2	0.616066
PIGZ	2	0.4683
PLA2G2D	2	0.516255
PLD3	2	0.633958
PLXNC1	2	0.738304
PODNL1	2	0.640872
POLN	2	0.411539
POU2AF1	2	0.357061
PPFIBP2	2	0.614799
PPM1J	2	0.479899
PPM1N	2	0.602188
PPP1R16B	2	0.631106
PPP2R2C	2	0.507613
PRDM11	2	0.668002
PREX1	2	0.504123
PRKAR1B	2	0.408696
PRKCH	2	0.706749
PRKCQ	2	0.51962
PRKCZ	2	0.548143
PRKCZ2	2	0.696729
PROM1	2	0.406801
PRRT1	2	0.644649
PRRT3	2	0.554043
PSAP	2	0.450343
PSD2	2	0.604132
PTAFR	2	0.531064
PTCRA	2	0.403113
PTGER4	2	0.350661
PTPRCAP	2	0.463691
QPRT	2	0.435303
RAB11FIP1	2	0.482946
RAB11FIP4	2	0.733497
RAB26	2	0.772584
RAB37	2	0.547439
RAB39B	2	0.498348
RAB7B	2	0.346496
RABGAP1L	2	0.587508
RALGPS2	2	0.556285
RAMP1	2	0.622226
RAMP3	2	0.37363
RAPSN	2	0.382292
RARA	2	0.448873
RASAL1	2	0.404408
RASAL3	2	0.52988
RASGEF1A	2	0.578719
RASGRF2	2	0.735713
RASGRP2	2	0.605676
RBL2	2	0.593567
RBM38	2	0.6239
RDH1	2	0.338753
RDH12	2	0.408504
REL	2	0.527187
RELL2	2	0.5834
RFTN1	2	0.425578
RGS10	2	0.456914
RGS16	2	0.373778
RGS3	2	0.656017
RILPL2	2	0.516084
RIMKLA	2	0.643656
RIMS3	2	0.407021
RIN3	2	0.552999
RLN3	2	0.312397
RNF128	2	0.414134
RNF186	2	0.545081
ROGDI	2	0.657776
RORA	2	0.449551
RPH3AL	2	0.481759
RRAGB	2	0.593122
RSPO3	2	0.402428
RXRA	2	0.586524
RYR3	2	0.576429
SAMSN1	2	0.455343
SAP25	2	0.625748
SAPCD1	2	0.387157
SASH1	2	0.468901
SCAMP5	2	0.389823
SCG5	2	0.591035
SCML4	2	0.671098
SCN11A	2	0.745352
SCN2B	2	0.481374
SDCBP2	2	0.739902
SDR16C6	2	0.338285
SDR42E1	2	0.46616
SEC14L4	2	0.340181
SELENOP	2	0.426286
SERPINA3B	2	0.435087
SETBP1	2	0.402397
SGPP2	2	0.462961
SGSH	2	0.609948
SH2B2	2	0.40138
SH2D2A	2	0.44484
SIDT1	2	0.544799
SIGLECH	2	0.495602
SIRPA	2	0.524314
SIT1	2	0.700523
SLA2	2	0.690199
SLAIN1	2	0.592419
SLAMF1	2	0.710594
SLC17A6	2	0.464782
SLC1A2	2	0.444981
SLC1A3	2	0.712489
SLC22A15	2	0.545836
SLC22A18	2	0.416615
SLC25A33	2	0.49773
SLC25A53	2	0.594574
SLC26A11	2	0.404089
SLC29A4	2	0.665796
SLC2A3	2	0.726986
SLC2A4RG-PS	2	0.713114
SLC30A1	2	0.496169
SLC30A2	2	0.433617
SLC4A8	2	0.478541
SLC6A4	2	0.455786
SLC9A9	2	0.590145
SLCO4A1	2	0.475199
SLPI	2	0.533567
SMIM10L2A	2	0.473694
SNAI3	2	0.556097
SORT1	2	0.641244
SPEF2	2	0.551006
SPIB	2	0.404142
SPIC	2	0.679799
SPINT2	2	0.542926
SPNS3	2	0.648348
ST14	2	0.403497
ST8SIA4	2	0.780879
STAP1	2	0.54206
STAT4	2	0.482913
STK10	2	0.78091
STK17B	2	0.632423
STK40	2	0.471299
STKLD1	2	0.68082
STRA6L	2	0.395115
SULT1A1	2	0.34416
SUSD3	2	0.580283
SYNE4	2	0.342561
SYT13	2	0.444389
SYT3	2	0.434683
SYTL1	2	0.611108
SYTL2	2	0.55681
TBC1D4	2	0.499033
TBX21	2	0.444816
TBX6	2	0.430123
TCF7	2	0.521248
TCN2	2	0.526165
TCSTV1	2	0.667433
TDRP	2	0.375436
TECPR1	2	0.741851
TESC	2	0.584639
TFEB	2	0.53556
TG	2	0.307629
TGFB1	2	0.518842
THA1	2	0.443788
THEMIS	2	0.678616
THSD7B	2	0.674544
THY1	2	0.716187
TIMD2	2	0.366382
TK2	2	0.740181
TKTL1	2	0.384757
TLR5	2	0.42799
TMC8	2	0.630551
TMEM163	2	0.531743
TMEM176A	2	0.364811
TMEM176B	2	0.384252
TMEM191C	2	0.434978
TMEM221	2	0.452503
TMEM229A	2	0.581694
TMEM37	2	0.463002
TNFAIP3	2	0.414658
TNFRSF18	2	0.416969
TNFRSF4	2	0.365846
TNFSF15	2	0.45777
TNFSF4	2	0.35212
TNFSF8	2	0.560466
TNIK	2	0.635726
TOX	2	0.480032
TOX2	2	0.37896
TRAC	2	0.639329
TRAF1	2	0.637476
TRAV10	2	0.569607
TRAV10D	2	0.603069
TRAV10N	2	0.710904
TRAV12-3	2	0.443088
TRAV14D-3-DV8	2	0.533586
TRAV16	2	0.456415
TRAV16D-DV11	2	0.408074
TRAV16N	2	0.350075
TRAV21-DV12	2	0.532816
TRAV3-1	2	0.51704
TRAV3-3	2	0.618356
TRAV3-4	2	0.551021
TRAV3D-3	2	0.578088
TRAV3N-3	2	0.578312
TRAV6-6	2	0.444992
TRAV6D-4	2	0.548697
TRAV6D-6	2	0.444992
TRAV6D-7	2	0.487455
TRAV6N-5	2	0.324032
TRAV6N-6	2	0.365069
TRAV6N-7	2	0.487455
TRAV7-3	2	0.539284
TRAV7D-3	2	0.466265
TRAV7N-4	2	0.307389
TRAV8D-1	2	0.40119
TRAV9-1	2	0.585145
TRAV9-4	2	0.389544
TRAV9D-1	2	0.551307
TRAV9N-1	2	0.5074
TRBC1	2	0.638443
TRBC2	2	0.579969
TRBJ2-1	2	0.639631
TRBJ2-2	2	0.591452
TRBJ2-3	2	0.597311
TRBJ2-4	2	0.643053
TRBJ2-5	2	0.453493
TRBJ2-6	2	0.582862
TRBJ2-7	2	0.444298
TRBV1	2	0.598533
TRBV12-2	2	0.671162
TRBV13-1	2	0.501489
TRBV13-2	2	0.640748
TRBV13-3	2	0.55314
TRBV14	2	0.554183
TRBV17	2	0.40332
TRBV19	2	0.601232
TRBV2	2	0.731523
TRBV29	2	0.484862
TRBV3	2	0.50701
TRBV31	2	0.658102
TRF	2	0.518566
TRGV2	2	0.386421
TRIM65	2	0.645384
TRIM7	2	0.401621
TRPV4	2	0.371854
TSPAN13	2	0.365878
TSPAN32	2	0.696518
TSPYL3	2	0.723909
TTC16	2	0.416268
TTC38	2	0.484758
UBALD1	2	0.728299
UBASH3A	2	0.619934
UBXN11	2	0.775181
UGT8A	2	0.333797
UNC5CL	2	0.577355
USP44	2	0.342235
VAMP5	2	0.539567
VAT1L	2	0.327584
VAV2	2	0.57141
VIPR1	2	0.402476
VPS37B	2	0.532792
WDR95	2	0.76201
WNT6	2	0.546119
WSCD2	2	0.73273
XLR3C	2	0.354199
XLR4A	2	0.758219
XLR4B	2	0.729402
XLR4C	2	0.757887
XLR4D-PS	2	0.672367
XLR4E-PS	2	0.690252
ZAN	2	0.428793
ZAP70	2	0.491016
ZC3H12A	2	0.480689
ZDHHC18	2	0.581904
ZFHX2	2	0.722045
ZFP286	2	0.431476
ZFP40	2	0.615871
ZFP457	2	0.403077
ZFP467	2	0.445343
ZFP583	2	0.424533
ZFP783	2	0.402328
ZFP810	2	0.415784
ZFP831	2	0.718283
ZFP882	2	0.668579
ZFPM1	2	0.631141
ZMIZ1OS1	2	0.446438
ZNRF2	2	0.471363
ZPBP	2	0.646697
ZSCAN18	2	0.410413
1110038B12RIK	3	0.952729
1110046J04RIK	3	0.755258
1700001G17RIK	3	0.835418
1700003E16RIK	3	0.717257
1700003F12RIK	3	0.689002
1700006J14RIK	3	0.763835
1700030C10RIK	3	0.742855
1700086L19RIK	3	0.3024
1700095J03RIK	3	0.895468
1810019D21RIK	3	0.434221
1810059H22RIK	3	0.53731
2010007H06RIK	3	0.795854
2010204K13RIK	3	0.507475
2010300C02RIK	3	0.8269
2310022B05RIK	3	0.793624
2310030G06RIK	3	0.635393
2610035D17RIK	3	0.603542
2610037D02RIK	3	0.506993
2610307P16RIK	3	0.609871
2610316D01RIK	3	0.895493
2700033N17RIK	3	0.927521
2700080J24RIK	3	0.752117
2700081O15RIK	3	0.904117
2700099C18RIK	3	0.759349
2810408I11RIK	3	0.928297
2810430I11RIK	3	0.61565
2810433D01RIK	3	0.537824
2900052L18RIK	3	0.526882
3010001F23RIK	3	0.549971
3110039M20RIK	3	0.84999
3110045C21RIK	3	0.76592
3110053B16RIK	3	0.897645
3830403N18RIK	3	0.910499
4921536K21RIK	3	0.624386
4930429H19RIK	3	0.495389
4930447F24RIK	3	0.568008
4930511M06RIK	3	0.695747
4930547M16RIK	3	0.720108
4930558J18RIK	3	0.489163
4930579G24RIK	3	0.902473
4930594M22RIK	3	0.717745
4931428F04RIK	3	0.653462
4933417C20RIK	3	0.747573
5033428I22RIK	3	0.552725
5430403N17RIK	3	0.685656
5430421F17RIK	3	0.573433
5430430B14RIK	3	0.711255
5930409G06RIK	3	0.843628
5930430L01RIK	3	0.754308
6030443J06RIK	3	0.722912
8430423G03RIK	3	0.794245
9130024F11RIK	3	0.816859
9330154J02RIK	3	0.648617
9430018G01RIK	3	0.812308
9530077C05RIK	3	0.780028
9630013D21RIK	3	0.807237
A030012G06RIK	3	0.766348
A330074K22RIK	3	0.798585
A4GNT	3	0.879792
A730056A06RIK	3	0.499546
A730060N03RIK	3	0.888758
A830082K12RIK	3	0.847201
A930003O13RIK	3	0.817018
A930029G22RIK	3	0.641383
AA414768	3	0.580932
AA986860	3	0.727616
ABHD14A	3	0.748947
ACOT6	3	0.711143
ACSM3	3	0.483189
ACSS3	3	0.663011
ADAM5	3	0.526739
ADAMTS1	3	0.785398
ADAMTSL3	3	0.702663
ADAMTSL5	3	0.712434
ADARB1	3	0.574286
ADGRA3	3	0.916042
ADGRG2	3	0.69297
ADGRL2	3	0.863173
ADGRL3	3	0.471804
ADGRV1	3	0.481801
ADH7	3	0.912601
AGBL2	3	0.883943
AHI1	3	0.861578
AHNAK2	3	0.913151
AK5	3	0.925054
AKR1B8	3	0.542746
AKR1C14	3	0.490524
ALDH1L2	3	0.473699
ALDH3A1	3	0.509421
AMOT	3	0.87803
AMOTL1	3	0.859681
AMY1	3	0.590604
ANGPTL2	3	0.644596
ANK	3	0.660252
ANK3	3	0.645355
ANKLE1	3	0.811316
ANKRD13B	3	0.643952
ANKRD29	3	0.830507
ANKRD34A	3	0.540271
ANKRD42	3	0.930284
ANKS1B	3	0.737218
ANLN	3	0.815183
ANTXR1	3	0.78959
ANXA8	3	0.448621
AOX1	3	0.922969
APBB1	3	0.956448
APC2	3	0.83536
APEX1	3	0.877498
APOL7A	3	0.435517
AR	3	0.726488
ARHGAP11A	3	0.806534
ARHGAP20OS	3	0.668152
ARHGAP24	3	0.885973
ARHGAP28	3	0.689939
ARHGAP32	3	0.906482
ARHGAP33	3	0.898983
ARHGAP42	3	0.476601
ARHGEF17	3	0.9109
ARHGEF19	3	0.492504
ARHGEF39	3	0.885374
ARHGEF40	3	0.936138
ARMCX2	3	0.849636
ARNTL2	3	0.706422
ARSJ	3	0.675726
ARTN	3	0.767364
ARXES1	3	0.656046
ARXES2	3	0.607578
ASAP2	3	0.953329
ASF1B	3	0.737497
ASGR1	3	0.749269
ASNS	3	0.942947
ASPA	3	0.885597
ASPM	3	0.861973
ASPN	3	0.758954
ATF5	3	0.914563
AUNIP	3	0.694095
AURKA	3	0.897461
AURKB	3	0.831506
B130024G19RIK	3	0.802631
B230206H07RIK	3	0.844235
B3GNT9	3	0.883374
B4GALT2	3	0.912087
B9D1	3	0.928598
BAG2	3	0.966241
BAIAP2L1	3	0.923713
BARD1	3	0.723385
BC034090	3	0.907707
BC055324	3	0.81897
BCAR3	3	0.613673
BCAT1	3	0.476138
BCL6B	3	0.636829
BDNF	3	0.835307
BEGAIN	3	0.464415
BEND6	3	0.793558
BGN	3	0.89134
BHLHB9	3	0.899778
BICD1	3	0.887424
BIRC5	3	0.827325
BMP2	3	0.747519
BMP4	3	0.852778
BMPR1A	3	0.889681
BNC2	3	0.872089
BOC	3	0.811078
BOK	3	0.636156
BPGM	3	0.5631
BRCA1	3	0.852147
BRIP1	3	0.692433
BTC	3	0.710673
BUB1	3	0.864809
BUB1B	3	0.839549
C030015A19RIK	3	0.487744
C130071C03RIK	3	0.947792
C1QTNF3	3	0.590235
C430014B12RIK	3	0.741371
C630043F03RIK	3	0.883406
C77080	3	0.68316
CACHD1	3	0.911108
CACNA1C	3	0.626519
CACNA2D1	3	0.774771
CACNB2	3	0.877579
CALD1	3	0.908274
CALML4	3	0.437549
CALR4	3	0.738365
CALU	3	0.963915
CAMK2N2	3	0.88795
CAPRIN2	3	0.728945
CAPS2	3	0.831678
CAR5B	3	0.884647
CATIP	3	0.85319
CAV1	3	0.465315
CAV2	3	0.711811
CBX2	3	0.881548
CBX5	3	0.963579
CBX6	3	0.894696
CC2D2A	3	0.974093
CCDC114	3	0.704156
CCDC120	3	0.771642
CCDC136	3	0.549797
CCDC149	3	0.744025
CCDC170	3	0.731424
CCDC18	3	0.845595
CCDC68	3	0.73565
CCNA2	3	0.879479
CCNB1	3	0.881878
CCNB2	3	0.805819
CCND1	3	0.743303
CCNE2	3	0.919664
CD34	3	0.648552
CD81	3	0.868202
CD9	3	0.974954
CD9-PS	3	0.976982
CDC20	3	0.82382
CDC42BPA	3	0.960426
CDC45	3	0.854518
CDC6	3	0.873447
CDCA2	3	0.879895
CDCA3	3	0.857938
CDCA5	3	0.826158
CDCA7	3	0.881028
CDCA8	3	0.771512
CDH2	3	0.801377
CDH26	3	0.632079
CDK1	3	0.940276
CDK14	3	0.866383
CDKL5	3	0.878912
CDKN2C	3	0.819358
CDR2	3	0.658638
CELF5	3	0.496187
CEMIP	3	0.345192
CENPE	3	0.891574
CENPF	3	0.877678
CENPH	3	0.883855
CENPI	3	0.918281
CENPN	3	0.881947
CENPW	3	0.852557
CEP112	3	0.969753
CEP126	3	0.486914
CEP89	3	0.930908
CES1G	3	0.325781
CETN4	3	0.814363
CFAP100	3	0.593622
CFAP43	3	0.841382
CFAP69	3	0.907905
CGNL1	3	0.646849
CHAC1	3	0.548356
CHEK1	3	0.869035
CHN1	3	0.627686
CHN1OS3	3	0.615222
CHRD	3	0.742643
CHRNA1OS	3	0.64896
CKAP2	3	0.827987
CKAP2L	3	0.891262
CKAP4	3	0.663287
CKS1B	3	0.917325
CKS1BRT	3	0.892615
CKS2	3	0.7987
CLCA1	3	0.659569
CLCN2	3	0.728773
CLEC2F	3	0.813804
CLIP3	3	0.84737
CLSPN	3	0.822041
CNTNAP1	3	0.649298
COL11A1	3	0.499948
COL13A1	3	0.483962
COL4A5	3	0.499145
COL5A2	3	0.514286
COL8A1	3	0.701548
COPZ2	3	0.67894
CPA6	3	0.819793
CPE	3	0.740641
CPED1	3	0.566047
CPLX2	3	0.677634
CPNE8	3	0.901331
CPT1C	3	0.913906
CRABP1	3	0.542595
CRABP2	3	0.640641
CREB3L2	3	0.826323
CRLF1	3	0.528084
CRNDE	3	0.864013
CRYZ	3	0.887561
CTF1	3	0.850884
CTH	3	0.61864
CTNNAL1	3	0.493185
CTTN	3	0.945874
CUL7	3	0.970031
CUX1	3	0.944317
CX3CL1	3	0.700882
CX3CR1	3	0.359276
CYB5R3	3	0.86944
CYP27B1	3	0.559512
CYP2C55	3	0.495916
CYP2U1	3	0.853498
CYP3A13	3	0.461507
CYP51	3	0.837259
D030062O11RIK	3	0.74633
D430036J16RIK	3	0.914747
D5ERTD605E	3	0.653429
D630045J12RIK	3	0.921364
DACT3	3	0.774762
DAP	3	0.740545
DCBLD2	3	0.673441
DCTD	3	0.818177
DDAH2	3	0.853653
DDIAS	3	0.656633
DDR2	3	0.953497
DEPDC1A	3	0.832633
DEPDC1B	3	0.67741
DHCR24	3	0.639975
DHRS9	3	0.358225
DIP2B	3	0.902336
DIP2C	3	0.94422
DIXDC1	3	0.512645
DKK2	3	0.570703
DKK3	3	0.712071
DLG3	3	0.887895
DLG5	3	0.930333
DLGAP1	3	0.722446
DLGAP5	3	0.801975
DLX1	3	0.901874
DLX1AS	3	0.554651
DLX2	3	0.475017
DMRTA2	3	0.698144
DMWD	3	0.958367
DNAH2OS	3	0.402037
DNAH7B	3	0.72527
DNAJC21	3	0.631616
DNAJC22	3	0.944464
DNAL1	3	0.944286
DNM1	3	0.583456
DNM3OS	3	0.561124
DOCK7	3	0.871032
DPF1	3	0.662196
DPYSL3	3	0.705273
DSCC1	3	0.912297
DTL	3	0.910286
DUT	3	0.876893
DYRK4	3	0.774394
DZIP1L	3	0.96857
E230025N22RIK	3	0.780169
E2F7	3	0.899902
E2F8	3	0.777948
E330011O21RIK	3	0.351539
E330013P04RIK	3	0.429847
E530011L22RIK	3	0.910182
ECE2	3	0.817918
ECHDC3	3	0.893385
ECT2	3	0.874036
EDIL3	3	0.530199
EFCAB7	3	0.950219
EFEMP1	3	0.80517
EFNA4	3	0.592409
EFNA5	3	0.636317
EHBP1	3	0.810473
EHD2	3	0.599403
ELAVL2	3	0.856946
ELOVL6	3	0.571738
EME1	3	0.768846
EML1	3	0.579297
EMP1	3	0.851953
EMP2	3	0.921236
EMX2	3	0.592482
EMX2OS	3	0.545318
ENPP1	3	0.539596
ENPP2	3	0.33277
EPB41L1	3	0.866095
EPB41L3	3	0.899751
EPGN	3	0.81474
EPHA2	3	0.835197
EPHB2	3	0.508693
EPHB3	3	0.832301
EPHX1	3	0.763637
EPN2	3	0.916794
EPS8	3	0.916627
EPS8L2	3	0.907613
ERBB2	3	0.973346
ERC2	3	0.845129
ERCC1	3	0.853291
ERCC6L	3	0.86495
ERI2	3	0.96289
ERICH2	3	0.364199
ERICH2OS	3	0.370585
ESCO2	3	0.848069
ESR1	3	0.861448
ETV1	3	0.784521
ETV4	3	0.915549
EVA1C	3	0.700592
EVC	3	0.882139
EVC2	3	0.89604
EXO1	3	0.902449
EXT1	3	0.930925
F9	3	0.67006
[truncated: 1,426 more rows]

## Sheet: Renca TCseq
gene	clustergroup	membership score
1600010M07RIK	1	0.469158
1700026F02RIK	1	0.508919
1700034H15RIK	1	0.577674
2010010A06RIK	1	0.619543
2210016F16RIK	1	0.851486
2210406H18RIK	1	0.769695
2310043L19RIK	1	0.469986
4930455G09RIK	1	0.775958
4930469K13RIK	1	0.613596
4930579C12RIK	1	0.878591
5430427O19RIK	1	0.663608
5830432E09RIK	1	0.780691
6030468B19RIK	1	0.523133
6530402F18RIK	1	0.812218
9330175E14RIK	1	0.742879
A	1	0.39254
A930006K02RIK	1	0.477158
AA467197	1	0.535647
AB124611	1	0.847401
ABCA14	1	0.391171
ABCB1B	1	0.474941
ABCD1	1	0.727174
ABTB2	1	0.583735
ACE	1	0.384841
ACOD1	1	0.491884
ACP2	1	0.585906
ACSL1	1	0.910237
ACTR3B	1	0.717225
ACVRL1	1	0.620344
ADAM8	1	0.584488
ADAP1	1	0.609468
ADAP2	1	0.516477
ADAP2OS	1	0.610023
ADGRG5	1	0.746139
ADGRG6	1	0.683371
AEBP2	1	0.588446
AI504432	1	0.775829
AI506816	1	0.476139
AI662270	1	0.817509
AI838599	1	0.416856
AIF1	1	0.730215
AIM2	1	0.591909
AK4	1	0.452561
ALOX8	1	0.37305
ANKDD1A	1	0.709794
ANKRD33B	1	0.574562
ANPEP	1	0.870925
ANXA4	1	0.756714
APBB1IP	1	0.68209
APOBR	1	0.780863
ARHGAP15	1	0.804238
ARHGAP27OS2	1	0.57615
ARHGAP30	1	0.867618
ARHGDIB	1	0.895288
ARID5A	1	0.634042
ARL5C	1	0.777115
ARRDC4	1	0.759612
ASB2	1	0.334389
ASS1	1	0.646663
ATOX1	1	0.76498
ATP10A	1	0.619171
ATP10D	1	0.616212
ATP1B3	1	0.673614
ATP8B4	1	0.490594
AU020206	1	0.493092
AW112010	1	0.916065
AY761185	1	0.639458
B3GNT5	1	0.742526
B430306N03RIK	1	0.384319
BATF3	1	0.759062
BC028528	1	0.648881
BC035044	1	0.746947
BC051537	1	0.529992
BCAS1	1	0.795215
BCL2A1A	1	0.795447
BCL2A1B	1	0.809685
BCL2A1C	1	0.497104
BCL2A1D	1	0.803359
BCL2L14	1	0.709139
BCL3	1	0.631935
BHLHA15	1	0.39223
BIRC2	1	0.761244
BIRC3	1	0.898491
BMP2	1	0.53309
BTG2	1	0.474045
BTG3	1	0.708227
BTLA	1	0.343965
C1QA	1	0.505259
C1QB	1	0.580683
C1QC	1	0.561557
C3	1	0.706935
C6	1	0.505032
CACNA1B	1	0.379815
CADM1	1	0.802173
CALCA	1	0.370174
CAMK1D	1	0.691538
CAMTA2	1	0.55563
CAR4	1	0.427386
CAR9	1	0.711508
CARD11	1	0.752704
CASS4	1	0.478179
CCDC146	1	0.367057
CCDC154	1	0.706493
CCL1	1	0.486235
CCL11	1	0.813512
CCL19	1	0.865274
CCL19-PS1	1	0.593222
CCL19-PS3	1	0.828547
CCL22	1	0.802277
CCL3	1	0.67667
CCL4	1	0.868328
CCL6	1	0.66854
CCL8	1	0.619399
CCR5	1	0.593559
CCR7	1	0.758742
CCRL2	1	0.868208
CD163L1	1	0.302087
CD19	1	0.586793
CD1D1	1	0.832335
CD1D2	1	0.881595
CD200	1	0.693861
CD200R1	1	0.591891
CD200R2	1	0.649523
CD200R4	1	0.716064
CD209F	1	0.483035
CD209G	1	0.492227
CD300C	1	0.472452
CD300LF	1	0.583709
CD302	1	0.892662
CD38	1	0.710849
CD52	1	0.728556
CD53	1	0.781368
CD7	1	0.410803
CD79A	1	0.467665
CD86	1	0.777489
CDC20B	1	0.519308
CDCA7L	1	0.49841
CDH17	1	0.471156
CDH22	1	0.321072
CDH9	1	0.567285
CDKN1A	1	0.571548
CDS1	1	0.500337
CDYL2	1	0.679428
CELF2	1	0.758504
CFP	1	0.692509
CHD7	1	0.575354
CHIC1	1	0.435512
CHIL1	1	0.620401
CISH	1	0.610728
CITED4	1	0.451903
CLEC12A	1	0.712836
CLEC2D	1	0.828218
CLEC2G	1	0.535013
CLEC4A1	1	0.50706
CLEC4E	1	0.546833
CLEC4N	1	0.608468
CLEC5A	1	0.473088
CLEC7A	1	0.872991
CLEC9A	1	0.789597
CLN8	1	0.562863
CMKLR1	1	0.740349
CNR2	1	0.452028
CORO1A	1	0.526415
CORO2A	1	0.757064
COTL1	1	0.762926
CPA3	1	0.326724
CREM	1	0.362807
CRYM	1	0.380798
CSF3R	1	0.534797
CSMD1	1	0.536212
CTSE	1	0.549844
CTSH	1	0.677887
CTSS	1	0.823045
CX3CL1	1	0.603006
CXCL16	1	0.816385
CXCL5	1	0.446721
CXCR2	1	0.37304
CYBA	1	0.792097
CYBB	1	0.886245
CYFIP2	1	0.64355
CYP4F18	1	0.440423
CYP4V3	1	0.839146
CYTIP	1	0.573639
D16ERTD472E	1	0.66171
DAPL1	1	0.704753
DBX2	1	0.526182
DDHD1	1	0.802409
DENND4B	1	0.914474
DGKK	1	0.305041
DLG2	1	0.485508
DNAAF3	1	0.656646
DNAJC12	1	0.805656
DNASE1L3	1	0.905213
DOCK10	1	0.625614
DOCK11	1	0.757633
DOCK2	1	0.815631
DOK2	1	0.505403
DPP4	1	0.565067
DPY19L3	1	0.726805
DPYD	1	0.360243
DPYS	1	0.704847
DPYSL5	1	0.530592
DRAM1	1	0.450689
DSC2	1	0.542158
DSE	1	0.672178
DTX1	1	0.42733
DUOX2	1	0.478312
DUSP23	1	0.457713
DUSP4	1	0.426922
DUSP5	1	0.760735
E230029C05RIK	1	0.698348
EFHD2	1	0.820599
EGR2	1	0.830303
EHD3	1	0.613317
EID2B	1	0.587895
EIF4E3	1	0.547468
ELMOD1	1	0.515539
ENO4	1	0.60661
ENPP2	1	0.633249
EOMES	1	0.799283
EPHA10	1	0.434462
EPHX3	1	0.44833
ERMAP	1	0.373514
ESPN	1	0.665578
ESRRA	1	0.667326
ETV3	1	0.733706
ETV6	1	0.445155
EVI2A	1	0.812866
F10	1	0.432877
F3	1	0.656815
F5	1	0.572728
FBRS	1	0.497091
FCER1A	1	0.316464
FCER1G	1	0.539695
FCMR	1	0.552611
FCRL6	1	0.675275
FGD2	1	0.414516
FGFBP3	1	0.480628
FGR	1	0.888053
FIBCD1	1	0.403976
FMNL2	1	0.836293
FOS	1	0.382993
FPR2	1	0.422214
FRZB	1	0.368238
FUT4	1	0.556674
FXYD5	1	0.898975
FXYD7	1	0.420931
FYB	1	0.672504
FYN	1	0.621254
G0S2	1	0.452491
GALNT14	1	0.574131
GALNT7	1	0.89054
GBGT1	1	0.617731
GCA	1	0.830476
GGH	1	0.873129
GLIPR2	1	0.776744
GM10388	1	0.753178
GM10634	1	0.824028
GM10693	1	0.634505
GM11594	1	0.48997
GM11723	1	0.327648
GM12407	1	0.73831
GM12840	1	0.575572
GM12852	1	0.398899
GM12867	1	0.421952
GM13036	1	0.309407
GM13477	1	0.590039
GM13542	1	0.532379
GM13546	1	0.586155
GM13783	1	0.473689
GM13809	1	0.333039
GM14240	1	0.679848
GM14455	1	0.365123
GM14548	1	0.434579
GM14767	1	0.455655
GM15056	1	0.891691
GM15247	1	0.33419
GM15448	1	0.544204
GM15601	1	0.497927
GM15832	1	0.757307
GM15873	1	0.586559
GM15922	1	0.423296
GM15925	1	0.491923
GM15930	1	0.632605
GM15931	1	0.713931
GM16015	1	0.536432
GM16096	1	0.738618
GM16175	1	0.397227
GM16213	1	0.752165
GM16235	1	0.364632
GM16685	1	0.454341
GM1720	1	0.577891
GM17705	1	0.463478
GM17767	1	0.666976
GM1833	1	0.596752
GM1848	1	0.614331
GM19166	1	0.535362
GM19557	1	0.408359
GM19585	1	0.468053
GM20069	1	0.660165
GM20394	1	0.343178
GM20400	1	0.478314
GM20478	1	0.770774
GM20489	1	0.764203
GM20513	1	0.44709
GM2065	1	0.478215
GM20689	1	0.736771
GM20743	1	0.690258
GM21761	1	0.555995
GM2237	1	0.411951
GM2396	1	0.784227
GM26510	1	0.452079
GM26532	1	0.363672
GM26956	1	0.468029
GM28100	1	0.696977
GM28417	1	0.46821
GM28913	1	0.651785
GM28914	1	0.428966
GM29367	1	0.491321
GM2986	1	0.81297
GM2996	1	0.46762
GM2A	1	0.817257
GM3667	1	0.394049
GM37022	1	0.73905
GM37033	1	0.419406
GM37176	1	0.605776
GM37254	1	0.431403
GM37292	1	0.370503
GM37347	1	0.311018
GM3739	1	0.381734
GM37416	1	0.491051
GM37490	1	0.338819
GM37560	1	0.555194
GM37787	1	0.570814
GM38157	1	0.376482
GM38275	1	0.359578
GM38345	1	0.526402
GM42918	1	0.426167
GM42962	1	0.742657
GM43181	1	0.359249
GM4332	1	0.545994
GM43434	1	0.38209
GM43489	1	0.331779
GM43814	1	0.652698
GM43914	1	0.598826
GM43984	1	0.469404
GM43990	1	0.751966
GM44066	1	0.527586
GM44067	1	0.618691
GM44135	1	0.50997
GM44147	1	0.596992
GM44154	1	0.324422
GM44165	1	0.509369
GM44284	1	0.436716
GM44659	1	0.507815
GM44751	1	0.488231
GM44873	1	0.489957
GM44877	1	0.529576
GM44891	1	0.50512
GM44958	1	0.555393
GM45140	1	0.495792
GM45222	1	0.40019
GM4691	1	0.385254
GM5335	1	0.330471
GM5398	1	0.45996
GM5456	1	0.32514
GM5529	1	0.530077
GM5560	1	0.523536
GM5682	1	0.566657
GM614	1	0.657198
GM6425	1	0.391481
GM6522	1	0.333866
GM7019	1	0.890585
GM7823	1	0.517124
GM7871	1	0.575725
GM8093	1	0.463703
GM8250	1	0.464972
GM8276	1	0.47064
GM8978	1	0.304646
GM9025	1	0.769995
GM9694	1	0.528116
GM9745	1	0.477767
GMFG	1	0.520564
GNA15	1	0.488915
GNAZ	1	0.506589
GNG2-PS1	1	0.811804
GPM6B	1	0.734049
GPR171	1	0.672458
GPR33	1	0.391355
GPR35	1	0.566445
GPR55	1	0.756148
GRB2	1	0.675194
GRK2	1	0.537396
GRK3	1	0.596336
GSAP	1	0.835408
GYPC	1	0.811177
H2-AA	1	0.465416
H2-AB1	1	0.700614
H2-DMA	1	0.637854
H2-DMB1	1	0.706433
H2-DMB2	1	0.690541
H2-EB1	1	0.603085
H2-EB2	1	0.591876
H2-OB	1	0.391561
H2-Q5	1	0.544528
H2-Q6	1	0.706312
H2-Q7	1	0.736211
H2-T3	1	0.546879
HAL	1	0.562118
HAVCR2	1	0.56569
HCAR2	1	0.461926
HCLS1	1	0.732442
HEMGN	1	0.422661
HEMK1	1	0.564548
HHEX	1	0.460386
HIVEP3	1	0.385837
HMGB1-PS5	1	0.775956
HOPX	1	0.682704
HPSE	1	0.743786
HPX	1	0.487234
HRH2	1	0.674407
HSD3B7	1	0.422208
HSH2D	1	0.767907
HTR7	1	0.603106
HTRA4	1	0.44961
ICAM1	1	0.612076
IER5	1	0.718932
IGF2BP3	1	0.523775
IGHA	1	0.372052
IGHD	1	0.472887
IGHG3	1	0.316039
IGHV1-37	1	0.379457
IGHV1-77	1	0.31179
IGHV1-80	1	0.330209
IGHV1-82	1	0.326987
IGHV2-4	1	0.367601
IGHV2-5	1	0.33307
IGHV3-8	1	0.328916
IGHV6-6	1	0.366829
IGHV9-1	1	0.378626
IGKC	1	0.438398
IGKV1-135	1	0.31859
IGKV13-84	1	0.302109
IGKV13-85	1	0.34493
IGKV14-100	1	0.363345
IGKV19-93	1	0.405191
IGKV2-109	1	0.310184
IGKV3-10	1	0.434629
IGKV3-5	1	0.323067
IGKV4-59	1	0.343047
IGKV4-68	1	0.360297
IGKV4-70	1	0.372743
IGKV4-71	1	0.371654
IGKV4-72	1	0.383841
IGKV6-13	1	0.337051
IGKV6-15	1	0.606503
IGKV6-17	1	0.413481
IGKV6-23	1	0.441698
IGKV6-25	1	0.402642
IGLC1	1	0.338252
IGLC2	1	0.63039
IGLV1	1	0.404205
IGLV2	1	0.407241
IGSF6	1	0.868981
IKBKE	1	0.646127
IKZF1	1	0.694999
IL10RA	1	0.90766
IL12B	1	0.630168
IL12RB2	1	0.648413
IL13	1	0.376344
IL13RA2	1	0.396995
IL15	1	0.571884
IL18BP	1	0.84477
IL1B	1	0.583629
IL1F9	1	0.411599
IL1R2	1	0.519234
IL1RN	1	0.614662
IL21R	1	0.639015
IL2RA	1	0.695049
IL2RG	1	0.911557
IMMP2L	1	0.441867
INSRR	1	0.60738
IRAK3	1	0.463597
IRF2	1	0.566279
IRF4	1	0.562961
IRF5	1	0.614613
IRF8	1	0.758592
IRS2	1	0.584007
ITGA4	1	0.475266
ITGAD	1	0.62009
ITGAL	1	0.829207
ITGAX	1	0.569261
ITGB2	1	0.850562
ITGB7	1	0.674107
ITPK1	1	0.768834
ITPKA	1	0.434088
JAZF1	1	0.630199
JCHAIN	1	0.383344
KCNE4	1	0.580944
KCNH7	1	0.465155
KCNN4	1	0.663147
KCNQ5	1	0.58938
KCP	1	0.618385
KCTD19	1	0.55043
KDM4DL	1	0.584096
KDM6B	1	0.386294
KHDC3	1	0.472549
KHDRBS2	1	0.430831
KIF1A	1	0.599726
KIF5C	1	0.524185
KIT	1	0.735525
KLF8	1	0.713604
KLK1B9	1	0.366421
KLRA4	1	0.376861
KLRA5	1	0.666017
KLRB1B	1	0.621468
KLRE1	1	0.635642
KLRG1	1	0.30058
KLRI1	1	0.431583
KLRI2	1	0.397645
KLRK1	1	0.792445
KYNU	1	0.738398
LAD1	1	0.61054
LAPTM5	1	0.514129
LAT2	1	0.872475
LCP1	1	0.924021
LCP2	1	0.8654
LEMD3	1	0.688795
LGALS7	1	0.407101
LILRA6	1	0.57595
LPCAT2	1	0.859795
LRRC63	1	0.762272
LRRC8B	1	0.69902
LRRC8C	1	0.705012
LRRK2	1	0.548617
LSR	1	0.584006
LST1	1	0.798044
LTA	1	0.754349
LY6G6E	1	0.743126
LY6I	1	0.67561
LY75	1	0.541911
LYSMD2	1	0.390016
M6PR	1	0.699954
MAB21L3	1	0.840643
MAG	1	0.82265
MAGOHB	1	0.505718
MALT1	1	0.84029
MANSC1	1	0.766303
MAP3K8	1	0.689576
MAP4K1	1	0.725053
MAPK13	1	0.476892
MAPRE2	1	0.739024
MARCKSL1	1	0.87297
MARCO	1	0.699292
MCEMP1	1	0.742869
MCOLN2	1	0.733972
MCTP2	1	0.6384
MERTK	1	0.389181
MFSD2A	1	0.724492
MFSD6L	1	0.571377
MGAM	1	0.32902
MGAT4A	1	0.433718
MIR155HG	1	0.776997
MIR17HG	1	0.610009
MITF	1	0.53558
MLLT6	1	0.578971
MMP8	1	0.429984
MREG	1	0.616401
MRGPRA2A	1	0.38121
MRGPRA2B	1	0.386828
MS4A1	1	0.618563
MS4A6B	1	0.428159
MYB	1	0.65197
MYBPC3	1	0.517001
MYH7	1	0.349659
MYO1F	1	0.745652
MYO1G	1	0.816052
NABP1	1	0.758077
NAP1L3	1	0.545098
NAT8F2	1	0.406115
NCF1	1	0.844294
NCF2	1	0.755482
NCF4	1	0.505208
NCOA7	1	0.623834
NEFH	1	0.525306
NEK10	1	0.338573
NEURL3	1	0.7867
NFATC2	1	0.739175
NFE2	1	0.556342
NFKBID	1	0.879864
NIPAL1	1	0.570506
NLRP12	1	0.368515
NOD1	1	0.423033
NOD2	1	0.622085
NOS1AP	1	0.398164
NOS2	1	0.504586
NPTX1	1	0.372484
NR4A2	1	0.458439
NR4A3	1	0.474977
NRG2	1	0.707511
NRROS	1	0.560991
NSG2	1	0.328105
NSUN7	1	0.387695
NXNL1	1	0.64194
OCSTAMP	1	0.365848
OLFR1423	1	0.794694
OLFR173	1	0.458777
OLFR60	1	0.319189
OLR1	1	0.379134
OSM	1	0.789674
OSTF1	1	0.65582
P2RY10	1	0.570768
P2RY14	1	0.754271
PACSIN1	1	0.684337
PANX1	1	0.75124
PAQR9	1	0.466455
PDCD1LG2	1	0.816249
PDE4B	1	0.614935
PDK3	1	0.8698
PDYN	1	0.500728
PELI1	1	0.517863
PERP	1	0.572981
PGAP2	1	0.864237
PGBD5	1	0.588195
PHACTR3	1	0.36661
PIK3CD	1	0.71814
PIK3R5	1	0.701245
PIK3R6	1	0.832484
PILRA	1	0.687199
PILRB1	1	0.579774
PIM2	1	0.60072
PIRA2	1	0.474223
PIRB	1	0.505008
PITPNM1	1	0.554485
PKIB	1	0.459458
PLBD1	1	0.885334
PLCB2	1	0.797138
PLEK	1	0.634927
PLEKHO2	1	0.813956
PLET1	1	0.302323
PLPPR4	1	0.522796
PMVK	1	0.662848
POU2AF1	1	0.557796
POU4F1	1	0.702015
PPP1R3B	1	0.6406
PPT2	1	0.70062
PRCP	1	0.529847
PRKCD	1	0.869521
PRR15	1	0.576751
PRR5L	1	0.715707
PRSS30	1	0.428278
PSD4	1	0.839661
PTAFR	1	0.584665
PTGIR	1	0.461958
PTGS2	1	0.868119
PTGS2OS2	1	0.509877
PTK2B	1	0.803425
PTPN18	1	0.7167
PTPN6	1	0.571121
PTPRC	1	0.910043
PTPRO	1	0.793268
PYGL	1	0.703582
RAB11FIP1	1	0.616857
RAB32	1	0.641747
RAB39	1	0.746007
RAB43	1	0.346508
RAB8B	1	0.85678
RALGDS	1	0.881979
RAMP3	1	0.65757
RAP2B	1	0.680485
RASA4	1	0.744673
RASGRP1	1	0.660771
RBM7	1	0.901729
REG1	1	0.361604
REG3G	1	0.452668
REL	1	0.818629
RELB	1	0.844194
RELT	1	0.494296
RGS1	1	0.793966
RGS14	1	0.734489
RGS19	1	0.895053
RGS2	1	0.673089
RHOG	1	0.808832
RHOH	1	0.687667
RHOV	1	0.457274
RNF113A2	1	0.649936
RNF217	1	0.400778
RPL17-PS4	1	0.380178
RPRM	1	0.4513
RPS6-PS4	1	0.413173
RS1	1	0.570481
RSPO3	1	0.339856
RTN1	1	0.643213
RUNDC3B	1	0.607597
RUNX3	1	0.553409
S100A8	1	0.856115
S100A9	1	0.591563
SAMSN1	1	0.650671
SATB1	1	0.58845
SCARF1	1	0.772359
SCML4	1	0.433407
SDC3	1	0.559851
SEMA4A	1	0.457959
SEMA4D	1	0.679629
SERPINA3M	1	0.408137
SERPINB2	1	0.470962
SFMBT2	1	0.552591
SH3BGRL3	1	0.571504
SHISA5	1	0.752565
SIGLECF	1	0.378712
SIRPB1A	1	0.360486
SLA2	1	0.521182
SLAMF7	1	0.859076
SLAMF8	1	0.591384
SLC11A1	1	0.834053
SLC15A3	1	0.889455
SLC16A3	1	0.586364
SLC1A3	1	0.725009
SLC25A5-PS	1	0.475982
SLC29A3	1	0.702761
SLC2A1	1	0.573322
SLC2A9	1	0.561689
SLC30A1	1	0.451144
SLC36A3OS	1	0.625984
SLC44A5	1	0.795815
SLC4A11	1	0.478529
SLC6A11	1	0.516853
SLC7A2	1	0.567162
SLC9B2	1	0.480343
SLCO4C1	1	0.397757
SNPH	1	0.743849
SNX20	1	0.831621
SPATA13	1	0.836163
SPI1	1	0.845372
SPOCK1	1	0.518705
SRGN	1	0.84635
STAT4	1	0.479469
STC2	1	0.399741
STK39	1	0.809519
STRIP2	1	0.61882
STX1B	1	0.682299
SYK	1	0.45532
SYNGR2	1	0.677437
SYTL3	1	0.611889
TARM1	1	0.504542
TBC1D8	1	0.677829
TBC1D9	1	0.790746
TBXAS1	1	0.837004
TCF7L2	1	0.522378
TCSTV1	1	0.526286
TDGF1	1	0.469754
TEX14	1	0.810177
TICAM2	1	0.698381
TLR1	1	0.658856
TLR11	1	0.585923
TLR12	1	0.909624
TLR6	1	0.681047
TLR9	1	0.407893
TM4SF19	1	0.819588
TMA16	1	0.802858
TMEM123	1	0.769385
TMEM221	1	0.523031
TMEM229A	1	0.692596
TMEM229B	1	0.543739
TMEM51	1	0.705738
TMEM51OS1	1	0.817507
TMEM86B	1	0.875694
TMSB4X	1	0.843283
TNF	1	0.416482
TNFAIP2	1	0.740752
TNFAIP3	1	0.901778
TNFAIP8	1	0.449731
TNFAIP8L3	1	0.604702
TNFRSF14	1	0.791286
TNFRSF4	1	0.492033
TNFRSF9	1	0.73179
TNFSF10	1	0.398788
TNFSF13B	1	0.764209
TNIP3	1	0.729983
TPSAB1	1	0.303453
TRAF1	1	0.472776
TRAF5	1	0.790365
TRAFD1	1	0.609566
TRAV5D-4	1	0.371807
TRAV5N-4	1	0.371807
TRAV7-2	1	0.507387
TRAV7D-2	1	0.507387
TRAV9-1	1	0.496421
TRAV9D-1	1	0.535227
TRBD1	1	0.490471
TRBJ1-1	1	0.398721
TRBJ1-2	1	0.607631
TRBJ1-3	1	0.433286
TRBJ1-4	1	0.392358
TRBJ1-5	1	0.485584
TRBJ1-7	1	0.492365
TRBV20	1	0.333014
TRBV3	1	0.364503
TRBV30	1	0.384315
TRDC	1	0.338755
TRDV2-2	1	0.528738
TREML4	1	0.390431
TRMT61B	1	0.779615
TRPA1	1	0.393466
TRPM1	1	0.709416
TRPS1	1	0.694054
TRPV2	1	0.660274
TSPAN13	1	0.61373
TUSC1	1	0.675238
TXK	1	0.65792
TYROBP	1	0.895947
UBASH3B	1	0.683732
UCP2	1	0.615773
UNC13D	1	0.701192
UNC93B1	1	0.79741
VAMP8	1	0.913918
VAT1L	1	0.580483
VAV1	1	0.881457
VCAM1	1	0.776205
VMN2R26	1	0.428666
VPS37B	1	0.65439
WAS	1	0.857051
WDR86	1	0.372281
WNK2	1	0.508695
XCL1	1	0.634764
XCR1	1	0.46774
XK	1	0.40377
ZBTB32	1	0.704586
ZC3H12A	1	0.694575
ZEB2OS	1	0.476896
ZFP287	1	0.715736
ZFP36	1	0.567989
ZFP456	1	0.760717
ZFP541	1	0.474093
ZFP583	1	0.525887
ZFP612	1	0.303357
ZMIZ2	1	0.537693
ZYX	1	0.597218
1110032F04RIK	2	0.85738
1700010I14RIK	2	0.797564
1700019D03RIK	2	0.694173
1700028E10RIK	2	0.552121
1700030K09RIK	2	0.768732
1700048O20RIK	2	0.82436
1700097N02RIK	2	0.906085
2010008C14RIK	2	0.61365
2010016I18RIK	2	0.73937
2310001H17RIK	2	0.673479
2310043P16RIK	2	0.467137
2410004P03RIK	2	0.538424
2610318N02RIK	2	0.523478
4430402I18RIK	2	0.398802
4833403J16RIK	2	0.832939
4930412C18RIK	2	0.411921
4930422M22RIK	2	0.61252
4930428O21RIK	2	0.634933
4930431P03RIK	2	0.924389
4930520O04RIK	2	0.580898
4933406I18RIK	2	0.472682
5730405O15RIK	2	0.652169
6330403K07RIK	2	0.757142
9330179D12RIK	2	0.397296
A130071D04RIK	2	0.655603
A430035B10RIK	2	0.682008
A430072P03RIK	2	0.471493
A430093F15RIK	2	0.815711
A530076I17RIK	2	0.478323
A630014C17RIK	2	0.482113
A630035G10RIK	2	0.708031
A730020M07RIK	2	0.502243
A930002I21RIK	2	0.847705
A930024E05RIK	2	0.786763
ABCB9	2	0.585562
ABCG1	2	0.848324
ABHD3	2	0.614586
ABI3	2	0.572347
ACP5	2	0.620494
ACSBG1	2	0.862386
ACSF3	2	0.670822
ACSS1	2	0.791528
ADAM11	2	0.628152
ADAM19	2	0.634479
ADAMTS10	2	0.651639
ADAMTS15	2	0.476723
ADGRB2	2	0.727594
ADRA1A	2	0.709423
AHRR	2	0.726079
AI847159	2	0.833124
AIRE	2	0.543518
AK5	2	0.452711
AKNA	2	0.924313
ALDH5A1	2	0.603613
AMPH	2	0.857202
ANGEL1	2	0.790142
ANKRD13D	2	0.699095
ANKRD37	2	0.479349
ANO7	2	0.480459
APH1C	2	0.665319
APOBEC1	2	0.468652
APOL7B	2	0.737254
ARG2	2	0.60201
ARHGAP25	2	0.598267
ARHGAP27OS3	2	0.958323
ARHGEF1	2	0.923475
ARHGEF4	2	0.817097
ARHGEF6	2	0.581159
ARHGEF9	2	0.794207
ARMC2	2	0.463039
ARMC3	2	0.480113
ARMC7	2	0.824112
ARNT2	2	0.643346
ART2B	2	0.836742
ASPRV1	2	0.473011
ASRGL1	2	0.900474
ATCAY	2	0.852641
ATF7IP2	2	0.540852
ATP13A2	2	0.899742
ATP2A3	2	0.712264
ATP2B2	2	0.755134
ATP2B4	2	0.604004
ATP6V0D2	2	0.803613
ATP6V1G2	2	0.756585
AVPR2	2	0.557986
AW046200	2	0.485249
AW822252	2	0.618458
AXDND1	2	0.5426
B3GALT4	2	0.543687
B3GALT5	2	0.829474
B930095G15RIK	2	0.594453
BATF	2	0.472414
BB557941	2	0.650854
BC043934	2	0.808458
BC049352	2	0.743096
BC051142	2	0.775066
BC064078	2	0.464671
BCL11B	2	0.790296
BCL2L11	2	0.642587
BEND5	2	0.533107
BEX3	2	0.684325
BIN2	2	0.715555
BSPRY	2	0.629769
BTBD11	2	0.468564
C230024C17RIK	2	0.712905
CACNG8	2	0.608395
CARMIL2	2	0.95347
CASC1	2	0.609934
CATSPERG1	2	0.669362
CATSPERG2	2	0.623877
CBFA2T3	2	0.417399
CCDC148	2	0.821804
CCDC166	2	0.896891
CCDC30	2	0.790364
CCDC40	2	0.505461
CCDC92	2	0.855754
CCL5	2	0.619394
CCR3	2	0.380906
CCR8	2	0.605636
CD101	2	0.822509
CD160	2	0.723405
CD2	2	0.938534
CD22	2	0.936977
CD226	2	0.5893
CD247	2	0.957948
CD27	2	0.769615
CD28	2	0.858352
CD300A	2	0.662433
CD300C2	2	0.690985
CD3D	2	0.926603
CD3E	2	0.94527
CD3G	2	0.95195
CD4	2	0.893999
CD40LG	2	0.564504
CD48	2	0.616405
CD6	2	0.942167
CD79B	2	0.505548
CD84	2	0.882988
CD8A	2	0.96063
CD8B1	2	0.948344
CD96	2	0.949547
CDC14A	2	0.713857
CEACAM16	2	0.574177
CEACAM19	2	0.7363
CELF5	2	0.732021
CERKL	2	0.907479
CERS4	2	0.741771
CFAP54	2	0.436236
CHST10	2	0.814931
CIB2	2	0.840517
CILP2	2	0.765067
CLDND2	2	0.835277
CLEC1B	2	0.569952
CLEC2I	2	0.662692
CLEC4A3	2	0.459404
CLEC4D	2	0.587395
CLGN	2	0.578973
CMTM7	2	0.477072
COL20A1	2	0.562899
COLQ	2	0.788564
COMP	2	0.687991
CPA2	2	0.554186
CPNE7	2	0.769689
CPXM1	2	0.484548
CRACR2A	2	0.787829
CREG2	2	0.637956
CRMP1	2	0.775828
CRTAM	2	0.566866
CRYGN	2	0.448303
CSPG5	2	0.736722
CST7	2	0.55629
CTLA4	2	0.522227
CUL9	2	0.744596
CXCL12	2	0.429782
CXCL13	2	0.683122
CXCR3	2	0.787738
CXCR4	2	0.775914
CXCR5	2	0.499955
CXCR6	2	0.883734
CYP2J9	2	0.453038
CYP2S1	2	0.514318
D130040H23RIK	2	0.922175
D630039A03RIK	2	0.917952
DAO	2	0.67357
DAPK2	2	0.942661
DCLK2	2	0.751295
DCP1B	2	0.625488
DDX43	2	0.615114
DEFB42	2	0.896869
DENND2D	2	0.681366
DGKZ	2	0.905718
DKK3	2	0.505732
DKKL1	2	0.835139
DLGAP3	2	0.499799
DNAH2	2	0.688239
DNMT3AOS	2	0.769708
DNMT3B	2	0.651801
DPEP1	2	0.719622
DPEP2	2	0.817763
DPEP3	2	0.662209
DQX1	2	0.637372
DSCAM	2	0.773631
DSCAML1	2	0.746797
DUSP2	2	0.699653
E030030I06RIK	2	0.656537
E130215H24RIK	2	0.776355
EBF4	2	0.535233
EGFL8	2	0.702274
EGLN3	2	0.514851
EHF	2	0.403966
EHHADH	2	0.664103
EPHB6	2	0.874371
ETNK2	2	0.851305
F7	2	0.31483
FABP5	2	0.747013
FADS6	2	0.754681
FAHD2A	2	0.84558
FAM107B	2	0.657345
FAM117A	2	0.411154
FAM124A	2	0.61621
FAM124B	2	0.698623
FAM169B	2	0.907083
FAM178B	2	0.65602
FAM187B	2	0.562157
FAM222A	2	0.510234
FAM229B	2	0.730204
FAM71B	2	0.826604
FAM78A	2	0.911241
FASL	2	0.754266
FBRSL1	2	0.714538
FBXO41	2	0.60894
FBXW10	2	0.830702
FCER2A	2	0.5017
FCRL1	2	0.562558
FFAR1	2	0.833433
FLRT3	2	0.497414
FLYWCH2	2	0.575082
FMNL1	2	0.611956
FNDC9	2	0.5196
FRAT1	2	0.579238
FRMPD1	2	0.636582
FSCN1	2	0.770489
FUT7	2	0.902083
GABBR1	2	0.778408
GABBR2	2	0.503131
GABRR1	2	0.842817
GAL3ST2	2	0.80319
GALNT12	2	0.719639
GALNT3	2	0.635706
GALNT6	2	0.841474
GALNT6OS	2	0.511369
GAS2	2	0.737634
GDF3	2	0.594814
GDF6	2	0.643989
GFI1	2	0.835772
GIMAP1	2	0.944955
GIMAP1OS	2	0.938022
GIMAP3	2	0.918267
GIMAP4	2	0.919708
GIMAP5	2	0.897486
GIMAP6	2	0.808692
GIMAP7	2	0.947674
GIMAP8	2	0.943972
GIMAP9	2	0.868614
GLCCI1	2	0.506806
GLIPR1	2	0.798556
GM10286	2	0.493365
GM10369	2	0.583414
GM10416	2	0.49337
GM10505	2	0.574377
GM10640	2	0.584364
GM1070	2	0.787093
GM11399	2	0.708719
GM11453	2	0.344331
GM11613	2	0.866905
GM11707	2	0.654241
GM11725	2	0.634276
GM11824	2	0.642812
GM11960	2	0.346253
GM11973	2	0.411026
GM12074	2	0.51371
GM12089	2	0.567094
GM12167	2	0.528888
GM12258	2	0.825879
GM12316	2	0.605795
GM12599	2	0.551387
GM12689	2	0.555341
GM13163	2	0.682836
GM13245	2	0.806451
GM13246	2	0.718582
GM13391	2	0.76778
GM13561	2	0.53878
GM13710	2	0.709238
GM13736	2	0.42539
GM13994	2	0.756881
GM13998	2	0.709463
GM14027	2	0.333498
GM14029	2	0.845579
GM14154	2	0.388708
GM14328	2	0.750322
GM14441	2	0.346771
GM14536	2	0.345629
GM14586	2	0.430854
GM15232	2	0.728789
GM15242	2	0.386792
GM15244	2	0.377944
GM15326	2	0.703471
GM15382	2	0.590825
GM15500	2	0.452227
GM15503	2	0.585726
GM15513	2	0.844297
GM15518	2	0.378689
GM15523	2	0.657986
GM15583	2	0.563018
GM15596	2	0.425076
GM15710	2	0.449336
GM15788	2	0.403109
GM16069	2	0.695157
GM16120	2	0.773831
GM16158	2	0.709098
GM16201	2	0.446222
GM16242	2	0.786065
GM16353	2	0.772847
GM16976	2	0.822426
GM17025	2	0.353824
GM17173	2	0.931017
GM17641	2	0.887997
GM18782	2	0.476731
GM19040	2	0.482919
GM19345	2	0.479755
GM1965	2	0.567356
GM20511	2	0.490758
GM20605	2	0.807726
GM20692	2	0.674113
GM20703	2	0.691277
GM2420	2	0.627749
GM26535	2	0.403863
GM26686	2	0.400812
GM26756	2	0.412915
GM26862	2	0.546411
GM27046	2	0.417025
GM28053	2	0.860044
GM28373	2	0.514513
GM28707	2	0.728504
GM28874	2	0.643349
GM28884	2	0.513844
GM28935	2	0.714702
GM29243	2	0.927831
GM29291	2	0.412103
GM29336	2	0.64236
GM3020	2	0.401403
GM3052	2	0.743443
GM3164	2	0.554047
GM33142	2	0.812277
GM3604	2	0.751101
GM3636	2	0.402038
GM37168	2	0.826001
GM37169	2	0.470645
GM37696	2	0.459216
GM37711	2	0.804308
GM37795	2	0.726267
GM37858	2	0.504932
GM37881	2	0.541356
GM38021	2	0.386936
GM38091	2	0.495449
GM38312	2	0.565329
GM38329	2	0.511731
GM38386	2	0.596623
GM42372	2	0.866133
GM42577	2	0.626034
GM42868	2	0.710308
GM42921	2	0.835979
GM43042	2	0.457266
GM43461	2	0.690818
GM43691	2	0.846268
GM43731	2	0.678848
GM43769	2	0.532848
GM43813	2	0.478678
GM43935	2	0.640755
GM44013	2	0.697313
GM44167	2	0.515855
GM44168	2	0.457263
GM44174	2	0.941917
GM44175	2	0.665015
GM44226	2	0.530608
GM44850	2	0.390324
GM45001	2	0.470636
GM45472	2	0.420707
GM45552	2	0.749782
GM4986	2	0.463388
GM4997	2	0.421422
GM5049	2	0.475757
GM5111	2	0.739416
GM5134	2	0.502146
GM5541	2	0.546823
GM5547	2	0.751512
GM5602	2	0.458989
GM5617	2	0.52582
GM568	2	0.403598
GM5801	2	0.491431
GM6023	2	0.549821
GM6085	2	0.651011
GM6100	2	0.631786
GM6136	2	0.580997
GM6166	2	0.739187
GM6175	2	0.90906
GM6407	2	0.564931
GM6426	2	0.520033
GM6498	2	0.401397
GM6637	2	0.383901
GM6977	2	0.650742
GM7291	2	0.403811
GM7481	2	0.40728
GM7516	2	0.524151
GM7694	2	0.867548
GM7722	2	0.727155
GM8189	2	0.889877
GM8369	2	0.844324
GM8392	2	0.341357
GM8817	2	0.834853
GM8856	2	0.369983
GM8991	2	0.45909
GM9083	2	0.506203
GM9095	2	0.838031
GM9097	2	0.836942
GM9435	2	0.324003
GM9888	2	0.575159
GNG2	2	0.597512
GNGT2	2	0.731316
GNMT	2	0.352247
GNPDA2	2	0.501657
GPR157	2	0.942185
GPR160	2	0.764773
GPR162	2	0.892474
GPR174	2	0.843365
GPR45	2	0.791069
GPR68	2	0.874134
GPRIN3	2	0.813574
GRAMD1B	2	0.903562
GRAP	2	0.883192
GREM1	2	0.432275
GSPT2	2	0.601073
GSTO1	2	0.815149
GSTP3	2	0.871106
GUCY2E	2	0.717386
GZMD	2	0.466695
GZMK	2	0.845711
H2-M2	2	0.60676
H2-OA	2	0.487724
HAMP2	2	0.585999
HAND1	2	0.673063
HAP1	2	0.646885
HC	2	0.438885
HCN3	2	0.368718
HCST	2	0.924684
HEATR9	2	0.915716
HLF	2	0.532422
HMGCS2	2	0.499995
HOOK1	2	0.856209
HVCN1	2	0.70257
HYI	2	0.604375
ICAM5	2	0.623158
ICOS	2	0.707503
IDI2	2	0.441899
IFITM10	2	0.739342
IGHG1	2	0.806202
IGHG2B	2	0.524627
IGHG2C	2	0.612092
IGHV1-18	2	0.409938
IGHV1-22	2	0.490026
IGHV1-26	2	0.412283
IGHV1-33	2	0.357138
IGHV1-34	2	0.366671
IGHV1-4	2	0.381298
IGHV14-1	2	0.393558
IGHV14-2	2	0.562584
IGHV14-3	2	0.60898
IGHV2-2	2	0.378879
IGHV2-6-8	2	0.650242
IGHV2-9	2	0.754617
IGHV3-2	2	0.420926
IGHV5-12	2	0.593224
IGHV5-17	2	0.57062
IGHV5-4	2	0.596891
IGHV5-6	2	0.710044
IGHV5-9-1	2	0.5924
IGHV6-3	2	0.372892
IGHV9-3	2	0.438438
IGKV10-94	2	0.751528
IGKV10-96	2	0.549762
IGKV12-41	2	0.431837
IGKV12-44	2	0.58738
IGKV12-46	2	0.461757
IGKV3-12	2	0.420419
IGKV3-7	2	0.467126
IGKV4-55	2	0.336312
IGKV4-74	2	0.726931
IGKV5-43	2	0.611287
IGKV5-45	2	0.553421
IGKV6-32	2	0.559433
IGKV8-19	2	0.68808
IGKV8-21	2	0.562458
IGKV8-30	2	0.421514
IGKV9-120	2	0.596095
IGSF9B	2	0.642573
IKZF2	2	0.569697
IKZF3	2	0.936285
IKZF4	2	0.787959
IL12A	2	0.707988
IL16	2	0.710621
IL18R1	2	0.899597
IL18RAP	2	0.749683
IL1A	2	0.637358
IL21	2	0.685704
IL27RA	2	0.936028
IL9R	2	0.326262
ILDR1	2	0.862038
INPP4B	2	0.902022
INSL3	2	0.618812
INSM1	2	0.866715
IPCEF1	2	0.659664
ITGA8	2	0.559561
ITK	2	0.870432
JAK3	2	0.784157
JAKMIP1	2	0.870504
KCNA2	2	0.468369
KCNA4	2	0.543921
KCND1	2	0.68273
KCNF1	2	0.53817
KCNIP2	2	0.669562
KCNJ10	2	0.84497
KCNK7	2	0.889123
KDM4D	2	0.834918
KIF17	2	0.365659
KLHL10	2	0.668573
KLK8	2	0.927287
KLRC1	2	0.918403
KLRC2	2	0.891268
KLRC3	2	0.918665
KLRD1	2	0.964656
KNDC1	2	0.834262
KRBA1	2	0.646049
KSR1	2	0.690214
KSR2	2	0.819604
KXD1	2	0.921233
LAG3	2	0.927736
LAT	2	0.944077
LAX1	2	0.896366
LBH	2	0.820689
LCK	2	0.964484
LCLAT1	2	0.808517
LCN4	2	0.860249
LDHB	2	0.699697
LEF1	2	0.695864
LFNG	2	0.478341
LGALS4	2	0.762912
LIMD2	2	0.528414
LMNB1	2	0.42978
LRCH4	2	0.69792
LRMP	2	0.590016
LTB	2	0.949317
LTBP2	2	0.644629
LTK	2	0.820874
LY6G5B	2	0.346741
LY9	2	0.475538
LZTS1	2	0.547514
MAML2	2	0.701566
MANEAL	2	0.812552
MAPKAPK3	2	0.59456
MATK	2	0.729626
MBNL3	2	0.73043
MBOAT4	2	0.675184
MBP	2	0.753513
MCOLN3	2	0.791089
MDK	2	0.37583
MFNG	2	0.730788
MGARP	2	0.426101
MICAL1	2	0.823268
MIGA1	2	0.938945
MINK1	2	0.817678
MIR142HG	2	0.879819
MMEL1	2	0.779332
MMP13	2	0.820691
MMP3	2	0.377269
MMP9	2	0.498791
MNS1	2	0.789294
MS4A4B	2	0.812851
MSC	2	0.818909
MT3	2	0.663493
MUC2	2	0.352423
MYO15	2	0.321154
MYO3B	2	0.833346
MYRF	2	0.517087
MZF1	2	0.67783
N4BP2L1	2	0.706978
NAT8F4	2	0.814027
NBEAL2	2	0.840272
NCALD	2	0.779636
NDNF	2	0.640166
NINJ1	2	0.554245
NKG7	2	0.87826
NLRC3	2	0.856471
NMB	2	0.740854
NMRK1	2	0.720941
NPHS2	2	0.909263
NRGN	2	0.838807
NRN1	2	0.837445
NSMAF	2	0.943592
NT5C3B	2	0.821548
NTNG2	2	0.555846
NTRK3	2	0.469942
NUDT16	2	0.687872
NUDT17	2	0.609979
NXF2	2	0.440678
NXPE1-PS	2	0.616416
NYX	2	0.781526
OLFR1420	2	0.469376
OPRD1	2	0.840527
ORAI2	2	0.879955
OTX1	2	0.820488
P4HTM	2	0.835253
PARVG	2	0.828301
PATL2	2	0.512977
PBX4	2	0.755248
PCSK4	2	0.498989
PDCD1	2	0.925436
PDE2A	2	0.53423
PDE4D	2	0.81475
PDE8B	2	0.754911
PDLIM4	2	0.64267
PELI3	2	0.754582
PENK	2	0.522945
PGBD1	2	0.876604
PGLYRP1	2	0.903473
PHF21B	2	0.780463
PHF24	2	0.633113
PIGZ	2	0.768513
PKD1L3	2	0.537718
PKP3	2	0.706913
PLA2G15	2	0.651526
PLA2G2D	2	0.842509
PLA2G3	2	0.374702
PLA2G4F	2	0.709892
PLA2G7	2	0.48732
PLXNC1	2	0.927338
PNRC1	2	0.624906
POGLUT1	2	0.510039
PPFIBP2	2	0.782696
PPM1N	2	0.559679
PPP1R16B	2	0.518958
PPP2R2C	2	0.794286
PRDM1	2	0.568452
PREX1	2	0.615666
PRG2	2	0.626202
PRKAR1B	2	0.55545
PRKCB	2	0.542918
PRKCH	2	0.917911
PRKCQ	2	0.667576
PRKCZ	2	0.826874
PRKCZ2	2	0.524289
PROZ	2	0.663499
PRRT1	2	0.830161
PRSS16	2	0.830016
PRSS2	2	0.623932
PSD2	2	0.492107
PSTPIP1	2	0.869513
PTGER2	2	0.870214
PTPN22	2	0.85678
PTPN5	2	0.830419
PTPRCAP	2	0.944379
PVRIG	2	0.610086
PXMP2	2	0.423399
QPRT	2	0.903876
RAB11FIP4	2	0.787006
RAB19	2	0.678232
RAB26	2	0.865535
RAB27A	2	0.866183
RAB37	2	0.817459
RAB38	2	0.94007
RAB39B	2	0.768779
RABGAP1L	2	0.841477
RASAL3	2	0.936584
RASD2	2	0.56902
RASGEF1A	2	0.820044
RASGRF2	2	0.690735
RASSF5	2	0.79474
RBL2	2	0.903106
RBM11	2	0.305333
RCBTB2	2	0.669547
RDM1	2	0.702031
REM2	2	0.555578
RFTN1	2	0.70538
RGS10	2	0.708079
RGS16	2	0.607618
RGS3	2	0.568202
RGS8	2	0.80815
RHOF	2	0.935682
RILPL2	2	0.714173
RIMKLA	2	0.734369
RIMS3	2	0.824732
RINL	2	0.883166
RNF165	2	0.636729
RNF166	2	0.834141
RNF186	2	0.780292
RPGR	2	0.575306
RPL13-PS1	2	0.415478
RPL17-PS9	2	0.457022
RPL31-PS13	2	0.662544
RPL9-PS7	2	0.671935
RPS15A	2	0.817436
RPS15A-PS3	2	0.793311
RPS15A-PS4	2	0.786081
RPS15A-PS8	2	0.776416
RPS6KA1	2	0.853927
RPSA-PS1	2	0.636494
RPSA-PS10	2	0.759912
RPSA-PS11	2	0.755798
RPSA-PS4	2	0.509692
RUFY4	2	0.520933
RYR3	2	0.689246
SAP25	2	0.762205
SARM1	2	0.651019
SASH3	2	0.913097
SCG5	2	0.608727
SCIN	2	0.652917
SCN11A	2	0.611676
SCN2B	2	0.4556
SCN4B	2	0.546606
SDCBP2	2	0.801391
SEC11C	2	0.857982
SELPLG	2	0.614354
SEMA4F	2	0.82627
SFI1	2	0.595476
SFN	2	0.609069
SGSH	2	0.620452
SH2D1A	2	0.91799
SH2D2A	2	0.745235
SH3BP1	2	0.505502
SH3KBP1	2	0.950991
SIDT1	2	0.519313
SIRT1	2	0.479434
SIT1	2	0.817853
SKAP1	2	0.935512
SLAIN1	2	0.852075
SLAMF1	2	0.954395
SLAMF6	2	0.507336
SLC14A1	2	0.44653
SLC16A11	2	0.720353
SLC17A6	2	0.610003
SLC1A2	2	0.777461
SLC22A15	2	0.888892
SLC23A4	2	0.521022
SLC2A3	2	0.912358
SLC2A4RG-PS	2	0.807975
SLC30A3	2	0.496096
SLC35F2	2	0.730476
SLC36A3	2	0.597214
SLC37A2	2	0.604014
SLC4A8	2	0.677977
SLC5A11	2	0.506676
SLC6A12	2	0.729378
SLC6A13	2	0.599565
SLC6A20A	2	0.893721
SLC6A20B	2	0.491146
SMAP2	2	0.738104
SMIM10L2A	2	0.512947
SMPDL3A	2	0.738918
SNAI3	2	0.819267
SNTB1	2	0.651192
SORL1	2	0.93978
SORT1	2	0.83359
SPACA9	2	0.536159
SPATA7	2	0.680469
SPEF2	2	0.820768
SPIC	2	0.903179
SPIN2C	2	0.483492
SPN	2	0.872877
SPO11	2	0.47391
SPOCK2	2	0.644904
SSPO	2	0.614482
ST14	2	0.734028
ST18	2	0.726982
ST8SIA6	2	0.442038
STAC2	2	0.431402
STAP1	2	0.794983
STK26	2	0.833541
STK32C	2	0.886135
STKLD1	2	0.800999
SUSD3	2	0.746706
SVIP	2	0.513683
SYN3	2	0.490566
SYNA	2	0.850078
SYNGR1	2	0.382223
SYT11	2	0.942572
SYTL1	2	0.465015
TAF9B	2	0.802038
TBC1D2	2	0.489569
TBCEL	2	0.723436
TBX21	2	0.732789
TCEA2	2	0.894075
TCF7	2	0.429137
TESC	2	0.849376
TEX15	2	0.726875
TFF1	2	0.793603
TG	2	0.451233
THRB	2	0.579062
THSD7B	2	0.621851
THY1	2	0.864208
TKTL1	2	0.674463
TM4SF5	2	0.609748
TMC8	2	0.9282
TMEM150B	2	0.728215
TMEM150C	2	0.597298
TMEM163	2	0.780445
TMEM35B	2	0.793369
TMPRSS3	2	0.740913
TMPRSS4	2	0.691548
TNFAIP8L2	2	0.613893
TNFRSF18	2	0.48009
TNFRSF8	2	0.711176
TNFSF4	2	0.690777
TNNI3	2	0.5347
TOX	2	0.941406
TOX2	2	0.765882
TPRG	2	0.461725
TPT1-PS5	2	0.499351
TRAC	2	0.925591
TRAF3IP3	2	0.908528
TRAJ49	2	0.804643
TRAV12-1	2	0.640044
TRAV12-2	2	0.552224
TRAV12-3	2	0.534904
TRAV12D-1	2	0.648922
TRAV12D-2	2	0.570783
TRAV12D-3	2	0.664308
TRAV12N-1	2	0.648922
TRAV12N-2	2	0.548767
TRAV12N-3	2	0.665681
TRAV13-1	2	0.314939
TRAV14-2	2	0.592572
TRAV14-3	2	0.34816
TRAV14D-1	2	0.512369
TRAV14D-2	2	0.597921
TRAV14D-3-DV8	2	0.536416
TRAV14N-1	2	0.512369
TRAV14N-2	2	0.597921
TRAV14N-3	2	0.317028
TRAV15-1-DV6-1	2	0.768454
TRAV16	2	0.868718
TRAV16D-DV11	2	0.89303
TRAV16N	2	0.909887
TRAV2	2	0.709813
TRAV21-DV12	2	0.505689
TRAV3-1	2	0.717306
TRAV3-3	2	0.754216
TRAV3-4	2	0.575251
TRAV3D-3	2	0.714302
TRAV3N-3	2	0.717274
TRAV4-3	2	0.664736
TRAV4-4-DV10	2	0.483065
TRAV5-1	2	0.526938
TRAV5-4	2	0.394192
TRAV6-1	2	0.667047
TRAV6-2	2	0.62647
TRAV6-4	2	0.651822
TRAV6-5	2	0.907478
TRAV6-6	2	0.892493
TRAV6-7-DV9	2	0.461488
TRAV6D-4	2	0.362524
TRAV6D-5	2	0.796345
TRAV6D-6	2	0.892493
TRAV6D-7	2	0.44922
TRAV6N-5	2	0.886796
TRAV6N-6	2	0.84506
TRAV6N-7	2	0.458721
TRAV7-1	2	0.411072
TRAV7-3	2	0.485885
TRAV7-4	2	0.490937
TRAV7D-3	2	0.449482
TRAV7D-4	2	0.524032
TRAV7N-4	2	0.511897
TRAV8-1	2	0.524131
TRAV8-2	2	0.647006
TRAV8D-1	2	0.434533
TRAV8D-2	2	0.661356
TRAV8N-2	2	0.553847
TRAV9-2	2	0.695353
TRAV9-4	2	0.746143
TRAV9D-2	2	0.807215
TRAV9D-3	2	0.745105
TRAV9D-4	2	0.638978
TRAV9N-1	2	0.648343
TRAV9N-2	2	0.807708
TRAV9N-3	2	0.745387
TRAV9N-4	2	0.653492
TRBC1	2	0.95543
TRBC2	2	0.96698
TRBD2	2	0.684796
TRBJ1-6	2	0.46748
TRBJ2-1	2	0.805793
TRBJ2-2	2	0.845736
TRBJ2-3	2	0.786625
TRBJ2-4	2	0.811134
TRBJ2-5	2	0.749932
TRBJ2-6	2	0.777888
TRBJ2-7	2	0.850842
TRBV1	2	0.565712
TRBV12-2	2	0.935256
TRBV13-1	2	0.470732
TRBV13-2	2	0.671792
TRBV13-3	2	0.744281
TRBV14	2	0.4927
TRBV15	2	0.354333
TRBV16	2	0.580055
TRBV17	2	0.902194
TRBV19	2	0.76986
TRBV2	2	0.852879
TRBV29	2	0.68256
TRBV31	2	0.796566
TRBV4	2	0.588196
TRGJ2	2	0.633527
TRGV2	2	0.703799
TRIM62	2	0.776902
TRNP1	2	0.570747
TRP73	2	0.750333
TRPM2	2	0.809715
TRPV6	2	0.628596
TSPAN10	2	0.684503
TSPAN2	2	0.554132
TSPAN3	2	0.715599
TSPAN32	2	0.585478
TSPAN33	2	0.800721
TSPYL3	2	0.950208
TSSK6	2	0.352666
TTC16	2	0.550898
TTC39C	2	0.494826
TUBE1	2	0.598375
UBASH3A	2	0.951217
UBXN11	2	0.954497
UCHL1	2	0.419866
UNC13B	2	0.869411
UQCRH-PS2	2	0.38836
USP11	2	0.79212
USP35	2	0.912131
UTF1	2	0.901794
VIPR2	2	0.711533
VNN3	2	0.867848
WDR91	2	0.895399
WDR95	2	0.838564
WFDC13	2	0.842822
WIPF1	2	0.473168
WSCD2	2	0.575326
XKR6	2	0.868553
XLR4A	2	0.884113
XLR4B	2	0.884169
XLR4C	2	0.87983
XLR4D-PS	2	0.875858
XLR4E-PS	2	0.820443
XNTRPC	2	0.629
YDJC	2	0.709294
YPEL1	2	0.742203
ZAP70	2	0.953244
ZCCHC18	2	0.481766
ZDHHC15	2	0.915736
ZDHHC18	2	0.900719
ZFP11	2	0.754146
ZFP239	2	0.844014
ZFP459	2	0.537941
ZFP467	2	0.659463
ZFP473	2	0.712874
ZFP605	2	0.548719
ZFP683	2	0.752035
ZFP709	2	0.704986
ZFP770	2	0.456469
ZFP783	2	0.625391
ZFP811	2	0.507031
ZFP827	2	0.528975
ZFP831	2	0.694993
ZFP873	2	0.817931
ZFP882	2	0.628355
ZFYVE28	2	0.772287
ZKSCAN7	2	0.903005
ZMYND15	2	0.505161
ZPBP	2	0.782031
ZPBP2	2	0.723585
0610031O16RIK	3	0.366893
0610040J01RIK	3	0.388998
1110002E22RIK	3	0.383414
1110017D15RIK	3	0.427851
1190005I06RIK	3	0.336064
1200007C13RIK	3	0.306937
1600023N17RIK	3	0.352196
1700001G17RIK	3	0.52952
1700003F12RIK	3	0.423971
1700003G18RIK	3	0.496726
1700013F07RIK	3	0.404355
1700016C15RIK	3	0.606288
1700018B08RIK	3	0.390685
1700020D05RIK	3	0.389158
1700023H06RIK	3	0.358808
1700039E22RIK	3	0.501753
1700049E17RIK1	3	0.356244
1700086P04RIK	3	0.542083
1700093J21RIK	3	0.369454
1700108F19RIK	3	0.417684
1810008I18RIK	3	0.453689
1810019D21RIK	3	0.477021
1810059H22RIK	3	0.492737
2010204K13RIK	3	0.547788
2010320O07RIK	3	0.419944
2200002D01RIK	3	0.59157
2210417A02RIK	3	0.550205
2310015D24RIK	3	0.34538
2310030G06RIK	3	0.442902
2310068J16RIK	3	0.408194
2310069B03RIK	3	0.339765
2600006K01RIK	3	0.382655
2610016A17RIK	3	0.425597
2610035D17RIK	3	0.554635
2610037D02RIK	3	0.333948
2610316D01RIK	3	0.459731
2810459M11RIK	3	0.317193
2900052L18RIK	3	0.3537
2900060B14RIK	3	0.330905
3110045C21RIK	3	0.517064
3300005D01RIK	3	0.481564
3830403N18RIK	3	0.606984
4631405J19RIK	3	0.33292
4732414G09RIK	3	0.387
4732465J04RIK	3	0.352411
4833417C18RIK	3	0.350512
4921536K21RIK	3	0.505652
4930402H05RIK	3	0.357249
4930412O13RIK	3	0.492082
4930429H19RIK	3	0.516853
4930432E11RIK	3	0.561509
4930438A08RIK	3	0.474116
4930444P10RIK	3	0.565678
4930447C11RIK	3	0.433143
4930461G14RIK	3	0.611479
4930511M06RIK	3	0.405128
4930537H20RIK	3	0.386123
4930550C14RIK	3	0.592691
4930558J18RIK	3	0.461393
4930565N06RIK	3	0.345995
4930573C15RIK	3	0.421826
4930590J08RIK	3	0.39297
4930594M22RIK	3	0.495368
4931406P16RIK	3	0.393679
4932435O22RIK	3	0.378638
4932442E05RIK	3	0.558648
4933411K16RIK	3	0.508481
4933417C20RIK	3	0.356241
4933423P22RIK	3	0.470525
4933427E11RIK	3	0.467421
4933429H19RIK	3	0.33936
4933431E20RIK	3	0.511357
4933431K23RIK	3	0.337227
4933437G19RIK	3	0.397052
5430403N17RIK	3	0.467031
5430421F17RIK	3	0.433784
5430427N15RIK	3	0.524624
5430430B14RIK	3	0.405669
5830444B04RIK	3	0.550132
5830487J09RIK	3	0.347677
5930409G06RIK	3	0.393778
5930430L01RIK	3	0.635837
6030443J06RIK	3	0.349391
6430511E19RIK	3	0.430349
8030451A03RIK	3	0.356073
9130230L23RIK	3	0.48554
9230102O04RIK	3	0.589275
9430018G01RIK	3	0.472649
9430060I03RIK	3	0.477257
9530053A07RIK	3	0.546029
9930014A18RIK	3	0.449455
A030012G06RIK	3	0.417822
A230065N10RIK	3	0.497848
A330058E17RIK	3	0.383145
A330102I10RIK	3	0.533944
A530013C23RIK	3	0.468336
A530020G20RIK	3	0.468082
A630009H07RIK	3	0.535213
A630095N17RIK	3	0.401179
A730035I17RIK	3	0.458062
A730049H05RIK	3	0.37468
A730056A06RIK	3	0.452324
A830009L08RIK	3	0.43708
A830019P07RIK	3	0.513036
A930001C03RIK	3	0.33844
A930004D18RIK	3	0.590334
A930004J17RIK	3	0.344956
AA414768	3	0.468117
AARS	3	0.477791
ABCA8A	3	0.347099
ABCA8B	3	0.521267
ABCA9	3	0.527736
ABCC2	3	0.48239
ABCC8	3	0.459152
ABCC9	3	0.473208
ABHD14B	3	0.470613
ACAN	3	0.460557
ACOT12	3	0.344094
ACOT2	3	0.518219
ACOT3	3	0.415358
ACOT4	3	0.385779
ACOT5	3	0.515732
ACOT6	3	0.469524
ACOX2	3	0.392741
ACPP	3	0.46164
ACSM3	3	0.459221
ACSS3	3	0.471624
ACTC1	3	0.375996
ACTG2	3	0.43213
ACTL10	3	0.433679
ACYP1	3	0.433584
ADAM12	3	0.55324
ADAMTS16	3	0.394705
ADAMTS18	3	0.462048
ADAMTS20	3	0.381677
ADAMTS8	3	0.330412
ADAMTS9	3	0.359382
ADAMTSL2	3	0.426569
ADAMTSL3	3	0.357454
ADAMTSL5	3	0.474854
ADARB1	3	0.505815
ADCY1	3	0.453058
ADCY10	3	0.569407
ADCY9	3	0.454145
ADD2	3	0.460326
ADGRA1	3	0.531136
ADGRA3	3	0.517348
ADGRD2-PS	3	0.411111
ADGRG1	3	0.42919
ADGRG2	3	0.437736
ADGRL2	3	0.71858
ADGRL3	3	0.459854
ADH1	3	0.534033
ADH6B	3	0.519578
ADH7	3	0.5668
ADHFE1	3	0.585327
ADRA1D	3	0.418102
AFAP1	3	0.621483
AFAP1L1	3	0.609898
AFDN	3	0.465122
AFF2	3	0.403069
AGAP1	3	0.596516
AGBL2	3	0.514122
AGRN	3	0.613076
AGT	3	0.434992
AGTR2	3	0.33376
AIF1L	3	0.572011
AIRN	3	0.388547
AK1	3	0.469716
AKAP1	3	0.554322
AKAP12	3	0.497156
AKR1B7	3	0.398634
AKR1B8	3	0.425209
AKR1CL	3	0.331317
ALB	3	0.316482
ALDH1L2	3	0.481001
[truncated: 2,401 more rows]

## Sheet: overlap
overlap - cluster 1	overlap - cluster 2	overlap - cluster 3	overlap - cluster 4
1600010M07RIK	1110032F04RIK	1700001G17RIK	1600014C10RIK
1700034H15RIK	1700019D03RIK	1700003F12RIK	9130208D14RIK
2210406H18RIK	1700028E10RIK	1810019D21RIK	9930120I10RIK
4930455G09RIK	1700048O20RIK	1810059H22RIK	A630012P03RIK
4930469K13RIK	2010016I18RIK	2010204K13RIK	APOL10B
5430427O19RIK	2310043P16RIK	2310030G06RIK	APOL6
5830432E09RIK	4430402I18RIK	2610035D17RIK	BAMBI-PS1
6030468B19RIK	4833403J16RIK	2610037D02RIK	BATF2
6530402F18RIK	4930431P03RIK	2610316D01RIK	C1S1
A	5730405O15RIK	2900052L18RIK	C1S2
AB124611	A130071D04RIK	3110045C21RIK	C4A
ABCD1	A430035B10RIK	3830403N18RIK	CCDC162
ACP2	A430093F15RIK	4921536K21RIK	CCL2
ACSL1	A930024E05RIK	4930429H19RIK	CCL7
ACVRL1	ABCB9	4930511M06RIK	CD180
ADAP1	ACSBG1	4930558J18RIK	CD200R3
ADAP2	ACSS1	4930594M22RIK	CD274
ADAP2OS	ADAM19	4933417C20RIK	CD40
AI504432	AHRR	5430403N17RIK	CD69
AIF1	APH1C	5430421F17RIK	CERS6
AIM2	APOL7B	5430430B14RIK	CFB
ANPEP	ARHGAP27OS3	5930409G06RIK	CHIL3
ARHGAP15	ARHGEF1	5930430L01RIK	CHIL4
ARHGAP27OS2	ARHGEF6	6030443J06RIK	CHRM3
ARHGAP30	ARMC3	9430018G01RIK	CLNK
ARL5C	ARMC7	A030012G06RIK	CSRNP1
ATP1B3	ART2B	A730056A06RIK	CTSC
ATP8B4	ASRGL1	AA414768	CXCL10
AW112010	ATCAY	ACOT6	CXCL11
B3GNT5	ATP13A2	ACSM3	CXCL9
B430306N03RIK	ATP2B2	ACSS3	DTX3L
BATF3	ATP6V1G2	ADAMTSL3	F830208F22RIK
BC035044	AVPR2	ADAMTSL5	FCGR1
BCL2A1A	AW822252	ADARB1	FCGR4
BCL2A1B	B3GALT5	ADGRA3	FGL2
BCL2A1C	BCL11B	ADGRG2	GATM
BCL2A1D	CARMIL2	ADGRL2	GBP10
BIRC3	CASC1	ADGRL3	GBP11
C1QA	CATSPERG1	ADH7	GBP2
C1QC	CATSPERG2	AGBL2	GBP2B
C6	CBFA2T3	AKR1B8	GBP3
CAMK1D	CCDC148	ALDH1L2	GBP4
CAMTA2	CCDC30	ANK	GBP5
CARD11	CCDC92	ANK3	GBP6
CCL1	CCL5	ANKS1B	GBP7
CCL4	CCR8	ANLN	GBP8
CCL8	CD101	AOX1	GBP9
CCR5	CD2	ARHGAP24	GGCT
CCRL2	CD22	ARHGEF17	GK
CD1D1	CD226	ARHGEF19	GM10238
CD200R2	CD247	ASNS	GM12185
CD300C	CD27	ASPA	GM12187
CD302	CD28	ATF5	GM12188
CD38	CD300A	B230206H07RIK	GM12216
CD52	CD3D	BAIAP2L1	GM12250
CD53	CD3E	BC034090	GM13822
CD7	CD3G	BCAT1	GM15229
CD86	CD4	BICD1	GM15753
CISH	CD40LG	BMPR1A	GM15821
CLEC12A	CD6	BNC2	GM15990
CLEC2G	CD79B	BOK	GM16026
CLEC4A1	CD84	C77080	GM16038
CLEC4E	CD8A	CALD1	GM16094
CLEC7A	CD8B1	CALR4	GM18852
CMKLR1	CD96	CAMK2N2	GM18853
CNR2	CERS4	CAPS2	GM1966
CORO1A	CIB2	CAR5B	GM19684
CORO2A	CLEC1B	CAV2	GM20496
COTL1	COL20A1	CC2D2A	GM20519
CSF3R	COLQ	CCDC120	GM20612
CTSE	COMP	CCDC136	GM27149
CTSH	CPNE7	CCDC170	GM28068
CTSS	CRACR2A	CCDC68	GM29284
CXCL16	CRMP1	CCND1	GM37800
CYBA	CRTAM	CDC42BPA	GM37843
CYBB	CTLA4	CDH2	GM38050
CYFIP2	CXCL13	CDKL5	GM4070
CYP4V3	CXCR3	CFAP69	GM43214
CYTIP	CXCR4	CGNL1	GM43302
DDHD1	CXCR5	CHAC1	GM43633
DENND4B	CXCR6	CHRNA1OS	GM4759
DNAAF3	D630039A03RIK	CLCA1	GM4951
DNAJC12	DAPK2	CNTNAP1	GM5431
DNASE1L3	DGKZ	COL11A1	GM5711
DOCK10	DKKL1	COL13A1	GM5960
DOCK2	DLGAP3	COL4A5	GM5970
DOK2	DSCAM	CPE	GM6034
DRAM1	E130215H24RIK	CPNE8	GM8953
EFHD2	ETNK2	CRABP1	GM8979
EIF4E3	FABP5	CRYZ	GM8989
ENO4	FADS6	CTF1	GM8995
ETV3	FAHD2A	CTH	GRM6
F10	FAM107B	CTNNAL1	GVIN1
FCER1G	FAM117A	CTTN	H2-M5
FCRL6	FAM124B	CX3CR1	H2-T10
FGD2	FAM169B	CYP2C55	H2-T22
FGR	FAM222A	CYP2U1	H2-T23
FOS	FAM71B	D5ERTD605E	H2-T24
FPR2	FAM78A	D630045J12RIK	HCK
FYB	FASL	DCBLD2	HDC
FYN	FBXW10	DDR2	HERC6
GBGT1	FCRL1	DHRS9	HK3
GCA	FFAR1	DKK2	HSD11B1
GM10693	FRMPD1	DLG5	IDO1
GM12840	GABBR2	DLX1AS	IDO2
GM13477	GALNT6	DMWD	IFI208
GM13542	GIMAP1	DNAJC22	IFI209
GM14548	GIMAP1OS	DNAL1	IFI213
GM15448	GIMAP3	DNM1	IFI214
GM15601	GIMAP4	DNM3OS	IFI44L
GM15832	GIMAP5	DPF1	IFI47
GM15873	GIMAP6	DYRK4	IFITM1
GM15922	GIMAP7	DZIP1L	IFITM6
GM15925	GIMAP8	E230025N22RIK	IGTP
GM15930	GIMAP9	E330011O21RIK	IL12RB1
GM15931	GM10416	ECHDC3	IL15RA
GM16015	GM11707	EDIL3	IL27
GM16213	GM11725	EFEMP1	IL6
GM17705	GM13391	EFNA4	IRF1
GM1848	GM13710	EFNA5	IRF7
GM19585	GM13998	EMP1	IRGM1
GM20069	GM14328	EMP2	IRGM2
GM20400	GM15326	EMX2	KLRA1
GM20478	GM15513	EPB41L1	KLRA10
GM20513	GM15523	EPHA2	KLRA11-PS
GM20689	GM16069	EPHX1	KLRA13-PS
GM20743	GM16242	EPN2	KLRA2
GM28100	GM17173	EPS8L2	KLRA3
GM28417	GM20605	ERBB2	KLRA7
GM28913	GM20703	ETV1	KLRA8
GM28914	GM28053	ETV4	KLRA9
GM2A	GM28373	EVA1C	KLRB1A
GM37787	GM28935	EVC	KLRB1C
GM43814	GM29291	EVC2	KLRB1F
GM44147	GM3052	FAH	KLRB1-PS1
GM44659	GM37711	FAM160A1	LAIR1
GM44873	GM38021	FAM171A2	LCN2
GM44877	GM38329	FAT1	LRRC4
GM45140	GM42372	FBLIM1	LTB4R1
GM45222	GM42868	FDPS	LY6A
GM5398	GM43042	FENDRR	LY6C1
GM5682	GM43935	FEZ1	LY6C2
GM614	GM44174	FLNC	MAJIN
GM7019	GM44175	FOXF1	MS4A2
GM7823	GM44226	FOXL1	MS4A4C
GM9025	GM45552	FRK	MS4A6D
GM9694	GM5134	FSD1L	MS4A8A
GMFG	GM5547	FSTL3	MUC20
GNA15	GM6166	GAP43	NCR1
GPR171	GM6977	GCHFR	NLRC5
GPR35	GM7694	GLIS2	NLRP1B
GPR55	GM8189	GLRP1	NRXN3
GRB2	GM8369	GLT28D2	OAS3
GRK2	GNG2	GLT8D2	OLFR1396
H2-AA	GNPDA2	GM10439	OLFR56
H2-AB1	GPR160	GM10516	OLFR753-PS1
H2-DMA	GPR162	GM11008	OLFR810
H2-DMB1	GPR174	GM12499	OLFR92
H2-DMB2	GPR68	GM12611	PARP14
H2-EB1	GPRIN3	GM13005	PHF11B
H2-EB2	GRAMD1B	GM13056	PIM1
H2-Q5	GRAP	GM13230	PLAC8
H2-Q6	GSTP3	GM13372	PRDX5
H2-Q7	GZMK	GM13986	PRM1
H2-T3	H2-M2	GM14124	PSMB8
HAL	HCN3	GM14137	PSMB9
HAVCR2	HCST	GM14139	RMI2
HCLS1	HEATR9	GM14387	RNF19B
HHEX	HOOK1	GM14416	SAA1
HMGB1-PS5	HVCN1	GM14418	SAA3
HPSE	ICOS	GM14440	SAMHD1
HSH2D	IFITM10	GM14443	SCIMP
ICAM1	IGHG1	GM14488	SECTM1A
IGF2BP3	IGHV2-9	GM14599	SECTM1B
IGSF6	IGHV3-2	GM14623	SELL
IKBKE	IGHV5-17	GM14624	SERPINA3E-PS
IKZF1	IGHV5-4	GM15107	SERPINA3F
IL10RA	IGHV5-6	GM15128	SERPINA3G
IL12RB2	IGHV5-9-1	GM15337	SERPINA3H
IL18BP	IGKV10-94	GM15411	SERPINA3I
IL1B	IGKV10-96	GM15574	SERPING1
IL21R	IGSF9B	GM15799	SIRPB1B
IL2RG	IKZF3	GM16897	SIRPB1C
IRAK3	IKZF4	GM17690	SLC28A2
IRF5	IL12A	GM1980	SLC2A6
IRF8	IL18R1	GM20541	SLC39A2
ITGA4	IL21	GM20557	SLFN1
ITGAD	IL27RA	GM26688	SLFN4
ITGAL	IL9R	GM26705	SOCS3
ITGAX	ILDR1	GM26737	SP110
ITGB2	INPP4B	GM28941	SP140
ITGB7	INSM1	GM29100	STAT1
JAZF1	ITK	GM34379	TAP1
KCNH7	JAKMIP1	GM3470	TAP2
KHDC3	KCNA2	GM3571	TAPBPL
KIT	KCNIP2	GM36936	TBKBP1
KLF8	KCNJ10	GM37145	TCP10A
KLRA5	KDM4D	GM3716	TCP10B
KLRE1	KLK8	GM37261	TGTP1
KLRK1	KLRC1	GM37274	TGTP2
LAPTM5	KLRC2	GM37776	THEMIS2
LCP1	KLRC3	GM37819	TIMD4
LCP2	KLRD1	GM38057	TMSB15A
LILRA6	KNDC1	GM38124	TRIM30A
LPCAT2	KSR1	GM38208	TRIM30B
LSR	KSR2	GM38248	TRIM30C
LST1	LAG3	GM38317	TRIM30D
LTA	LAT	GM42778	TRIM30E-PS1
LY6G6E	LCK	GM42793	UBD
MAB21L3	LEF1	GM43128	UPP1
MALT1	LFNG	GM43512	VHL-PS1
MANSC1	LRMP	GM43618	WARS
MAP3K8	LTB	GM43921	ZBP1
MAP4K1	LTK	GM44085
MARCKSL1	LY9	GM44087
MCEMP1	LZTS1	GM44645
MCOLN2	MANEAL	GM44669
MCTP2	MBP	GM44758
MERTK	MCOLN3	GM44837
MFSD6L	MFNG	GM45338
MIR155HG	MINK1	GM45403
MLLT6	MMEL1	GM45632
MS4A6B	MS4A4B	GM4873
MYO1F	MYO3B	GM4961
MYO1G	NCALD	GM5320
NCF1	NDNF	GM5873
NCF2	NINJ1	GM7329
NCOA7	NMB	GM773
NEURL3	NPHS2	GM7862
NOD2	NRN1	GM7967
NRG2	NTNG2	GM8666
NRROS	NTRK3	GM9252
OSM	NXPE1-PS	GM9347
P2RY14	NYX	GREB1
PDCD1LG2	OPRD1	GSS
PDE4B	ORAI2	GSTM2
PELI1	PDCD1	GSTO2
PHACTR3	PDE4D	GULP1
PIK3CD	PIGZ	HIPK4
PIK3R6	PLA2G2D	HOXA10
PILRA	PLXNC1	HOXA11
PILRB1	PPFIBP2	HOXA11OS
PIM2	PPM1N	HOXA2
PIRA2	PPP1R16B	HOXA3
PIRB	PPP2R2C	HOXA5
PITPNM1	PREX1	HOXA6
PLBD1	PRKAR1B	HOXA7
PLCB2	PRKCH	HOXA9
PLEK	PRKCQ	HOXAAS2
PLEKHO2	PRKCZ	HOXAAS3
PLPPR4	PRKCZ2	HOXB3OS
PPT2	PRRT1	HOXB5
PRKCD	PSD2	HOXB7
PRSS30	PTPRCAP	HOXC10
PSD4	QPRT	HOXC5
PTK2B	RAB11FIP4	HOXD10
PTPN18	RAB26	HOXD11
PTPN6	RAB37	HOXD3OS1
PTPRC	RAB39B	HSD17B7
PTPRO	RABGAP1L	ICA1L
PYGL	RASAL3	IGF2BP1
RAB39	RASGEF1A	IGF2BP2
RAB43	RASGRF2	IGFBP6
RAB8B	RBL2	IGSF10
RALGDS	RFTN1	IL11
RASA4	RGS10	IL17RC
RASGRP1	RGS16	ISLR2
RELB	RGS3	ITGB5
RELT	RILPL2	JRK
RGS1	RIMKLA	KANK1
RGS14	RIMS3	KANK2
RHOG	RNF186	KANK4OS
RHOH	RYR3	KCNK2
RPRM	SAP25	KCTD15
RUNX3	SCG5	KIRREL
SATB1	SCN11A	KLC3
SCARF1	SCN2B	KNG2
SDC3	SDCBP2	LGR6
SEMA4A	SGSH	LMO1
SEMA4D	SH2D2A	LMO7
SHISA5	SIDT1	LNCENC1
SLAMF7	SIT1	LRRC27
SLC11A1	SLAIN1	LRRC8E
SLC15A3	SLAMF1	LTBP1
SLC2A9	SLC17A6	LTBP4
SNX20	SLC1A2	LUZP4
SPI1	SLC22A15	LYNX1
STRIP2	SLC2A3	MAGED1
SYK	SLC2A4RG-PS	MAOA
SYNGR2	SLC4A8	MAP6
SYTL3	SMIM10L2A	MECOM
TBC1D8	SNAI3	MGST2
TBC1D9	SORT1	MLPH
TBXAS1	SPEF2	MMP28
TCF7L2	SPIC	MPDZ
TEX14	ST14	MPZL1
TICAM2	STAP1	MRVI1
TLR1	STKLD1	MTCL1
TLR12	SUSD3	MTMR11
TLR6	SYTL1	MXRA8
TLR9	TBX21	MXRA8OS
TMEM123	TCF7	MYBL1
TMEM229B	TESC	NAV3
TMEM51	TG	NCKAP1
TMEM51OS1	THSD7B	NDST3
TMEM86B	THY1	NEDD4
TMSB4X	TKTL1	NHSL1
TNF	TMC8	NOL3
TNFAIP8L3	TMEM163	NQO1
TNFRSF14	TNFRSF18	NTN4
TNFSF10	TNFSF4	NUMBL
TPSAB1	TOX	P3H4
TRBD1	TOX2	PAK3
TRBJ1-2	TRAC	PAM
TRBJ1-3	TRAV12-3	PARD3
TRBJ1-4	TRAV14D-3-DV8	PARVA
TRBJ1-5	TRAV16	PBX1
TRBJ1-7	TRAV16D-DV11	PCDH10
TREML4	TRAV16N	PCDHB19
TRPV2	TRAV21-DV12	PCDHGC5
TXK	TRAV3-1	PCOLCE
TYROBP	TRAV3-3	PDLIM7
UBASH3B	TRAV3-4	PDZD7
UCP2	TRAV3D-3	PHGDH-PS1
UNC13D	TRAV3N-3	PHLDA3
UNC93B1	TRAV6-6	PIR
VAMP8	TRAV6D-4	PKD2
VAV1	TRAV6D-6	PLAG1
VCAM1	TRAV6D-7	PLATR16
WAS	TRAV6N-5	PLATR22
ZEB2OS	TRAV6N-6	PLCB1
ZFP36	TRAV6N-7	PLCD3
ZFP456	TRAV7-3	PLCH1
ZYX	TRAV7D-3	PLEKHH3
	TRAV7N-4	PLOD2
	TRAV8D-1	PLS3
	TRAV9-4	PLXNA3
	TRAV9N-1	PPFIBP1
	TRBC1	PPP1R13L
	TRBC2	PRKG2
	TRBJ2-1	PRRG4
	TRBJ2-2	PSD3
	TRBJ2-3	PTGFR
	TRBJ2-4	PTGR1
	TRBJ2-5	PTGS1
	TRBJ2-6	PTPN14
	TRBJ2-7	RAET1D
	TRBV1	RAET1E
	TRBV12-2	RASL11B
	TRBV13-1	RDH10
	TRBV13-2	RGL3
	TRBV13-3	RHBDF1
	TRBV14	RHOBTB3
	TRBV17	RHOC
	TRBV19	RHOD
	TRBV2	RHOX5
	TRBV29	RNF207
	TRBV31	ROR2
	TRGV2	RTKN
	TSPAN32	RXFP3
	TSPYL3	SAMD4
	TTC16	SARDH
	UBASH3A	SCHIP1
	UBXN11	SCRN1
	WDR95	SERTAD4
	WSCD2	SGCD
	XLR4A	SH2D4A
	XLR4B	SH3D19
	XLR4C	SH3GL3
	XLR4D-PS	SHOX2
	XLR4E-PS	SIX4
	ZAP70	SLC1A4
	ZDHHC18	SLC30A4
	ZFP467	SLC35E4
	ZFP783	SLC5A3
	ZFP831	SLC6A9
	ZFP882	SPAG4
	ZPBP	SPHK1
		SPIRE2
		SPP1
		SQLE
		SSPN
		STK36
		STMN2
		STON1
		STXBP4
		SYDE2
		SYNE2
		TCTN2
		TEAD1
		TEAD2
		TENM3
		THPO
		THSD4
		TJP1
		TLE2
		TLE6
		TMEM151A
		TMEM184A
		TMEM53
		TNK2OS
		TOM1L1
		TRIB3
		TRIM66
		TRPC1
		TTC23
		TTC26
		TWIST2
		UGT1A6A
		UGT1A6B
		UNC13C
		USP54
		VANGL1
		VEGFD
		VLDLR
		WASF1
		WDR35
		WDR63
		WLS
		WNK4
		WNT10A
		WNT9A
		WWTR1
		XLR
		YES1
		ZC3HAV1L
		ZFP184
		ZFP345
		ZFP419
		ZFP442
		ZFP503
		ZFP697
		ZFP937
		ZFP941
		ZFP969
