# Supplementary material for: Temporally restricted activation of IFNβ signaling underlies response to immune checkpoint therapy in mice
Source: Nat Commun. 2022 Aug 19;13:4895. doi: 10.1038/s41467-022-32567-8 (PMC9390963; doi:10.1038/s41467-022-32567-8)
Supplement: Supplementary file 7 — Supplementary Data 4 [file 41467_2022_32567_MOESM7_ESM.xlsx]

## Sheet: Data 4
Data S4
Tab 1:	Genes comprising each cluster for diagram in Figure 3A
Tab 2:	Enrichment for each cluster for diagram in Figure 3A (Gene Ontology)
Tab 3:	Enrichment for each cluster for diagram in Figure 3A (Reactome)

## Sheet: 1. genes
Module1	Module2	Module3	Module4
Ak1	Mtfr1	Nedd4	Gimap4
Rac2	Gimap1	Nkg7	Prkar2b
Gbp10	Atp2b2	Gria3	Hoxa9
Plac8	Gbp11	Nampt	Gm45338
Adgrl2	Cotl1	Batf2	Rasgrp2
Gm26902	Frrs1	Cd300lg	Batf
Oasl2	Ifi47	Herc6	Gbp2b
Kcnn1	Dst	Psma7	Cttn
Rbfox2	Dtx3l	Parp12	Ptk2
Gm43302	Gbp5	Mn1	Limd2
Parva	Epn2	Fstl3
Arhgef5	Cxcr6	Nbas
Gbp4	Eps8l2	Psmb8
Gbp3	Cgnl1	Bmpr1a
Prkcq	Ptpn13	C130074G19Rik
Mxd4	Jam3	Klrc3
Baiap2l1	Kctd15	Akna
Psme2	Gbp6	Oplah
Lum	Ms4a4b	P3h4
Rassf5	Kank1	Gm773
Kirrel		Gpnmb
Gm4951		Irf1
Parp9		Asrgl1
Gbp2		Cd8b1
Pkd2
Ifitm3
Klrd1
Pon2
Cdc42bpa
Cd3d
Mtmr11
Rasal3
Prkch
Hoxa10
Cd96
Cryz
Olfr56
Adgra3
Creg1
Kank2
Pard3
Pdcd1
Cxcl11
Adarb1
Cd8a

## Sheet: 2. pathways (GO)
GO Biological process terms	pvalue	adj_pval	odds_ratio	combined_score
Cluster 1
response to interferon-gamma (GO:0034341)	3.121e-05	0.01368	25.52	264.75
regulation of immune response (GO:0050776)	4.964e-05	0.01368	14.21	140.84
regulation of T cell apoptotic process (GO:0070232)	0.0002688	0.04879	103.08	847.49
lymphocyte mediated immunity (GO:0002449)	0.0003801	0.04879	84.33	664.11
defense response to protozoan (GO:0042832)	0.0004428	0.04879	77.3	596.93
regulation of G1/S transition of mitotic cell cycle (GO:2000045)	0.0005466	0.0502	20.89	156.92
cell projection assembly (GO:0030031)	0.001111	0.08004	46.36	315.36
negative regulation of mitotic cell cycle phase transition (GO:1901991)	0.001162	0.08004	15.94	107.74
cell projection organization (GO:0030030)	0.002069	0.1191	33.1	204.59
positive regulation of release of sequestered calcium ion into cytosol (GO:0051281)	0.002653	0.1191	28.96	171.78
Cluster 2
protein localization to cell junction (GO:1902414)	0.0002168	0.02795	110.89	935.5
regulation of ruffle assembly (GO:1900027)	0.0002588	0.02795	100.8	832.55
regulation of receptor catabolic process (GO:2000644)	0.00499	0.0681	262.84	1393.12
glomerular visceral epithelial cell migration (GO:0090521)	0.00499	0.0681	262.84	1393.12
hematopoietic stem cell migration (GO:0035701)	0.00499	0.0681	262.84	1393.12
positive regulation of interleukin-18 production (GO:0032741)	0.00499	0.0681	262.84	1393.12
positive regulation of membrane permeability (GO:1905710)	0.00499	0.0681	262.84	1393.12
negative regulation of lamellipodium organization (GO:1902744)	0.005986	0.0681	210.26	1076.21
negative regulation of ruffle assembly (GO:1900028)	0.00698	0.0681	175.21	869.87
positive regulation of receptor catabolic process (GO:2000646)	0.00698	0.0681	175.21	869.87
Cluster 3
negative regulation of cellular response to growth factor stimulus (GO:0090288)	0.0001174	0.01666	36.92	334.11
regulation of stem cell differentiation (GO:2000736)	0.0001721	0.01666	32.29	279.84
negative regulation of mitotic cell cycle phase transition (GO:1901991)	0.0001777	0.01666	31.92	275.65
regulation of cell cycle phase transition (GO:1901987)	0.0001955	0.01666	30.88	263.69
proteasomal ubiquitin-independent protein catabolic process (GO:0010499)	0.0003141	0.02142	90.71	731.63
protein polyubiquitination (GO:0000209)	0.0004942	0.02808	12.69	96.59
regulation of vitamin D receptor signaling pathway (GO:0070562)	0.005986	0.04888	217.09	1111.12
tricuspid valve development (GO:0003175)	0.005986	0.04888	217.09	1111.12
tricuspid valve morphogenesis (GO:0003186)	0.005986	0.04888	217.09	1111.12
BMP signaling pathway involved in heart development (GO:0061312)	0.005986	0.04888	217.09	1111.12
Cluster 4
positive regulation of macrophage proliferation (GO:0120041)	0.002498	0.04752	555.17	3326.77
T-helper 17 cell lineage commitment (GO:0072540)	0.002997	0.04752	444.11	2580.41
regulation of macrophage proliferation (GO:0120040)	0.002997	0.04752	444.11	2580.41
detection of muscle stretch (GO:0035995)	0.003495	0.04752	370.07	2093.27
lymphoid progenitor cell differentiation (GO:0002320)	0.003495	0.04752	370.07	2093.27
T-helper 17 cell differentiation (GO:0072539)	0.003495	0.04752	370.07	2093.27
positive regulation of fibroblast migration (GO:0010763)	0.003994	0.04752	317.19	1751.86
negative regulation of cAMP-dependent protein kinase activity (GO:2000480)	0.003994	0.04752	317.19	1751.86
proximal/distal pattern formation (GO:0009954)	0.003994	0.04752	317.19	1751.86
T-helper cell lineage commitment (GO:0002295)	0.003994	0.04752	317.19	1751.86

## Sheet: 3. pathways (Reactome)
Reactome 2016	pvalue	adj_pval	odds_ratio	combined_score
Cluster 1
Immune System Homo sapiens R-HSA-168256	0.0001141	0.02648	4.36	39.61
PD-1 signaling Homo sapiens R-HSA-389948	0.001554	0.04862	38.63	249.78
Effects of PIP2 hydrolysis Homo sapiens R-HSA-114508	0.001676	0.04862	37.08	236.98
Interferon gamma signaling Homo sapiens R-HSA-877300	0.001199	0.04862	15.77	106.05
Immunoregulatory interactions between a Lymphoid and a non-Lymphoid cell Homo sapiens R-HSA-198933	0.0004238	0.04862	12.63	98.06
Downstream TCR signaling Homo sapiens R-HSA-202424	0.001436	0.04862	14.78	96.73
Interferon Signaling Homo sapiens R-HSA-913531	0.0009734	0.04862	10.04	69.64
Adaptive Immune System Homo sapiens R-HSA-1280218	0.001455	0.04862	4.68	30.6
TCR signaling Homo sapiens R-HSA-202403	0.002372	0.05853	12.32	74.48
Cytokine Signaling in Immune system Homo sapiens R-HSA-1280215	0.002523	0.05853	4.85	28.99
Cluster 2
Interferon gamma signaling Homo sapiens R-HSA-877300	0.003849	0.127	24.28	135.02
Type I hemidesmosome assembly Homo sapiens R-HSA-446107	0.008966	0.1313	131.39	619.44
Reduction of cytosolic Ca++ levels Homo sapiens R-HSA-418359	0.01194	0.1313	95.55	423.08
Interferon Signaling Homo sapiens R-HSA-913531	0.01617	0.1334	11.33	46.74
Platelet calcium homeostasis Homo sapiens R-HSA-418360	0.02667	0.176	40.39	146.39
Extracellular matrix organization Homo sapiens R-HSA-1474244	0.03206	0.1763	7.79	26.8
Ion homeostasis Homo sapiens R-HSA-5578775	0.04981	0.18	20.98	62.93
Assembly of collagen fibrils and other multimeric structures Homo sapiens R-HSA-2022090	0.05266	0.18	19.79	58.25
Ion transport by P-type ATPases Homo sapiens R-HSA-936837	0.05361	0.18	19.42	56.83
Chemokine receptors bind chemokines Homo sapiens R-HSA-380108	0.05456	0.18	19.07	55.46
Cluster 3
Regulation of activated PAK-2p34 by proteasome mediated degradation Homo sapiens R-HSA-211733	0.001568	0.01315	38.55	248.94
Cross-presentation of soluble exogenous antigens (endosomes) Homo sapiens R-HSA-1236978	0.001568	0.01315	38.55	248.94
CDK-mediated phosphorylation and removal of Cdc6 Homo sapiens R-HSA-69017	0.001632	0.01315	37.74	242.23
Ubiquitin-dependent degradation of Cyclin D1 Homo sapiens R-HSA-69229	0.001632	0.01315	37.74	242.23
Ubiquitin-dependent degradation of Cyclin D Homo sapiens R-HSA-75815	0.001632	0.01315	37.74	242.23
Regulation of Apoptosis Homo sapiens R-HSA-169911	0.001632	0.01315	37.74	242.23
Regulation of ornithine decarboxylase (ODC) Homo sapiens R-HSA-350562	0.001632	0.01315	37.74	242.23
Vpu mediated degradation of CD4 Homo sapiens R-HSA-180534	0.001698	0.01315	36.97	235.82
Autodegradation of the E3 ubiquitin ligase COP1 Homo sapiens R-HSA-349425	0.001698	0.01315	36.97	235.82
p53-Independent DNA Damage Response Homo sapiens R-HSA-69610	0.001764	0.01315	36.23	229.7
Cluster 4
Integrin alphaIIb beta3 signaling Homo sapiens R-HSA-354192	7.845e-05	0.009724	199.65	1887.3
Platelet Aggregation (Plug Formation) Homo sapiens R-HSA-76009	0.0001485	0.009724	142.54	1256.48
Netrin mediated repulsion signals Homo sapiens R-HSA-418886	0.00499	0.05032	246.68	1307.49
Signal regulatory protein (SIRP) family interactions Homo sapiens R-HSA-391160	0.006482	0.05032	184.98	932.06
DCC mediated attractive signaling Homo sapiens R-HSA-418885	0.006979	0.05032	170.74	847.7
GRB2:SOS provides linkage to MAPK signaling for Integrins Homo sapiens R-HSA-354194	0.007476	0.05032	158.54	776.21
p130Cas linkage to MAPK signaling for integrins Homo sapiens R-HSA-372708	0.007476	0.05032	158.54	776.21
Rap1 signalling Homo sapiens R-HSA-392517	0.007973	0.05032	147.96	714.91
PKA activation Homo sapiens R-HSA-163615	0.007973	0.05032	147.96	714.91
PKA-mediated phosphorylation of CREB Homo sapiens R-HSA-111931	0.008469	0.05032	138.71	661.82
