# Supplementary material for: Temporally restricted activation of IFNβ signaling underlies response to immune checkpoint therapy in mice
Source: Nat Commun. 2022 Aug 19;13:4895. doi: 10.1038/s41467-022-32567-8 (PMC9390963; doi:10.1038/s41467-022-32567-8)
Supplement: Supplementary file 8 — Supplementary Data 5 [file 41467_2022_32567_MOESM8_ESM.xlsx]

## Sheet: Data S5
Gene stable ID	Human gene name	Gene names - fast-off	Source of gene name	alpha	gamma
ENSMUSG00000089844		A530032D15Rik	MGI Symbol	FALSE	FALSE		Fast-off signature used in the analysis of murine data and the human orthologs used in analysis of the Bassez et al. dataset.
ENSMUSG00000027951	ADAR	Adar	MGI Symbol	TRUE	TRUE
ENSMUSG00000033576	APOL6	Apol6	MGI Symbol	FALSE	TRUE
ENSMUSG00000060802	B2M	B2m	MGI Symbol	TRUE	TRUE		Columns 5 and 6 indicate the membership of the gene in the hallmarks interferon gene sets
ENSMUSG00000039699	BATF2	Batf2	MGI Symbol	TRUE	TRUE
ENSMUSG00000046718	BST2	Bst2	MGI Symbol	TRUE	TRUE
ENSMUSG00000055172	C1R	C1ra	MGI Symbol	FALSE	TRUE
ENSMUSG00000098470	C1R	C1rb	MGI Symbol	FALSE	TRUE
ENSMUSG00000038521	C1S	C1s1	MGI Symbol	TRUE	TRUE
ENSMUSG00000079343	C1S	C1s2	MGI Symbol	TRUE	TRUE
ENSMUSG00000025888	CARD16	Casp1	MGI Symbol	FALSE	FALSE
ENSMUSG00000025888	CASP1	Casp1	MGI Symbol	TRUE	TRUE
ENSMUSG00000025076	CASP7	Casp7	MGI Symbol	FALSE	TRUE
ENSMUSG00000035385	CCL2	Ccl2	MGI Symbol	FALSE	TRUE
ENSMUSG00000035373	CCL7	Ccl7	MGI Symbol	FALSE	TRUE
ENSMUSG00000016496	CD274	Cd274	MGI Symbol	FALSE	TRUE
ENSMUSG00000017652	CD40	Cd40	MGI Symbol	FALSE	TRUE
ENSMUSG00000023067	CDKN1A	Cdkn1a	MGI Symbol	FALSE	TRUE
ENSMUSG00000090231	CFB	Cfb	MGI Symbol	FALSE	TRUE
ENSMUSG00000034855	CXCL10	Cxcl10	MGI Symbol	TRUE	TRUE
ENSMUSG00000060183	CXCL11	Cxcl11	MGI Symbol	TRUE	TRUE
ENSMUSG00000029417	CXCL9	Cxcl9	MGI Symbol	FALSE	TRUE
ENSMUSG00000040296	DDX58	Ddx58	MGI Symbol	FALSE	TRUE
ENSMUSG00000037921	DDX60	Ddx60	MGI Symbol	TRUE	TRUE
ENSMUSG00000017830	DHX58	Dhx58	MGI Symbol	TRUE	TRUE
ENSMUSG00000024079	EIF2AK2	Eif2ak2	MGI Symbol	TRUE	TRUE
ENSMUSG00000024778	FAS	Fas	MGI Symbol	FALSE	TRUE
ENSMUSG00000015947	FCGR1B	Fcgr1	MGI Symbol	FALSE	FALSE
ENSMUSG00000015947	FCGR1A	Fcgr1	MGI Symbol	FALSE	TRUE
ENSMUSG00000105096	GBP6	Gbp10	MGI Symbol	FALSE	TRUE
ENSMUSG00000092021	GBP6	Gbp11	MGI Symbol	FALSE	TRUE
ENSMUSG00000028270	GBP2	Gbp2	MGI Symbol	TRUE	FALSE
ENSMUSG00000040264	GBP2	Gbp2b	MGI Symbol	TRUE	FALSE
ENSMUSG00000079363	GBP6	Gbp4	MGI Symbol	FALSE	TRUE
ENSMUSG00000104713	GBP6	Gbp6	MGI Symbol	FALSE	TRUE
ENSMUSG00000029298	GBP6	Gbp9	MGI Symbol	FALSE	TRUE
ENSMUSG00000037580	GCH1	Gch1	MGI Symbol	FALSE	TRUE
ENSMUSG00000023132	GZMA	Gzma	MGI Symbol	FALSE	TRUE
ENSMUSG00000029798	HERC6	Herc6	MGI Symbol	TRUE	TRUE
ENSMUSG00000031551	IDO1	Ido1	MGI Symbol	FALSE	TRUE
ENSMUSG00000010358	IFI35	Ifi35	MGI Symbol	TRUE	TRUE
ENSMUSG00000028037	IFI44	Ifi44	MGI Symbol	TRUE	TRUE
ENSMUSG00000039146	IFI44L	Ifi44l	MGI Symbol	TRUE	TRUE
ENSMUSG00000026896	IFIH1	Ifih1	MGI Symbol	TRUE	TRUE
ENSMUSG00000045932	IFIT2	Ifit2	MGI Symbol	TRUE	TRUE
ENSMUSG00000074896	IFIT3	Ifit3	MGI Symbol	TRUE	TRUE
ENSMUSG00000062488	IFIT3	Ifit3b	MGI Symbol	TRUE	TRUE
ENSMUSG00000025491	IFITM3	Ifitm1	MGI Symbol	TRUE	TRUE
ENSMUSG00000025491	IFITM2	Ifitm1	MGI Symbol	TRUE	TRUE
ENSMUSG00000025491	IFITM1	Ifitm1	MGI Symbol	TRUE	FALSE
ENSMUSG00000060591	IFITM3	Ifitm2	MGI Symbol	TRUE	TRUE
ENSMUSG00000060591	IFITM2	Ifitm2	MGI Symbol	TRUE	TRUE
ENSMUSG00000060591	IFITM1	Ifitm2	MGI Symbol	TRUE	FALSE
ENSMUSG00000025492	IFITM3	Ifitm3	MGI Symbol	TRUE	TRUE
ENSMUSG00000025492	IFITM2	Ifitm3	MGI Symbol	TRUE	TRUE
ENSMUSG00000025492	IFITM1	Ifitm3	MGI Symbol	TRUE	FALSE
ENSMUSG00000031712	IL15	Il15	MGI Symbol	TRUE	TRUE
ENSMUSG00000018899	IRF1	Irf1	MGI Symbol	TRUE	TRUE
ENSMUSG00000025498	IRF7	Irf7	MGI Symbol	TRUE	TRUE
ENSMUSG00000002325	IRF9	Irf9	MGI Symbol	TRUE	TRUE
ENSMUSG00000035692	ISG15	Isg15	MGI Symbol	TRUE	TRUE
ENSMUSG00000039236	ISG20	Isg20	MGI Symbol	TRUE	TRUE
ENSMUSG00000039682	LAP3	Lap3	MGI Symbol	TRUE	TRUE
ENSMUSG00000022587	LY6E	Ly6e	MGI Symbol	TRUE	TRUE
ENSMUSG00000032184	LYSMD2	Lysmd2	MGI Symbol	FALSE	TRUE
ENSMUSG00000002227	MOV10	Mov10	MGI Symbol	TRUE	FALSE
ENSMUSG00000031762		Mt2	MGI Symbol	FALSE	FALSE
ENSMUSG00000030681	MVP	Mvp	MGI Symbol	FALSE	TRUE
ENSMUSG00000000386	MX1	Mx1	MGI Symbol	TRUE	TRUE
ENSMUSG00000023341	MX1	Mx2	MGI Symbol	TRUE	TRUE
ENSMUSG00000032508	MYD88	Myd88	MGI Symbol	FALSE	TRUE
ENSMUSG00000020572	NAMPT	Nampt	MGI Symbol	FALSE	TRUE
ENSMUSG00000074151	NLRC5	Nlrc5	MGI Symbol	FALSE	TRUE
ENSMUSG00000026946	NMI	Nmi	MGI Symbol	TRUE	TRUE
ENSMUSG00000028954	NUB1	Nub1	MGI Symbol	TRUE	FALSE
ENSMUSG00000052776	OAS1	Oas1a	MGI Symbol	TRUE	FALSE
ENSMUSG00000029605	OAS1	Oas1b	MGI Symbol	TRUE	FALSE
ENSMUSG00000066861	OAS1	Oas1g	MGI Symbol	TRUE	FALSE
ENSMUSG00000032690	OAS2	Oas2	MGI Symbol	FALSE	TRUE
ENSMUSG00000032661	OAS3	Oas3	MGI Symbol	FALSE	TRUE
ENSMUSG00000041827	OASL	Oasl1	MGI Symbol	TRUE	TRUE
ENSMUSG00000049401	OGFR	Ogfr	MGI Symbol	TRUE	TRUE
ENSMUSG00000038507	PARP12	Parp12	MGI Symbol	TRUE	TRUE
ENSMUSG00000034422	PARP14	Parp14	MGI Symbol	TRUE	TRUE
ENSMUSG00000022906	PARP9	Parp9	MGI Symbol	TRUE	FALSE
ENSMUSG00000021196	PFKP	Pfkp	MGI Symbol	FALSE	TRUE
ENSMUSG00000024014	PIM1	Pim1	MGI Symbol	FALSE	TRUE
ENSMUSG00000056220	PLA2G4A	Pla2g4a	MGI Symbol	FALSE	TRUE
ENSMUSG00000032369	PLSCR1	Plscr1	MGI Symbol	TRUE	TRUE
ENSMUSG00000036986	PML	Pml	MGI Symbol	FALSE	TRUE
ENSMUSG00000115338	PNP	Pnp	MGI Symbol	FALSE	TRUE
ENSMUSG00000015671	PSMA2	Psma2	MGI Symbol	FALSE	TRUE
ENSMUSG00000060073	PSMA3	Psma3	MGI Symbol	TRUE	TRUE
ENSMUSG00000031897	PSMB10	Psmb10	MGI Symbol	FALSE	TRUE
ENSMUSG00000028837	PSMB2	Psmb2	MGI Symbol	FALSE	TRUE
ENSMUSG00000024338	PSMB8	Psmb8	MGI Symbol	TRUE	TRUE
ENSMUSG00000096727	PSMB9	Psmb9	MGI Symbol	TRUE	TRUE
ENSMUSG00000022216	PSME1	Psme1	MGI Symbol	TRUE	TRUE
ENSMUSG00000079197	PSME2	Psme2	MGI Symbol	TRUE	TRUE
ENSMUSG00000078153	PSME2	Psme2b	MGI Symbol	TRUE	TRUE
ENSMUSG00000021408	RIPK1	Ripk1	MGI Symbol	FALSE	TRUE
ENSMUSG00000041135	RIPK2	Ripk2	MGI Symbol	TRUE	TRUE
ENSMUSG00000047098	RNF31	Rnf31	MGI Symbol	TRUE	TRUE
ENSMUSG00000020641	RSAD2	Rsad2	MGI Symbol	TRUE	TRUE
ENSMUSG00000033355	RTP4	Rtp4	MGI Symbol	TRUE	TRUE
ENSMUSG00000047735	SAMD9L	Samd9l	MGI Symbol	TRUE	TRUE
ENSMUSG00000027639	SAMHD1	Samhd1	MGI Symbol	FALSE	TRUE
ENSMUSG00000025165	SECTM1	Sectm1a	MGI Symbol	FALSE	TRUE
ENSMUSG00000039364	SECTM1	Sectm1b	MGI Symbol	FALSE	TRUE
ENSMUSG00000038037	SOCS1	Socs1	MGI Symbol	FALSE	TRUE
ENSMUSG00000006818	SOD2	Sod2	MGI Symbol	FALSE	TRUE
ENSMUSG00000070031		Sp140	MGI Symbol	FALSE	FALSE
ENSMUSG00000027366	SPPL2A	Sppl2a	MGI Symbol	FALSE	TRUE
ENSMUSG00000056091	ST3GAL5	St3gal5	MGI Symbol	FALSE	TRUE
ENSMUSG00000026104	STAT1	Stat1	MGI Symbol	FALSE	TRUE
ENSMUSG00000040033	STAT2	Stat2	MGI Symbol	TRUE	TRUE
ENSMUSG00000037321	TAP1	Tap1	MGI Symbol	TRUE	TRUE
ENSMUSG00000024308	TAPBP	Tapbp	MGI Symbol	FALSE	TRUE
ENSMUSG00000057137	TMEM140	Tmem140	MGI Symbol	TRUE	FALSE
ENSMUSG00000057143	TRIM5	Trim12c	MGI Symbol	TRUE	FALSE
ENSMUSG00000030966	TRIM21	Trim21	MGI Symbol	TRUE	TRUE
ENSMUSG00000030921	TRIM5	Trim30a	MGI Symbol	TRUE	FALSE
ENSMUSG00000057596	TRIM5	Trim30d	MGI Symbol	TRUE	FALSE
ENSMUSG00000060441	TRIM5	Trim5	MGI Symbol	TRUE	FALSE
ENSMUSG00000032596	UBA7	Uba7	MGI Symbol	TRUE	FALSE
ENSMUSG00000027078	UBE2L6	Ube2l6	MGI Symbol	TRUE	TRUE
ENSMUSG00000020407	UPP1	Upp1	MGI Symbol	FALSE	TRUE
ENSMUSG00000030107	USP18	Usp18	MGI Symbol	TRUE	TRUE
ENSMUSG00000021266	WARS1	Wars	MGI Symbol	TRUE	TRUE
ENSMUSG00000040483	XAF1	Xaf1	MGI Symbol	FALSE	TRUE
ENSMUSG00000027514	ZBP1	Zbp1	MGI Symbol	FALSE	TRUE
ENSMUSG00000039501	ZNFX1	Znfx1	MGI Symbol	FALSE	TRUE
