# Supplementary material for: Temporally restricted activation of IFNβ signaling underlies response to immune checkpoint therapy in mice
Source: Nat Commun. 2022 Aug 19;13:4895. doi: 10.1038/s41467-022-32567-8 (PMC9390963; doi:10.1038/s41467-022-32567-8)
Supplement: Supplementary file 9 — Supplementary Data 6 [file 41467_2022_32567_MOESM9_ESM.xlsx]

## Sheet: Data S6
Monocytes
sample	response	Cluster_1	Cluster_2	Cluster_3
NKD180900302	responder	96	178	228
NKD180900303	nonresponder	110	239	198
NKD180900304	nonresponder	308	544	681
NKD180900307	responder	562	1350	992
NKD180900308	nonresponder	117	390	431
NKD180900311	responder	70	186	210
All cells in AB1 dataset
sample	response	Endothelial cells	Fibroblasts	Granulocytes	Macrophages	Monocytes	NK cells	T cells	tumour
NKD180900302	responder	113	364	8	935	674	46	134	834
NKD180900303	nonresponder	91	689	45	996	775	41	158	1327
NKD180900304	nonresponder	417	2436	30	3864	2212	55	271	3321
NKD180900307	responder	89	516	331	1565	3463	245	837	797
NKD180900308	nonresponder	158	767	82	822	1347	156	630	2231
NKD180900311	responder	107	484	60	1290	708	54	329	1217
No statistically significant differences (fdr < 0.05, automatic cell reference) in monocyte proportions or cell type proportions were detected between responders and non-responders at day 0 (determined using the scCODA package).
