# Supplementary material for: Temporally restricted activation of IFNβ signaling underlies response to immune checkpoint therapy in mice
Source: Nat Commun. 2022 Aug 19;13:4895. doi: 10.1038/s41467-022-32567-8 (PMC9390963; doi:10.1038/s41467-022-32567-8)
Supplement: Supplementary file 10 — Supplementary Data 7 [file 41467_2022_32567_MOESM10_ESM.xlsx]

## Sheet: GSEA
Bassez et al. dataset	Fast-off			Ref 25 signature
Figure 5K	NES	pval	adj pval	NES	pval	adj pval
Endothelial_cell	1.81225	0	0	1.59817	0	0
Cancer_cell	1.82067	0	0	1.5569	0.0206186	0.0235641
T_cell	1.29163	0.00626566	0.00716076	1.31016	0.0115875	0.01545
Myeloid_cell	1.27477	0	0	1.27355	0.00528541	0.0140944
Fibroblast	1.47301	0.00220507	0.0029401	1.41081	0.00792602	0.01545
B_cell	1.23576	0.118029	0.118029	1.3002	0.0595238	0.0595238
Mast_cell	1.66092	0	0	1.40581	0.0114943	0.01545
pDC	1.90023	0	0	1.44114	0.00366972	0.0140944
Figure 5L	NES	pval	adj pval	NES	pval	adj pval
CCR2+ cells	1.46891	0	NA	1.39883	0.00241255	NA
AB1 dataset	Type I interferon production
Figure 5B	NES	pval	adj pval
Macrophages	1.37617	0	0
tumour	1.38675	0.00323625	0.00647249
Monocytes	1.46292	0.01373	0.021968
Fibroblasts	1.68471	0	0
Endothelial cells	1.53982	0.00127714	0.0034057
T cells	1.40754	0.0323276	0.0431034
Granulocytes	1.04052	0.363104	0.363104
NK cells	1.2196	0.102041	0.116618

## Sheet: Pagoda
	Pagoda analysis
	gene set	score	z.score
AB1 dataset	type 1 interferon production	1.47609	16.155
Bassez et al. dataset	fast_isg	3.04612	28865.3
	ref 25	1.75893	10281.6
