# Supplementary material for: Temporally restricted activation of IFNβ signaling underlies response to immune checkpoint therapy in mice
Source: Nat Commun. 2022 Aug 19;13:4895. doi: 10.1038/s41467-022-32567-8 (PMC9390963; doi:10.1038/s41467-022-32567-8)
Supplement: Supplementary file 13 — Source Data [file 41467_2022_32567_MOESM13_ESM.zip]

Archive with 14 entries (13 files):
- Source data files/
- Source data files/Source data - Figure 1b .xlsx
- Source data files/Source data - Figure 1c-d.xlsx
- Source data files/Source data - Figure 2.xlsx
- Source data files/Source data - Figure 4c-d.xlsx
- Source data files/Source data - Figure 4j-n.xlsx
- Source data files/Source data - Figure 5g,j.xlsx
- Source data files/Source data - Supp Figure 1c-d.xlsx
- Source data files/Source data - Supp Figure 2.xlsx
- Source data files/Source data - Supp Figure 3.xlsx
- Source data files/Source data - Supp Figure 5a-b.xlsx
- Source data files/Source data - Supp Figure 6.xlsx
- Source data files/Source data - Supp Figure 7.xlsx
- Source data files/Source data - Supp Figure 9c-f.xlsx
