# Supplementary material for: Temporally restricted activation of IFNβ signaling underlies response to immune checkpoint therapy in mice
Source: Nat Commun. 2022 Aug 19;13:4895. doi: 10.1038/s41467-022-32567-8 (PMC9390963; doi:10.1038/s41467-022-32567-8)
Supplement: Supplementary file 13 — Source Data [file 41467_2022_32567_MOESM13_ESM.zip › Source data files/Source data - Figure 1b .xlsx]

## Sheet: AB1 - Day 0
Figure 1b		AB1 Tumour growth - RIGHT (surgery) side
		NR - Right												RS - Right
Time (days)	Mouse ID:	AB011	AB013	AB016	AB018	AB025	AB038	AB041	AB047	AB049	AB050	AB053	AB057	AB006	AB010	AB017	AB019	AB021	AB022	AB024	AB027	AB030	AB037	AB044	AB059
0		0	0	0	0	0	0	0	0	0	0	0	0	0	0	0	0	0	0	0	0	0	0	0	0
1
2		0	0	0	0	0	0	0	0	0	0	0	0	0	0	0	0	0	0	0	0	0	0	0	0
3
4		0	1	0	0	0	0	0	0	0	0	0	0	0	0	0	0	0	0	0	0	0	0	0	0
5
6		4	2	9	6	12	9	9	12	6	12	9	4	4	9	9	6	9	16	9	9	9	9	12	7.5
7
8	(day 0) (ICB)	6	4	12	9	16	15	12	16	9	16	12	6	9	12	16	9	12	20	9	12	12	12	16	12
		AB1 Tumour growth - LEFT (remaining) side
		NR - Left												RS - Left
Time (days)	Mouse ID:	AB011	AB013	AB016	AB018	AB025	AB038	AB041	AB047	AB049	AB050	AB053	AB057	AB006	AB010	AB017	AB019	AB021	AB022	AB024	AB027	AB030	AB037	AB044	AB059
0		0	0	0	0	0	0	0	0	0	0	0	0	0	0	0	0	0	0	0	0	0	0	0	0
1
2		0	0	0	0	0	0	0	0	0	0	0	0	0	0	0	0	0	0	0	0	0	0	0	0
3
4		0	0	0	0	0	0	0	0	0	0	0	0	0	0	0	0	0	0	0	0	0	0	0	0
5
6		4	1	9	6	12	9	9	12	6	12	6	2	4	9	9	6	9	16	9	9	9	9	12	9
7
8	(day 0) (ICB)	6	2	12	9	16	15	12	16	9	16	12	6	9	12	16	9	12	20	9	12	12	12	16	12
9								16	16	9	25	16	6					12	16	12	16	12	9	12	9
10		16	9	16	20	22	25							12	9	16	16	12	16	16	16	12	9
11								20	25	25	30	25	6											9	9
12		25	9	20	30	25	35							12	9	16	16	9	12	12	12	9	6
13						30	35											9	12	12	12	6	2
14		25	16	25	36			25	25	36	42	36	12	9	6	12	12							9	4
15						30	40											4	6	12	6	4	0
16		30	16	25	36	40	40	25	30	36	56	42	16	2	0	6	4	2	6	9	4	0	0	4	0
17		30	16	28	42	40	49							0	0	0	0	0	2	6	2	0	0
18								30	35	42	60	42	25											0	0
19
20		36	28	30	63	48	56							0	0	0	0	0	0	0	0	0	0
21								42	56	56	81	64	50											0	0
22		56	42	36	70	56	56	49	70	64	90	80	70	0	0	0	0	0	0	0	0	0	0
23					75			56	88	64	106	90	99
24		69	65	42	80	80	64	56	106	81		106		0	0	0	0	0	0	0	0	0	0	0	0
25		69	70	56	96	96	70	63		100
26			77	64
27		72	88	73			80	90
28		90	93	77			95	99						0	0	0	0	0	0	0	0	0	0	0	0
29		99	100	96			100
30														0	0	0	0	0	0	0	0	0	0	0	0
31
32														0	0	0	0	0	0	0	0	0	0	0	0

## Sheet: AB1 - Day +2
Figure 1b		AB1 Tumour growth - RIGHT (surgery) side
		NR - Right								RS - Right
Time (days)	Mouse ID:	AB202	AB221	AB223	AB225	AB226	AB227	AB229	AB230	AB204	AB205	AB228	AB231	AB233	AB234	AB237	AB239													AB232
0		0	0	0	0	0	0	0	0	0	0	0	0	0	0	0	0
1
2
3		0	0	0	0	0	0	0	0	1	1	0	0	0	0	0	0
4
5		4	6	6	6	4	6	6	6	6	9	4	6	6	6	4	4
6
7		9	12	10	9	9	10	9	12	9	12	9	12	12	10	9	9
8	(ICB)
9
10	(day +2)	9	16	16	16	15	16	12	16	16	12	9	12	14	12	9	10
		AB1 Tumour growth - LEFT (remaining) side
		NR - Left								RS - Left
Time (days)	Mouse ID:	AB202	AB221	AB223	AB225	AB226	AB227	AB229	AB230	AB204	AB205	AB228	AB231	AB233	AB234	AB237	AB239													AB232
0		0	0	0	0	0	0	0	0	0	0	0	0	0	0	0	0
1
2
3		0	0	0	0	0	0	0	0	0	0	0	0	0	0	0	0
4
5		2	6	6			6	6	6	2	2	4	6	6	6	4	4
6
7		9	12	10	9	9	9	10	9	6	12	9	12	12	10	9	9
8	(ICB)
9
10	(day +2)	9	16	16	16	15	15	16	12	12	12	9	12	14	12	10	9
11			18	18	20	20	16	20				6.5	10	12	9	9	6
12		9	20	20	25	25	18	20	20	16	12	6	9	9	6	9	6
13
14		16	25	20	30	30		20	30	12	16	0	4	4	4	9	4
15							18		42			0	4	4	4	6	4
16			25	25	42	30		24		12	12	0	0	0	0	4	0
17		20	30	25		36	20	30	52			0		0	0	4	0
18			30	36	63	49	30	42	64
19					80					4	0	0	0	0	0	0	0
20		42	36	42	90	64	36	49	80
21					99				95	0	0
22		56			100				121			0	0	0	0	0	0
23			56	64		90	40	72
24		72	64	70		90	42	81		0	0	0	0	0	0	0	0
25		96	81	90		96	48	90
26		100	90	100		100	56	100		0	0	0	0	0	0	0	0
27			99				64
28
29							81			0	0	0	0	0	0	0	0
30							90
31							100
32										0	0	0	0	0	0	0	0

## Sheet: AB1 - Day +4
Figure 1b		AB1 Tumour growth - RIGHT (surgery) side
		NR - Right								RS - Right
Time (days)	Mouse ID:	AB401	AB414	AB415	AB418	AB429	AB430	AB449	AB450	AB406	AB410	AB411	AB413	AB424	AB426	AB438	AB453
0		0	0	0	0	0	0	0	0	0	0	0	0	0	0	0	0
1
2		0	0	0	0	0	0	0	0	0	0	0	0	0	0	0	0
3		0	0	0	0	2	4	1	1	0	0	0	0	4	4	2	1
4
5
6		4	9	4	4	4	9	4	4	9	6	9	4	6	9	4	4
7
8	(ICB)
9		9	12	9	9	9	16	9	9	16	12	18	9	12	12	8	9
10
11
12	(day +4)	9	15	12	16	16	16	16	16	9	12	18	9	12	15	9	10
		AB1 Tumour growth - LEFT (remaining) side
		NR - Left								RS - Left
Time (days)	Mouse ID:	AB401	AB414	AB415	AB418	AB429	AB430	AB449	AB450	AB406	AB410	AB411	AB413	AB424	AB426	AB438	AB453
0		0	0	0	0	0	0	0	0	0	0	0	0	0	0	0	0
1
2		0	0	0	0	0	0	0	0	0	0	0	0	0	0	0	0
3		0	0	0	0	2	4	1	1	0	0	0	0	4	4	2	1
4
5
6		4	9	4	4	4	9	4	4	9	6	9	4	6	9	4	4
7
8	(ICB)
9		9	12	9	9	9	16	9	9	16	12	18	9	12	15	9	9
10
11
12	(day +4)	9	15	12	16	16	16	16	16	9	12	18	9	12	12	9	10
13		12	15	16	16			16	18	9	8	12	4				6
14						17	20							8	4	6
15		15	15	16	18			25	25	4	4	9	4				4
16		17	16	20	20	25	20
17								42	42					2	2	4
18		20	18	25	25	40	25			2	0	2	0				0
19		25	20	30	36			48	42					0	1	2
20										2	0	1	0				0
21		40	25	40	49	55	36
22								63	60	0	0	0	0	0	0	0	0
23		54	35	56	56	60	42	77
24						80	56	96	90
25		63	48		67	96	64		110
26		80		81			69			0	0	0	0	0	0	0	0
27		90	80	96	96		90
28		100	88	110			100
29			100							0	0	0	0	0	0	0	0
30
31
32										0	0	0	0	0	0	0	0

## Sheet: AB1 - Day +6
Figure 1b		AB1 Tumour growth - RIGHT (surgery) side
		NR - Right								RS - Right
Time (days)	Mouse ID:	AB603	AB604	AB621	AB638	AB640	AB641	AB654	AB656	AB607	AB608	AB610	AB611	AB623	AB649	AB646	AB655
0		0	0	0	0	0	0	0	0	0	0	0	0	0	0	0	0
1
2		0	0	0	0	0	0	0	0	0	0	0	0	0	0	0	0
3		0	0	4	2	2				0	0	0	0	4
4							1	4	1						1	2	1
5				9	4	4								6
6		4	4				4	9	4	9	4	6	9		4	4	4
7
8	(ICB)	6	9	12	9	15	8	16	9	16	8	12	16	12	10	12	6
9				16	12	20	9							12
10		12	10							16	10	12	12
11				18	12	22	12	20	15					9		12	9
12		12	12							15	12	12	12		12
13
14	(day +6)	16	12	20	20	25	12	25	18	15	14	9	12	9	12	9	6
		AB1 Tumour growth - LEFT (remaining) side
		NR - Left								RS - Left
Time (days)	Mouse ID:	AB603	AB604	AB621	AB638	AB640	AB641	AB654	AB656	AB607	AB608	AB610	AB611	AB623	AB649	AB646	AB655
0		0	0	0	0	0	0	0	0	0	0	0	0	0	0	0	0
1
2		0	0	0	0	0	0	0	0	0	0	0	0	0	0	0	0
3		0	0	4	2	2				0	0	0	0	4
4							1	4	2						1	1	1
5				9	4	4								6
6		2	4				4	9	4	9	4	6	9		4	4	4
7
8	(ICB)	6	9	12	9	15	8	16	9	16	8	12	16	12	12	9	9
9				16	12	20	9							12
10		12	10							12	10	12	12			9	10
11				18	20	25	12	20	12
12		12	10							12	10	12	12	9	12	9	6
13
14	(day +6)	16	12	20	20	32	16	36	18	10	9	9	9	9	9	8	4
15
16		20	16	32	30	42	30	49	25	9	6	9	6	2	4	6	2
17
18		25	18	36	36	48	42	64	30	4	1	2	2	1	0	4	0
19
20		36	20	40	42	56	63	81	48	2	1	2	2	1	0	4	0
21								90
22		56	25				96	110	56	1	0	1	0	0	0	2	0
23				49	64	80
24			36	56	73	88
25		81		73	80	99			70	0	0	0	0	0	0	0	0
26		90	56	82	81				77
27		100		90	100				90
28			63	99					106
29										0	0	0	0	0	0	0	0
30			80
31			90
32			106							0	0	0	0	0	0	0	0

## Sheet: RENCA - Day 0
Figure 1b		RENCA Tumour growth - RIGHT (surgery) side
		NR - Right												RS - Right
Time (days)	Mouse ID:	RZ001	RZ002	RZ010	RZ015	RZ018	RZ020	RZ021	RZ031	RZ034	RZ037	RZ038	RZ039	RZ003	RZ005	RZ009	RZ011	RZ012	RZ013	RZ014	RZ025	RZ027	RZ028	RZ029	RZ032
0		0	0	0	0	0	0	0	0	0	0	0	0	0	0	0	0	0	0	0	0	0	0	0	0
1								0	0	0	0	0	0								0	0	0	0	0
2
3		0	0	0	0	0	0							0	0	0	0	0	0	0
4								2	2	2	2	2	2								2	2	2	2	2
5		4	4	4	4	4	4							4	4	4	6	2	4	4
6
7		6	9	9	9	6	9	4	9	9	9	4	9	9	9	6	12	4	9	6	9	6	4	4	6
8
9
10	(day 0) (ICB)	9	9	16	9	9	9	9	12	9	12	9	12	9	12	9	16	6	9	9	9	9	6	7.5	9
		RENCA Tumour growth - LEFT (remaining) side
		NR - Left												RS - Left
Time (days)	Mouse ID:	RZ001	RZ002	RZ010	RZ015	RZ018	RZ020	RZ021	RZ031	RZ034	RZ037	RZ038	RZ039	RZ003	RZ005	RZ009	RZ011	RZ012	RZ013	RZ014	RZ025	RZ027	RZ028	RZ029	RZ032
0		0	0	0	0	0	0	0	0	0	0	0	0	0	0	0	0	0	0	0	0	0	0	0	0
1								0	0	0	0	0	0								0	0	0	0	0
2
3		0	0	0	0	0	0							0	0	0	0	0	0	0
4								2	2	2	2	2	2								2	2	2	2	2
5		2	4	4	4	4	4							4	4	2	4	4	4	6
6
7		4	9	9	9	10	6	4	9	6	9	6	9	9	9	6	9	9	9	12	6	9	9	6	9
8
9
10	(day 0) (ICB)	9	9	16	12	12	12	9	12	12	9	9	12	9	9	6	9	9	9	16	9	9	9	9	12
11								9	16	12	12	9	12								12	12	9	12	9
12
13		16	20	25	20	25	20	9	20	16	20	16	20	9	12	9	20	16	12	20	12	16	12	16	9
14		18	20	25	20	30	20							12	16	9	15	12	9	25
15								16	30	25	20	20	25								9	12	16	20	6
16
17		25	36	36	30	42	36	20	36	42	30	36	40	9	9	6	12	9	9	12	6	9	9	12	6
18
19		30	36	36	30	42	36							0	0	0	2	2	0	4
20
21								35	42	60	42	56	60	0	0	0	0	0	0	0	0	0	2	4	0
22		56	42	42	36	56	40
23										72	70	77	77
24		70	60	56	42	70	49	56	56	80	80	90	88	0	0	0	0	0	0	0	0	0	0	1	0
25		80	70	56	42	85	56	63	56	99	90	100	99	0							0	0	0	0	0
26		90	81	64	56	90	56
27		100	90	70	64	100	70							0	0	0	0	0	0	0	0	0	0	0	0
28			100	81	80		81	90	70
29				88	88		90	99	80
30				96	99		100		99					0	0	0	0	0	0	0	0	0	0	0	0
31				100
32														0	0	0	0	0	0	0	0	0	0	0	0

## Sheet: RENCA - Day +2
Figure 1b		RENCA Tumour growth - RIGHT (surgery) side
		NR - Right								RS - Right
Time (days)	Mouse ID:	RZ204	RZ205	RZ209	RZ212	RZ218	RZ226	RZ231	RZ232	RZ202	RZ203	RZ211	RZ215	RZ216	RZ217	RZ220	RZ234													AB232
0		0	0	0	0	0	0	0	0	0	0	0	0	0	0	0	0
1
2
3		0	0	0	0	0	0	0	0	0	0	0	0	0	0	0	0
4
5		2	2	2	2	2	2	2	2	2	2	2	2	2	2	2	2
6
7		6	4	4	4	4	4	4	4	4	4	4	4	4	4	4	4
8
9
10	(ICB)	12	9	6	8	9	6	6	6	6	6	9	6	9	6	9	4
11
12	(day +2)	18	16	9	12	16	9	6	8	9	9	16	9	12	9	12	6
		RENCA Tumour growth - LEFT (remaining) side
		NR - Left								RS - Left
Time (days)	Mouse ID:	RZ204	RZ205	RZ209	RZ212	RZ218	RZ226	RZ231	RZ232	RZ202	RZ203	RZ211	RZ215	RZ216	RZ217	RZ220	RZ234													AB232
0		0	0	0	0	0	0	0	0	0	0	0	0	0	0	0	0
1
2
3		0	0	0	0	0	0	0	0	0	0	0	0	0	0	0	0
4
5		2	2	2	2	2	2	2	2	2	2	2	2	2	2	2	2
6
7		4	4	4	4	4	4	4	4	4	4	4	4	4	4	4	4
8
9
10	(ICB)	9	9	9	9	6	4	8	6	9	4	6	6	9	6	6	6
11
12	(day +2)	12	12	16	15	9	6	8	9	12	6	9	9	16	9	12	6
13
14		16	12	25	16	12	9	10	9	9	6	9	12	12	6	9	6
15
16		25	16	36	18	16	12	16	25	6	0	2	9	9	6	2	2
17
18		30	16	42	20	20				2	0	2	6	6	0	0	0
19							20	36	40
20		35	20	56	25	25	30	42	56	0	0	0	2	2	0	0	0
21				66			42	55	72
22									90
23		72	25	81	30	30	48	64	100	0	0	0	0	0	0	0	0
24		80		90
25		90	42	100	36	36				0	0	0	0	0	0	0	0
26		100					88	96		0	0	0	0	0	0	0	0
27			56		56	42	99
28
29			64		67	49				0	0	0	0	0	0	0	0
30					88
31			72		96	81
32			80			90				0	0	0	0	0	0	0	0
33			90			96
34			100							0	0	0	0	0	0	0	0

## Sheet: RENCA - Day +4
Figure 1b		AB1 Tumour growth - RIGHT (surgery) side
		NR - Right								RS - Right
Time (days)	Mouse ID:	RZ404	RZ421	RZ422	RZ423	RZ426	RZ428	RZ429	RZ437	RZ405	RZ412	RZ416	RZ420	RZ424	RZ430	RZ432	RZ440
0		0	0	0	0	0	0	0	0	0	0	0	0	0	0	0	0
1
2		0	0	0	0	0	0	0	0	0	0	0	0	0	0	0	0
3		2								2	2	2	2
4
5		4	4	4	4	4	4	4	4	4	4	4	4	4	4	4	4
6
7			8	6	9	4	9	6	9					9	4	9	4
8		9								9	9	9	8
9			9	8	9	6	9	9	9					10	6	9	4
10	(ICB)	9	10	9	10	9	12	9	9	9	9	12	10	12	6	9	6
11
12		12	12	9	16	12	15	9	16					16	9	12	8
13										12	10	12	12
14	(day +4)	12	16	12	16	16	18	12	16	12	9	16	10	16	12	16	6
		RENCA Tumour growth - LEFT (remaining) side
		NR - Left								RS - Left
Time (days)	Mouse ID:	RZ404	RZ421	RZ422	RZ423	RZ426	RZ428	RZ429	RZ437	RZ405	RZ412	RZ416	RZ420	RZ424	RZ430	RZ432	RZ440
0		0	0	0	0	0	0	0	0	0	0	0	0	0	0	0	0
1
2		0	0	0	0	0	0	0	0	0	0	0	0	0	0	0	0
3		2								2	2	2	2
4
5		9	4	4	4	4	4	4	4	4	4	9	9	4	4	4	4
6
7			9	4	6	4	6	9	9					9	8	6	6
8		12								9	9	12	12
9			9	6	8	6	9	12	12					12	9	8	6
10	(ICB)	15	9	9	10	9	12	12	12	12	9	16	15	12	9	9	6
11
12		18	16	12	16	16	16	15	20	16	12	16	16	16	16	9	9
13
14	(day +4)	16	20	16	18	18	20	18	20	12	12	16	16	16	16	12	9
15
16
17		25	25	30	20	42	30	28	30					6	6	9	4
18										2	4	6	2
19
20		36	30	30	25	63	42	35	56	1	2	4	1	2	2	4	1
21
22			36	35	49	99	49	40	63	0	0	0	0	0	0	2	1
23		42
24
25		49	64	60	72		90	70	84	0	0	0	0	0	0	1	0
26					72		100	80	99
27		56	80	75	82			88		0	0	0	0	0	0	0	0
28			100	99	99			96
29		72								0	0	0	0	0	0	0	0
30		88
31		110
32										0	0	0	0	0	0	0	0

## Sheet: RENCA - Day +6
Figure 1b		RENCA Tumour growth - RIGHT (surgery) side
		NR - Right								RS - Right
Time (days)	Mouse ID:	RZ601	RZ612	RZ614	RZ617	RZ624	RZ629	RZ636	RZ637	RZ602	RZ605	RZ610	RZ620	RZ623	RZ625	RZ627	RZ640
0		0	0	0	0	0	0	0	0	0	0	0	0	0	0	0	0
1
2		0	0	0	0	0	0	0	0	0	0	0	0	0	0	0	0
3
4		2	2	2	2					2	2	2	2
5						2	4	2	4					4	2	4	4
6
7		6	6	6	6	4	6	4	6	6	6	6	6	6	4	6	9
8
9		9	9	9	9					9	9	9	9
10	(ICB)	9	9	8	9	4	8	4	9	12	9	9	9	9	8	8	12
11						6	8	8	12					9	8	9	12
12		12	9	9	12					16	18	16	10
13						9	9	9	16					12	12	16	16
14		15	12	16	16					20	16	18	16
15
16	(day +6)	12	12	16	20	12	16	16	20	16	16	20	12	12	15	16	18
		RENCA Tumour growth - LEFT (remaining) side
		NR - Left								RS - Left
Time (days)	Mouse ID:	RZ601	RZ612	RZ614	RZ617	RZ624	RZ629	RZ636	RZ637	RZ602	RZ605	RZ610	RZ620	RZ623	RZ625	RZ627	RZ640
0		0	0	0	0	0	0	0	0	0	0	0	0	0	0	0	0
1
2		0	0	0	0	0	0	0	0	0	0	0	0	0	0	0	0
3
4		2	2	2	2					2	4	2	2
5						4	4	4	4					4	4	4	4
6
7		4	6	6	6	6	6	6	6	6	9	6	6	6	6	9	9
8
9		6	9	9	9					9	12	9	9
10	(ICB)	8	12	10	10	8	10	9	9	10	16	9	12	9	10	10	12
11						10	12	10	12					9	12	12	15
12		9	18	20	18					16	20	16	20
13						15	16	12	15					9	16	18	18
14		16	25	25	25					20	25	18	25
15
16	(day +6)	16	25	25	25	18	25	20	25	16	20	20	20	12	20	20	20
17
18		18	30	25	25					9	12	12	9
19						18	30	25	42					4	9	12	16
20
21		30	40	42	42	24	36	30	49	2	0	9	1	0	1	6	6
22
23						36	40	35	72					0	0	2	2
24		40	66	64	63				81	1	0	0	0
25		63	72	90	80				90	0	0	0	0
26			88	100	90	48	54	54	100					0	0	0	0
27		81	99		105					0	0	0	0
28		90				63	63	70
29		108						100		0	0	0	0	0	0	0	0
30						77	70
31						88	80
32						103	100			0	0	0	0	0	0	0	0
