# Supplementary material for: Temporally restricted activation of IFNβ signaling underlies response to immune checkpoint therapy in mice
Source: Nat Commun. 2022 Aug 19;13:4895. doi: 10.1038/s41467-022-32567-8 (PMC9390963; doi:10.1038/s41467-022-32567-8)
Supplement: Supplementary file 13 — Source Data [file 41467_2022_32567_MOESM13_ESM.zip › Source data files/Source data - Figure 1c-d.xlsx]

## Sheet: Source data - Figure 1
Figure 1c,d		CIBERSORT absolute - condensed cell subsets
	timepoint	B cells													Dendritic cells													Macrophages													Granulocytes
AB1_RS	0	0.519327	1.62164	0.947106	1.72345	0.107118	0.211995	0.520605	1.49948	0.198765	0.453609	1.05815	0.714168		0.161526	0.631661	0.06145	0.11498	0.02016	0.043366	0.315594	0.128935	0	0.07085	0.141962	0.330884		29.2482	26.2785	29.3135	26.9572	24.2093	31.7265	27.6794	30.6262	31.3774	34.5889	30.2944	14.6185		2.40066	2.02117	1.50118	2.44352	2.82745	0.857799	3.00503	2.26301	1.98805
	2	0.29115	13.6634	2.01333	0.81158	1.7838	1.31895	2.18137	34.0275						0.157342	0.890674	0.777225	0.370296	1.04137	1.19986	0.241235	2.95188						32.4327	11.8788	11.4539	12.6643	13.0122	17.2535	11.9416	5.44666						1.85642	0.78948	3.36822	2.43288	3.01744	1.10314	2.69174	1.23324
	4	3.18378	0.29164	0.53076	3.25583	7.24175	4.49291	0.77083	0.51044						0.505826	0.321894	0.316085	0.353678	0.555409	0.442303	0.428721	0.533612						9.15804	11.9195	11.6745	8.89003	9.73785	7.90422	11.0823	13.8035						2.97567	3.17745	3.06907	2.85802	2.51541	2.1777	3.28026	3.42157
	6	4.49769	5.98627	6.25279	6.46174	9.71658	10.4694	4.48414	7.13465						0.277477	1.03042	0.988678	1.25895	1.50566	0.318061	0.771019	0.327965						9.63454	5.23721	8.74216	6.67048	4.87159	7.16508	8.89027	7.75024						3.35983	0.91259	1.4839	0.82763	2.34639	2.6782	2.72649	1.99365
		B cells													Dendritic cells													Macrophages													Granulocytes
AB1_NR	0	0.640964	0.361175	0.373487	1.31297	0.386126	0.794849	0.354775	0.532919	0.082667	0.66691	0.415734	0.372511		0.712006	0.170562	0.237264	0	0.104037	0.177389	0.171419	0.029007	0.261734	0.765239	0.338297	0.895826		17.6538	25.2351	28.8203	25.4819	18.1003	23.7268	32.7837	30.406	23.0697	21.3729	15.6594	8.88891		1.49468	1.22569	0.17295	0.962447	1.49334	1.37108	1.4835	1.39782	0.961268
	2	0.642811	0.806913	2.64304	1.18076	1.19563	0.517024	0.624642	2.51814						0.107613	0.148726	0.002343	0	0.3577	0.733543	0	0.119947						33.4582	21.7908	23.8654	31.4725	25.0727	12.4483	19.6332	25.1252						3.53717	1.51226	2.47257	0.952177	2.20167	2.17827	1.01355	1.7844
	4	1.12197	4.60211	3.702	0.945177	4.21012	1.01513	0.768786	0.427134						0.27842	0.105436	0.102175	0.234718	0.322485	0	0.019473	0.041272						7.2844	12.6149	19.3722	8.55669	15.5035	20.1922	33.5164	25.1142						2.76071	2.03746	1.49917	3.1336	1.8356	1.89342	1.72868	1.54071
	6	1.42126	0.883532	4.77084	4.34256	4.08292	0.924703	2.02607	2.29278						0	0.173562	0.083142	0	0.019506	0	0	0.130717						22.9262	13.8141	13.5478	15.9896	13.8426	24.4535	17.4169	12.3639						2.24089	1.85369	1.87739	1.34376	1.92611	1.32774	2.13913	2.52851
		B cells													Dendritic cells													Macrophages													Granulocytes
Renca_RS	0	2.70119	1.38177	3.08464	2.71224	2.37046	2.64255	2.44341	2.86603	3.44729	2.05212	1.89484	0.426906		0.881279	0.876797	0.866918	0.846602	1.0651	1.09427	1.01622	1.24763	0.846176	1.04533	0.636373	0.841451		8.48561	6.80253	7.92936	8.84736	6.19744	7.0137	6.85854	7.06732	8.34357	8.6097	9.82082	9.42088		1.13108	0.67493	0	0.742124	0.831176	0	1.17803	0.800206	0.472202
	2	0.766557	2.30359	3.07908	1.29322	1.28941	2.20578	3.32113	3.35138						1.90336	1.88602	1.94714	1.35165	1.3059	1.01263	2.32617	4.39493						15.208	12.7347	17.7751	10.1109	10.0201	11.8612	14.7503	21.4576						1.4804	1.22991	1.40595	1.40194	1.38118	1.43948	1.57908	1.06591
	4	4.46379	4.51108	1.91273	4.39494	2.00139	0.782955	2.96995	3.22458						1.81969	0.563478	3.33584	0.465407	2.92781	4.40133	2.61501	4.06075						7.4458	10.1145	13.9092	10.5662	9.12428	10.7591	9.57248	8.51473						2.45627	3.19388	3.56388	2.01629	4.24247	1.73346	3.29326	2.0175
	6	6.09622	2.17197	1.55291	1.43749	2.06848	0.799615	0.996737	3.2986						0.660689	0.420451	1.02123	0.83906	1.22965	2.83143	1.68776	1.7485						7.71317	21.0143	7.31832	5.26468	8.38497	13.2261	6.21097	8.64429						2.61178	1.05536	2.47772	2.87575	1.5331	1.54431	3.74327	1.12051
		B cells													Dendritic cells													Macrophages													Granulocytes
Renca_NR	0	1.54143	1.60961	2.40649	0.708832	1.98456	0.581554	1.42325	2.29971	0.334663	2.52597	1.00335	2.44529		1.07211	0.812883	1.00508	0.949576	0.993786	1.00716	1.01638	0.82563	0.812375	0.954144	1.01778	0.839437		8.20892	6.70992	7.9163	8.99596	6.3029	6.63684	7.71624	7.89053	8.18938	7.23963	8.46758	7.05883		0.995543	0.703861	0.83064	0.177375	0.723676	0.10068	0	0.742305	0.666453
	2	0.936074	1.29135	1.8754	0.923598	1.56602	1.1913	0.174016	2.16068						0.950955	0.99645	1.18193	1.31205	0.761413	0.828411	0.950942	0.928804						9.0452	10.6806	11.4007	9.87357	16.1343	14.1947	8.66807	8.50633						1.04633	1.45502	1.5211	0.212058	2.6393	1.45297	0.121295	1.02126
	4	3.60317	3.22479	0.511771	0.230108	0.701707	0.314541	0.834585	1.19276						1.11633	0.961477	1.1098	1.83205	2.21018	0.924508	1.98177	1.08987						10.0769	8.34779	9.03327	5.00676	9.73049	8.99193	10.6625	10.1624						1.90776	1.16845	1.47282	1.74873	2.01098	1.32466	1.65194	2.44105
	6	1.10898	0.560968	1.02104	3.01769	0.987935	0.941221	0.936808	2.62104						0.651591	1.46646	0.855307	2.28172	1.00615	7.86276	1.13754	1.13153						13.9379	14.9625	5.44308	13.1441	10.5479	2.41205	9.13787	9.99461						2.90873	1.57969	2.7677	1.56195	1.42128	0.550603	0.459562	1.27528
[truncated: 63 more columns]
