# Supplementary material for: Temporally restricted activation of IFNβ signaling underlies response to immune checkpoint therapy in mice
Source: Nat Commun. 2022 Aug 19;13:4895. doi: 10.1038/s41467-022-32567-8 (PMC9390963; doi:10.1038/s41467-022-32567-8)
Supplement: Supplementary file 13 — Source Data [file 41467_2022_32567_MOESM13_ESM.zip › Source data files/Source data - Figure 2.xlsx]

## Sheet: Figure 2
Figure 2 -TCseq trend graphs (cluster lists are given in Data 3)
AB1 TCseq signifcant genes + Z-scores										Renca TCseq signifcant genes + Z-scores
GENES	0_NR	2_NR	4_NR	6_NR	0_RS	2_RS	4_RS	6_RS		GENES	0_NR	2_NR	4_NR	6_NR	0_RS	2_RS	4_RS	6_RS
1110002E22RIK	-0.108194	-0.338639	-0.580447	-1.16318	-0.501771	1.14141	-0.326088	1.87691		0610031O16RIK	1.62489	0.136955	0.705332	-0.618836	0.745918	-0.22344	-1.03739	-1.33343
1110025L11RIK	2.47111	-0.376467	-0.376467	-0.376467	-0.218009	-0.370761	-0.376467	-0.376467		1110017D15RIK	0.850088	0.883049	1.19706	-0.727637	0.682692	-0.520128	-1.21132	-1.15381
1110032F04RIK	-1.60872	-1.00088	0.150759	0.338479	-0.691492	0.714314	0.842932	1.2546		GM11567	-0.698558	0.125721	-0.0360844	-0.698558	-0.156818	2.33749	-0.698558	-0.174632
1600010M07RIK	-1.72766	-0.663009	-0.0617176	-0.441082	-0.0928867	0.823426	1.50067	0.662261		1110032F04RIK	-0.819305	-0.830155	-0.55568	0.51332	-0.707369	-0.447427	1.02637	1.82025
1700019D03RIK	-0.996627	-0.808764	-0.2211	-0.121022	-1.03969	0.76402	0.624862	1.79832		1700013F07RIK	1.57642	0.866145	-0.0570649	-0.441737	0.76189	-0.299068	-1.22045	-1.18613
1700086L19RIK	0.497061	2.2156	-0.63381	-0.233555	-0.542143	0.084412	-0.942847	-0.444719		1700016C15RIK	1.45256	0.320348	0.364686	-0.875325	1.13963	-0.138819	-1.06291	-1.20018
1700095J03RIK	1.42801	0.568545	0.33906	0.881138	0.121634	-1.02037	-1.11634	-1.20167		1700016P03RIK	-1.25906	0.38767	-1.14134	0.124144	-0.0419164	-0.273533	1.95082	0.253215
1700097N02RIK	-1.60663	-1.05174	0.223091	-0.0943967	-0.178357	0.446235	1.61315	0.648634		1700018B08RIK	1.50652	0.190494	0.698886	-0.5044	0.996393	-0.664888	-0.960667	-1.26234
1810059H22RIK	0.470886	1.71243	-0.0555767	0.692355	0.170102	-0.524771	-1.13295	-1.33247		1700019D03RIK	-1.04811	-0.664461	-0.565958	0.585528	-0.838729	-0.20598	0.979371	1.75834
2010007H06RIK	0.236415	-0.162995	-0.386762	-0.307753	-0.333674	2.35995	-0.753898	-0.651285		1700086L19RIK	-0.262873	1.76687	-0.970483	-0.7056	1.30055	0.0306253	-0.528437	-0.630658
2010008C14RIK	-1.90503	-0.409766	0.162936	0.0468393	-0.704626	0.87875	1.10924	0.821654		1700093J21RIK	1.783	0.797597	0.369646	-0.515312	0.329132	-0.881244	-1.19154	-0.691285
2010016I18RIK	-1.45041	-0.810123	-0.0624458	-0.374957	-0.614718	1.24263	1.15953	0.910491		1700097N02RIK	-0.784314	-0.712374	-0.482114	0.37798	-0.627198	-0.457927	0.539282	2.14667
2310015D24RIK	0.256077	-0.267143	-0.594383	-1.10186	-0.876307	0.491806	0.0216822	2.07013		1700108F19RIK	1.4887	0.273595	0.548038	-0.184659	0.879419	-0.413299	-1.10671	-1.48508
2310050C09RIK	-0.0375537	0.522607	-0.755723	-0.366163	-0.755723	-0.755723	2.20783	-0.059547		2010010A06RIK	-1.27621	-0.81897	-0.477316	0.495826	-0.657923	0.309798	1.82813	0.596671
2600014E21RIK	-0.423459	-0.729444	-0.220971	-1.22117	-0.636544	0.627113	0.773853	1.83063		2310043L19RIK	-0.715955	-0.964101	-0.595612	0.425649	-0.884852	-0.156705	1.5759	1.31568
2610316D01RIK	1.63293	0.56091	0.00321887	0.613451	0.380255	-0.929102	-0.934338	-1.32732		2410004P03RIK	-0.602942	-0.914627	-1.20564	0.474651	-0.469786	0.145195	0.753329	1.81982
2700033N17RIK	1.46189	0.858472	0.268307	0.67636	-0.0325128	-0.807145	-1.17592	-1.24945		2810459M11RIK	0.459138	0.981284	0.0881504	-0.546617	1.58866	-0.671818	-0.340374	-1.55842
2700080J24RIK	1.78016	0.960397	-0.0381424	0.262234	-0.075694	-0.84842	-1.14481	-0.895727		4631405J19RIK	2.14419	-0.43814	0.692249	-0.251228	0.0554508	-0.570975	-0.752038	-0.879505
3010001F23RIK	2.00638	0.761148	0.098472	-0.19784	-0.098932	-0.580324	-1.09887	-0.890033		4833403J16RIK	-0.910259	-1.07733	-0.450316	0.39098	-0.570133	-0.111907	0.819545	1.90942
3110039M20RIK	1.4709	0.528179	0.580797	0.849715	-0.264364	-0.936878	-0.930158	-1.29819		4930402H05RIK	1.56287	0.974912	-0.26566	-0.277752	0.535266	-0.016539	-1.34208	-1.17102
3300002P13RIK	-0.244659	-0.642182	-0.210777	-0.951732	-0.699006	0.768171	-0.136465	2.11665		4930412C18RIK	-0.648417	-1.07321	-0.289489	0.756267	-0.724982	-0.707633	1.60301	1.08445
4833427G06RIK	2.27455	-0.201065	0.236694	-0.0244715	-0.0240989	-0.628895	-0.830179	-0.802538		4930428O21RIK	-0.761393	-0.58537	-0.555379	-0.117893	-0.896014	-0.00897532	0.881791	2.04323
4930417O13RIK	-1.21983	-0.841379	-0.0250504	-0.345767	-0.527077	0.0815154	1.0788	1.79879		4930431P03RIK	-0.76419	-0.804974	-0.556636	0.491836	-0.56467	-0.509873	0.658031	2.05048
4930431P03RIK	-1.28525	-0.70131	-0.107581	0.0321274	-0.869277	0.145054	1.0886	1.69763		4930432E11RIK	1.48638	0.621164	0.385008	-0.504207	0.858414	-0.358829	-1.09937	-1.38857
4930438A08RIK	2.44294	-0.338394	-0.537455	-0.403926	-0.160731	-0.521541	-0.0791568	-0.401739		4930438A08RIK	1.92809	-0.0757359	0.370868	-0.68391	0.768844	-0.331025	-1.07868	-0.898449
4930469K13RIK	-1.76744	-0.219737	-0.190206	-0.135181	-0.306259	-0.0360678	1.60501	1.04988		4930444P10RIK	1.02684	1.0138	0.472377	-0.551313	0.854103	-0.200294	-0.990989	-1.62452
4930511M06RIK	1.95219	0.220089	0.420224	0.0769205	0.163696	-0.546745	-1.04687	-1.23951		4930469K13RIK	-1.21506	-0.886761	-0.574424	0.770958	-0.605549	-0.0976463	1.43581	1.17267
4930544D05RIK	-1.19571	-0.424159	0.241293	-0.277912	-0.790077	-0.397836	1.88433	0.960069		4930537H20RIK	1.65321	0.679084	0.249249	-0.154934	0.30351	-0.104093	-1.02264	-1.60339
4930568A12RIK	-1.93868	-0.387867	0.0206004	0.0517559	0.479796	-0.309094	1.5857	0.497788		4930565N06RIK	0.32981	0.078301	-0.633413	-0.524634	2.06118	0.524545	-0.917363	-0.91842
4930570G19RIK	-1.85015	0.378417	0.831817	0.581247	-1.29981	0.378187	0.703432	0.276855		4930579C12RIK	-1.18114	-0.833691	-0.480966	0.618702	-1.01969	0.420642	1.1561	1.32004
4931431B13RIK	-1.17141	-0.552509	-0.246635	-0.576655	-0.801976	0.546127	1.22953	1.57354		4933406I18RIK	-1.00399	-0.341327	-1.13739	0.815376	-0.481391	0.0037259	0.240417	1.90458
5430403N17RIK	0.847867	0.846169	0.50473	1.02805	0.154028	-0.90397	-1.65385	-0.823022		4933411K16RIK	1.42382	0.56194	-0.384336	-0.801389	1.17815	0.220454	-1.01763	-1.18101
5430421F17RIK	2.09297	0.21684	0.327405	0.285181	-0.368201	-0.699422	-1.06719	-0.787581		5830418P13RIK	0.349734	-1.7549	-0.373594	-0.13157	1.7733	-0.487668	0.134016	0.490684
5730419F03RIK	0.492981	-0.493663	-0.858558	-1.471	-0.462408	1.62572	0.390264	0.776671		5930409G06RIK	1.31712	1.04044	0.0617255	-0.678288	0.816222	-0.0912421	-1.27637	-1.1896
5830411N06RIK	-0.588026	-0.30115	-0.583859	-1.04119	-0.121848	2.14671	-0.200086	0.68945		6030468B19RIK	-0.988635	-1.17023	-0.360283	0.741632	-0.825709	0.055817	1.12578	1.42163
5830468F06RIK	-1.23391	-0.75608	0.185612	-0.362193	-0.391078	2.083	0.497798	-0.0231555		6330403K07RIK	-0.560028	-0.670339	-0.608501	0.497897	-0.457652	-0.747289	0.375704	2.17021
5930409G06RIK	1.72907	0.776414	0.0613662	0.194828	0.311856	-0.757109	-1.07941	-1.23701		8030451A03RIK	0.572709	1.47159	-0.367218	-0.665302	0.892092	0.448033	-0.887273	-1.46463
9130024F11RIK	1.7332	0.542594	0.102817	0.862511	-0.325138	-0.94085	-1.04047	-0.934671		ALDH1A7	-0.661583	0.221665	-0.383576	-0.295971	-0.421056	2.39277	-0.34656	-0.505686
9130208D14RIK	-1.18713	-0.667166	-0.538546	1.64676	1.27223	-0.561901	0.340992	-0.305235		9330175E14RIK	-1.40852	-0.671847	-0.210114	0.623259	-1.08699	0.396751	1.09415	1.26331
9330159F19RIK	-0.339703	-0.0301185	-0.256953	-1.09854	-0.797624	0.41982	-0.0857373	2.18885		LEP	-0.787696	0.449939	-0.413996	-0.397121	-0.11706	2.30158	-0.537228	-0.498415
9330182L06RIK	2.21911	0.221694	0.0262248	0.0112743	-0.0712561	-0.86879	-0.565908	-0.972349		A030012G06RIK	1.29512	0.678098	1.19038	-0.583258	0.159547	-0.303061	-1.12018	-1.31664
9530053A07RIK	-0.219755	-0.0940264	-1.03584	-0.54637	-0.890449	1.5788	1.48605	-0.278415		A130071D04RIK	-1.055	-0.860536	-0.335885	0.350928	-0.819769	-0.0757725	0.99564	1.80039
9530077C05RIK	1.04043	0.831134	0.061868	0.764461	0.714572	-0.755125	-1.21256	-1.44477		A230065N10RIK	1.15377	1.09965	0.887887	-0.380968	0.349722	-0.716659	-1.08264	-1.31076
A030005K14RIK	2.47067	-0.379582	-0.379582	-0.375383	-0.21026	-0.375345	-0.375351	-0.375162		A2M	-1.38414	-0.283741	-0.467838	-0.186286	-0.768129	1.80842	0.825608	0.456107
A030012G06RIK	1.01248	0.716581	0.30676	0.81461	0.658748	-0.853967	-1.23975	-1.41546		A330058E17RIK	1.95219	0.0477506	0.407964	-0.564598	0.521474	-0.440459	-0.523972	-1.40035
A2M	-0.748251	-1.01821	-0.362282	-0.534063	-0.116683	0.0333932	0.59793	2.14817		A430072P03RIK	-0.973473	-0.797242	-0.344072	1.20862	-0.95812	-0.348299	0.687647	1.52494
A330074K22RIK	1.39362	1.0145	0.271073	0.231603	0.204989	-0.495466	-1.61097	-1.00934		A430093F15RIK	-0.712796	-0.864814	-0.527565	0.627775	-0.415351	-0.63802	0.462391	2.06838
A430093F15RIK	-1.37171	-0.866612	-0.00965781	0.0835712	-0.685247	0.0771636	1.24233	1.53016		A530076I17RIK	-0.837368	-0.87942	-0.42241	0.147498	-0.945024	-0.0119828	1.26868	1.68002
A4GNT	1.37835	0.7029	0.639107	0.549234	-0.012633	-0.606303	-1.23805	-1.41261		A630009H07RIK	0.990087	1.39534	0.628886	-0.36446	0.249507	-0.293114	-1.3012	-1.30504
A530020G20RIK	-0.464898	-0.876022	-0.433901	-1.24802	0.41282	1.97412	0.297091	0.338809		A630012P03RIK	-1.21042	0.242397	-0.125981	-0.149181	-1.16203	1.86417	0.753316	-0.212279
A530030E21RIK	-0.530988	-0.49487	-0.393304	-0.432639	-0.495167	2.41598	-0.187407	0.118395		A630035G10RIK	-0.651275	-1.12481	-0.21558	0.474931	-0.720625	-0.366144	0.596014	2.00749
A530076I17RIK	-1.85391	-0.22676	0.767141	-0.773989	-0.0927377	1.18501	0.953647	0.0415976		A730020M07RIK	-1.06872	-0.949313	-0.215221	0.919711	-0.916035	-0.114704	0.690293	1.65399
A630023P12RIK	-0.96935	-1.02817	-0.312634	-0.618598	-0.262195	1.64211	0.246169	1.30267		A730035I17RIK	1.81174	0.0112634	0.497919	-0.641467	0.873718	-0.582679	-0.902293	-1.0682
A830082K12RIK	1.53876	0.473156	0.19685	1.09631	-0.304455	-0.782776	-1.14689	-1.07095		A830019P07RIK	1.41221	0.806946	0.378207	-0.456883	0.84804	-0.610763	-0.984345	-1.39341
A930016O22RIK	-0.497114	-0.62349	-0.332508	-0.698006	-0.697052	0.664948	-0.0163363	2.19956		A930002I21RIK	-0.706415	-0.747282	-0.546709	0.512683	-0.490268	-0.601738	0.438141	2.14159
A930024E05RIK	-1.29784	-0.832328	-0.124465	-0.268411	-0.407907	0.0452582	1.12407	1.76163		AA467197	-1.38729	-0.605532	-0.33219	1.1367	-1.18194	0.710541	0.946406	0.713305
AB124611	-2.06125	-0.404119	0.182639	-0.272815	0.822003	0.198204	1.30921	0.226133		AB124611	-1.31821	-0.709151	-0.576832	0.525398	-0.921683	0.582075	1.34704	1.07136
ABAT	0.0613955	-0.805108	-0.553891	-0.713754	-0.653516	0.426969	0.0193391	2.21857		ABCA8B	1.4599	0.613955	0.417685	-0.521266	0.940984	-0.508312	-1.11582	-1.28712
ABCA12	1.33613	0.270589	-0.915914	-0.507495	-0.736896	-0.890625	1.63479	-0.190578		ABCB9	-1.05113	-0.880431	-0.641604	0.478863	-0.678604	-0.0122845	1.12828	1.65691
ABCA6	-0.102476	-0.660265	-0.323256	-0.965926	-1.05257	0.774279	0.425616	1.9046		ABCG1	-0.923772	-0.928314	-0.677065	0.383408	-0.550024	-0.150878	1.03442	1.81222
ABCA8A	-0.00347119	-0.559655	-0.575733	-0.85323	-0.896831	1.3724	-0.187678	1.7042		ABHD3	-1.07482	-0.76448	-0.809525	0.263573	-0.468342	0.0605132	0.942753	1.85033
ABCB4	2.44922	-0.191499	-0.292493	-0.627275	-0.428448	-0.234928	-0.435608	-0.23897		ACAN	1.9077	-0.063566	0.421486	-0.675517	0.830908	-0.578558	-0.910899	-0.931554
ABCB9	-1.35425	-0.90018	0.281362	0.0332752	-0.751659	-0.000455405	1.55478	1.13713		ACOD1	-1.25713	-0.627606	-0.528068	0.886146	-1.12502	1.02404	1.2155	0.412135
ABCG1	-1.66238	-0.477979	-0.135868	-0.537967	-0.422017	1.1654	1.13491	0.935899		ACOT3	1.43188	0.708574	0.097815	-0.433242	1.09635	-0.590171	-1.0347	-1.27651
ABLIM2	0.490907	-0.027905	-0.461582	-1.62133	-0.768616	0.956057	-0.116132	1.5486		ACOX2	1.4273	0.509492	0.362069	-0.646694	0.952055	-0.0779722	-1.10431	-1.42194
ACAP1	-1.56495	-0.810804	-0.112253	-0.440804	-0.338688	1.09878	1.16468	1.00404		ACSBG1	-0.801368	-0.802538	-0.515901	0.370317	-0.440107	-0.560907	0.661283	2.08922
ACE2	2.45124	-0.357818	-0.513483	-0.431899	-0.370168	-0.381102	-0.0368471	-0.359926		ACSL1	-1.17368	-0.816462	-0.517063	0.603561	-1.01125	0.412719	1.27183	1.23033
ACHE	-0.0468931	-0.582024	-0.516622	-0.916094	-0.759045	0.503797	0.148738	2.16814		ACSS3	1.3075	0.907453	0.350329	-0.568841	0.965502	-0.670297	-1.06412	-1.22753
ACKR1	0.342697	-0.80689	-0.322497	-1.43729	-0.549273	0.91986	0.153297	1.7001		ADAM8	-1.06843	-0.848138	-0.716063	1.00635	-0.822067	0.0547752	1.00939	1.38418
ACKR2	-0.767216	-0.575767	-0.141939	-0.688277	-0.410765	2.19234	-0.32102	0.712643		ADAMTS15	-0.764827	-0.806348	-1.01316	-0.215057	-0.208806	0.249961	0.753776	2.00446
ACKR4	-0.389547	-0.607259	-0.766387	-0.263468	-0.862475	2.12626	0.746751	0.0161281		ADAMTS9	1.25616	0.902897	-0.0721375	-0.795869	1.12146	-0.0927657	-1.08468	-1.23507
ACOD1	-1.52329	-0.177929	0.010592	-0.38434	1.91667	-0.338868	0.790813	-0.29365		ADAMTSL2	1.98816	-0.116618	0.395195	-0.502301	0.68833	-0.515778	-0.900104	-1.03688
ACP5	2.42029	-0.0775705	-0.122371	-0.519691	-0.155475	-0.372476	-0.603329	-0.569381		ADAP1	-1.15897	-0.77591	-0.474664	0.455875	-0.876504	0.117718	1.07267	1.63979
ACSBG1	-1.02387	-0.666702	-0.393577	-0.234375	-0.519153	-0.303005	1.61555	1.52514		ADCY1	1.10704	0.819498	1.07362	-0.64646	0.546484	-0.434042	-1.27967	-1.18647
ACSL1	-1.76088	-0.252959	-0.0555702	-0.228881	-0.18701	0.053344	1.84241	0.589549		ADD2	1.816	0.334248	0.175715	-0.641676	0.925679	-0.755507	-0.909895	-0.944567
ACSL6	-0.367096	-0.12546	-0.488771	-1.14887	-0.445229	0.0852587	0.248903	2.24126		ADGRB1	-1.31968	-0.333979	0.246003	-0.263358	-1.16305	1.00049	1.61763	0.215952
ACSS3	1.91757	0.747277	0.0336869	0.190623	-0.405148	-0.275346	-1.25922	-0.949438		ADGRD2-PS	1.42121	0.315748	0.567979	-0.554189	1.15258	-0.721501	-0.98714	-1.19469
ACTA1	-0.159492	-0.405834	-0.481321	-1.00828	-0.636034	0.716753	-0.173617	2.14782		ADH6B	1.66351	0.357179	-0.0881522	-0.957507	0.886027	0.275596	-1.20421	-0.932442
ACTC1	0.180257	-0.543032	-0.3459	-0.773758	-0.561425	-0.0403596	-0.274224	2.35844		ADRA1A	-0.694235	-0.776584	-0.868397	0.170487	-0.277909	-0.115572	0.343362	2.21885
ACTN3	-0.245513	-0.462845	-0.498711	-0.904005	-0.76189	0.662928	0.0568101	2.15323		ADRA1D	1.93477	0.159836	-0.264093	-0.768453	0.424396	0.469434	-1.33683	-0.619059
ADAM11	-0.651684	-0.801604	-0.389355	-1.19773	-0.262865	1.40617	0.448167	1.4489		ADRB3	-1.10192	0.123194	-0.491628	0.506715	-0.889587	2.10727	-0.189939	-0.0641073
ADAM22	-0.838275	-0.656417	-0.316995	-0.602156	-0.839322	0.524649	0.772135	1.95638		THRSP	-0.269279	0.101225	-0.560675	-0.533301	-0.129023	2.40513	-0.545944	-0.468129
ADAM23	-0.419811	-0.786432	-0.484431	-0.976399	-0.576068	1.84836	0.312515	1.08227		AGTR2	1.09478	-0.0895745	-0.590016	-1.08579	0.861576	0.119936	1.16009	-1.471
ADAMTS13	-0.586015	-0.492359	0.366682	-1.39182	-0.457221	1.91703	0.676318	-0.0326149		AIF1	-1.39976	-0.659783	-0.484675	0.438141	-0.92334	0.673514	1.39838	0.957519
ADAMTS15	-0.111759	-0.568796	-0.50485	-1.07609	-0.717574	0.890633	0.10555	1.98289		AIRE	-0.470856	-0.940849	-0.168767	0.982591	-0.786025	-0.92971	0.548316	1.7653
ADAMTS17	-0.203404	-0.477743	-0.482597	-0.605551	-0.562391	0.20608	-0.262516	2.38812		AK4	-0.962138	-0.84483	-0.742552	1.64165	-0.896169	0.213313	0.808209	0.782516
ADAMTS18	0.18786	-0.603952	-0.699732	-0.848449	-0.626411	0.338444	0.0427831	2.20946		A030005K14RIK	-0.647903	0.16586	0.278566	-0.671647	-0.389777	2.2907	-0.734995	-0.290801
ADAMTS2	0.00159942	-0.670292	-0.62456	-0.960737	-0.387928	0.1296	0.277777	2.23454		ALDH1L2	1.63045	0.625738	-0.0463568	-0.570613	1.02046	-0.500955	-1.0797	-1.07902
ADAMTS20	0.444704	-0.451709	-0.52663	-1.04694	-0.535325	2.00733	-0.617625	0.726195		ALOX12E	-0.787829	-0.469715	0.29465	2.17018	-0.948187	-0.298027	0.451655	-0.412723
ADAMTSL1	-0.128513	-0.635144	-0.561478	-0.953841	-0.391797	0.336163	0.0802687	2.25434		ALOX15	-0.786248	-0.65842	0.338098	2.17128	-0.909365	-0.486952	0.15006	0.18155
ADAMTSL2	0.0423682	-0.48494	-0.424771	-0.538245	-0.726104	0.290661	-0.491309	2.33234		ALOX8	-1.52416	-0.94477	0.501587	0.813421	-0.695215	-0.146813	0.565359	1.43059
ADCY1	-0.518905	-0.462295	-0.81387	-0.571705	-0.750469	0.0328412	1.22069	1.86371		AMPH	-0.7452	-0.797804	-0.676909	0.367029	-0.77106	-0.229259	0.927706	1.9255
ADGRB2	-1.85659	-0.535746	-0.0710296	-0.0351326	-0.1593	0.153157	1.44513	1.05951		ANGPTL1	1.1104	-0.216142	0.0331952	-1.08511	1.86101	-0.310193	-0.620053	-0.773102
ADGRF4	1.69746	0.391796	-0.94522	-0.681848	-0.683502	-0.911085	1.14428	-0.0118824		ANK3	1.33676	0.977066	0.422061	-0.568698	0.743996	-0.471076	-1.1734	-1.26671
ADGRG2	1.23479	0.314828	0.308821	0.393236	1.07708	-0.781819	-1.0375	-1.50944		ANKDD1A	-1.16955	-0.827917	-0.830607	0.706752	-0.776038	0.548821	0.955113	1.39342
ADH1	-0.415353	-0.69902	-0.603248	-0.838572	-0.768546	1.5875	0.297688	1.43955		ANKRD37	-0.99346	-0.793195	-0.411753	1.13666	-0.960684	-0.260152	0.737155	1.54543
ADH6B	2.45458	-0.364355	-0.461706	-0.463714	-0.102219	-0.21956	-0.427491	-0.415536		ANKRD45	1.42147	0.898309	0.638339	-0.51611	0.549668	-0.661956	-1.01567	-1.31405
ADRA1A	-0.442171	-0.860624	-0.54991	-0.580438	-0.775827	0.411587	0.790204	2.00718		ANO9	1.51316	0.418975	0.35355	-1.06223	-0.0992915	0.978638	-0.824475	-1.27832
ADRB3	0.115014	-0.77901	0.0546346	-0.906941	-0.275239	2.21907	-0.694894	0.267365		AOX3	0.336553	1.92124	0.459066	-0.0168419	-0.261701	-0.604684	-0.257529	-1.5761
AFAP1L2	0.125463	-0.622936	-0.842195	-1.15418	-0.506039	0.666372	0.414432	1.91909		APLNR	1.62714	0.0761654	0.169178	-0.900641	1.25888	-0.332431	-0.879112	-1.01918
AFF3	-0.962705	-0.67516	-0.319899	-0.654402	-0.486034	2.02703	0.24576	0.825409		APOBEC4	-1.48465	0.515351	0.0682056	1.01803	-1.0082	1.4094	0.160486	-0.678621
AGT	2.42442	-0.0487269	-0.331689	-0.659262	-0.274509	-0.165835	-0.587051	-0.357345		APOC4	1.38213	0.3445	1.38038	-0.699058	0.280696	-0.705963	-0.860503	-1.12218
AGTR1A	-0.475445	-0.918824	-0.523103	-1.17507	-0.284724	0.828189	0.914169	1.63481		APOD	-1.24693	-0.201558	-0.254261	-0.135891	-1.06087	1.66825	1.18787	0.0433897
AGTR2	2.19253	0.693472	-0.13567	-0.269538	-0.511037	-0.489372	-0.850684	-0.629705		APOL10A	-1.31108	-0.183429	-0.197916	0.7229	-1.10233	1.84668	0.244784	-0.0196062
AHRR	-1.33814	-0.624731	-0.302509	-0.422776	-0.408489	0.144273	1.51446	1.43791		APOL10B	-1.48742	-0.038448	-0.407393	0.614531	-1.13325	1.53103	0.76877	0.152175
AI661453	2.26905	-0.617052	-0.7586	-0.784421	-0.408288	-0.116936	0.127899	0.288349		APOL11B	-1.38935	-0.228979	-0.353947	0.616113	-1.18461	1.62027	0.633701	0.286805
AI838599	-0.263009	-0.60809	-0.553829	-0.861587	-0.394183	2.19803	-0.210769	0.69344		APOL7B	-1.09393	-0.741731	-0.381102	0.704358	-0.806299	-0.269925	0.775511	1.81312
AICDA	-0.541448	-0.592717	-0.240312	-0.693565	0.121173	2.38557	-0.133129	-0.305575		AREG	-1.57193	0.228595	-0.492831	0.920336	-0.589657	-0.149442	1.73506	-0.0801246
AKNA	-1.78412	-0.636255	-0.107513	-0.160222	-0.319784	0.589466	1.22857	1.18986		ARG2	-0.96846	-0.833112	-0.821975	0.455592	-0.577199	-0.0976683	1.19637	1.64645
AKR1C14	1.13072	1.78812	-0.388394	-0.0754696	-0.0675159	-0.251277	-1.16361	-0.972571		ARHGAP24	1.35191	1.05589	0.327617	-0.672381	0.788045	-0.633181	-1.01809	-1.19982
ALDH1A2	-0.290519	-0.638618	-0.337091	-0.788762	0.19893	2.31118	0.151434	-0.606558		ARHGAP27OS3	-0.896319	-0.850082	-0.508134	0.50616	-0.640541	-0.337531	0.763806	1.96264
ALDH1A3	0.11523	-1.08778	-0.0860421	-0.849315	-1.02511	1.75949	0.24073	0.932797		ARL5C	-1.13732	-0.86005	-0.541937	0.500121	-0.794349	0.0856865	1.44233	1.30552
ALDH1L2	2.17424	0.257681	-0.135848	0.211563	-0.0268943	-0.778803	-1.06015	-0.641793		ART2B	-0.845214	-0.738674	-0.606318	0.111113	-0.557935	-0.13935	0.62165	2.15473
ALDH3A1	0.680245	0.300052	-0.234257	1.72571	-0.736246	0.212062	-0.291595	-1.65597		FAM25C	-0.371773	0.25684	0.157095	-0.685142	-0.25663	2.28175	-0.883812	-0.498332
ALOX12E	-0.0902428	0.339657	-0.9348	-0.447112	-0.807874	-0.476816	2.20892	0.208265		ASS1	-1.25417	-0.752984	-0.473963	0.87688	-1.07272	0.726778	1.35323	0.596945
ALOX15	-0.554896	-0.905849	-0.820951	-1.11237	0.676254	1.72768	0.377118	0.613012		ATCAY	-0.681357	-0.868579	-0.385088	0.470893	-0.63897	-0.607679	0.662724	2.04805
ALOX8	2.30702	-0.619825	-0.53178	-0.59568	0.443235	-0.573455	-0.353105	-0.0764154		ATF7IP2	-0.783534	-0.110171	-0.515167	-0.0172843	-0.850288	-0.401086	0.433284	2.24425
ALOXE3	0.0607771	0.332665	-0.824351	-0.541802	-0.771471	-0.622936	2.21499	0.15213		GM5844	-0.345283	-0.352472	-0.354884	-0.358693	-0.3527	2.47485	-0.352724	-0.358097
AMD2	2.47151	-0.357717	-0.390457	-0.41986	-0.365675	-0.251685	-0.30789	-0.37823		ATP2B2	-0.843006	-0.739334	-0.510095	0.953963	-0.77879	-0.471715	0.527459	1.86152
AMDHD1	-1.05096	-0.493554	-0.413861	-0.70627	-0.588584	0.335208	1.09461	1.82341		ATP6V0A4	1.05439	1.32645	0.32688	-0.491181	0.666403	-0.365277	-1.1287	-1.38896
AMD-PS4	-0.363906	-0.411047	-0.455432	2.4614	-0.407516	-0.11616	-0.31502	-0.392318		ATP6V0D2	-0.732798	-0.867773	-0.744166	0.788766	-0.552948	-0.238767	0.332576	2.01511
AMPD1	-0.174896	-0.416198	-0.50382	-0.835487	-0.891746	0.998133	-0.180999	2.00501		ATP8B4	-1.11832	-0.763163	-0.47862	0.621814	-0.925038	0.111001	0.81464	1.73769
ANGPT4	-0.156472	-0.652295	-0.668826	-0.927386	-0.68463	0.475277	0.555273	2.05906		AU018091	1.8149	0.130666	0.350453	-0.583956	0.886952	-0.54703	-0.895565	-1.15642
ANGPTL1	0.662898	-0.563889	-0.663452	-0.684662	-0.617126	-0.221794	-0.122973	2.211		AW112010	-1.28023	-0.710157	-0.518068	0.613846	-0.986309	0.399702	1.22218	1.25904
ANK	2.06487	0.22521	0.204327	0.415812	-0.237909	-0.754611	-0.903449	-1.01425		AW551984	0.973342	0.0179234	0.0310209	-1.04582	1.6555	0.312804	-0.634757	-1.31002
ANKDD1A	-1.14458	-0.0150537	-0.102923	-0.364857	-0.878116	2.10607	-0.160526	0.559986		AY761185	-1.11184	-0.951268	-0.354889	1.17954	-1.08021	0.293069	1.14953	0.87607
ANKS1B	1.90404	0.432734	0.0863994	0.727402	-0.459465	-0.769532	-0.986213	-0.935362		B3GALT5	-0.936812	-0.745735	-0.632973	0.825699	-0.631522	-0.47764	0.809842	1.78914
ANO1	-0.47508	-0.534731	-0.688308	-0.808891	-0.662593	1.87131	0.112173	1.18612		B3GAT1	0.00763632	-0.834417	1.16793	-0.967859	0.389211	-0.522077	-0.902856	1.66243
ANO5	0.540961	-0.0744592	-0.342978	-1.60223	-0.758308	1.18762	-0.335821	1.38521		B3GNT5	-1.13284	-0.826028	-0.542955	0.793522	-0.875029	0.0299407	1.48088	1.07251
ANXA8	0.325689	0.673752	0.209412	0.679746	1.42471	-0.91757	-0.887569	-1.50817		BANF2OS	1.39733	0.635629	0.335797	-0.962907	1.11913	-0.511705	-0.829731	-1.18354
AOC3	-0.0211918	-0.734437	-0.660487	-0.935314	-0.450754	0.497519	0.141725	2.16294		BATF2	-1.58751	0.0239136	-8.02e-05	0.673813	-1.13338	1.47087	0.736972	-0.184607
AOX3	-0.781191	0.404818	0.651433	2.02167	-0.0785369	-0.530522	-0.80754	-0.880126		BATF3	-1.34979	-0.780007	-0.319119	0.853837	-1.0156	0.337132	1.06902	1.20452
AOX4	0.395532	-0.330923	-0.784484	-0.131502	-0.798183	-0.739898	2.21012	0.179339		BB557941	-0.821054	-0.456682	-0.333421	0.579821	-0.870248	-0.834079	0.880488	1.85517
APOC1	-0.63604	-0.22726	0.0401351	-0.883299	-1.18992	0.068789	0.999238	1.82835		BC035044	-1.31807	-0.851656	-0.196594	0.408455	-0.912828	0.260071	1.19734	1.41329
APOE	-1.20395	-0.248758	-0.197065	-0.232266	-1.1009	0.23382	0.956041	1.79309		BCL11B	-0.689068	-0.884354	-0.301565	0.318722	-0.531779	-0.580086	0.505865	2.16226
APOL6	-0.759137	0.569975	0.833074	0.52529	1.56188	-0.595155	-0.90345	-1.23248		BCL2A1A	-1.26959	-0.740148	-0.461225	0.592124	-1.07659	0.668732	1.31101	0.975694
APOL7A	0.100861	0.675537	0.847119	0.793968	1.04733	-0.933424	-1.18407	-1.34732		BCL2A1B	-1.2777	-0.734349	-0.460181	0.630181	-1.07874	0.635039	1.28439	1.00136
APOL7B	-1.59123	-0.5675	0.0824956	0.185679	-0.493186	-0.350333	1.34376	1.39031		BCL2A1C	-1.21647	-0.733352	-0.47302	1.51532	-1.04655	0.463771	0.889418	0.600874
AQP7	-0.30043	-0.595114	-0.570213	-0.814644	-0.670525	1.89307	-0.168906	1.22677		BCL2A1D	-1.2639	-0.744688	-0.466568	0.608847	-1.07748	0.655681	1.30377	0.98434
AQP9	-0.204009	-0.908959	-0.599718	-1.00428	2.12474	0.383097	0.305557	-0.0964199		BCL2L11	-0.97981	-0.966155	-0.639171	0.45544	-0.567993	-0.157112	1.2426	1.6122
AR	1.04122	1.38663	-0.0523505	0.638396	0.101579	-0.5684	-1.32651	-1.22057		BCL2L14	-1.17053	-0.697567	-0.611075	0.84682	-0.922478	0.0479302	1.08432	1.42258
AREG	0.633624	-0.648687	-0.319736	-0.272884	-0.582891	2.25434	-0.450047	-0.613723		BCO1	1.47204	0.622637	0.203073	-0.488788	1.0643	-0.557722	-1.01521	-1.30032
ARFGEF3	2.41091	-0.377331	-0.365745	-0.649465	0.0284901	-0.148114	-0.626798	-0.271944		BMP10	-1.25384	0.411772	0.357473	-0.0824796	-1.20105	1.6945	0.672092	-0.598472
ARG2	-1.26866	-0.692468	-0.274062	-0.537397	0.00584851	-0.148394	1.82907	1.08606		BMP2	-1.24122	-0.733375	-0.520649	0.601474	-1.06511	1.03945	1.30007	0.619354
ARHGAP27OS2	-1.86245	-0.4071	-0.0864133	-0.429407	0.429897	0.218049	1.64188	0.495543		BMP7	1.30486	0.106518	1.19036	-0.75529	0.733442	-0.275734	-1.0295	-1.27465
ARHGAP27OS3	-1.53972	-0.710239	-0.0533725	-0.47313	-0.478812	0.870111	1.00918	1.37598		BSND	1.352	0.119213	-0.0547474	-0.0483264	1.31145	-0.0731677	-1.17953	-1.42689
ARHGAP42	1.03656	1.82547	-0.541472	0.00213806	-0.123822	-0.0785922	-1.18399	-0.9363		BTNL9	1.71631	0.252481	0.149311	-0.67069	1.12619	-0.848496	-1.00779	-0.717312
ARHGAP44	-0.00292297	-0.481879	-0.807054	-1.02153	-0.679773	0.258902	0.732421	2.00184		C130026L21RIK	1.78795	0.225382	-0.294444	-0.39609	1.12878	-0.430033	-1.06768	-0.953866
ARHGEF19	2.16934	0.208573	-0.260978	0.239217	0.0888415	-0.640817	-1.10091	-0.70327		C230024C17RIK	-0.798527	-0.602336	-0.807576	0.72785	-0.905554	-0.280047	0.905975	1.76022
ARL4D	-1.38736	-0.380104	-0.222704	-0.425454	-0.575278	0.0618356	1.65901	1.27006		C4BP	1.20717	1.41539	0.545424	-0.555863	0.0373638	-0.279797	-1.03394	-1.33575
ARL5C	-1.78637	-0.181166	-0.344095	-0.42181	-0.0641507	0.205233	1.4877	1.10465		C6	-1.43003	-0.523584	-0.319772	0.582603	-0.611939	-0.372607	1.60895	1.06638
ARPP21	-0.00263921	-0.386155	-0.61516	-0.90147	-0.746374	0.0426741	0.38338	2.22574		CACNA1H	-1.28882	-0.295735	-0.471451	0.0714462	-1.05557	1.68845	0.945537	0.406148
ARSI	0.870252	-0.707614	-0.67026	-1.19362	-0.510285	0.459515	-0.0887846	1.8408		CACNA2D2	0.606342	-0.131159	0.871564	-1.29132	1.69142	-0.142559	-0.901909	-0.702378
ART1	0.366492	-0.176866	-0.192686	-1.38377	-0.795869	0.417146	-0.23893	2.00448		CACNG8	-1.07025	-0.704317	-0.129339	0.330225	-0.941718	-0.220875	0.842068	1.89421
ART2B	-1.07255	-0.509783	-0.53498	-0.573574	-0.608983	1.59169	0.301243	1.40694		CAR4	-1.34632	-0.788639	0.143117	1.49203	-1.16869	0.444737	0.668597	0.555161
ART5	0.171431	-0.156801	-0.290936	-1.71878	-0.660612	0.595667	0.325005	1.73503		CARMIL2	-0.923978	-0.892013	-0.558704	0.450931	-0.604258	-0.225705	0.816725	1.937
ARTN	1.19583	0.312711	0.12016	1.39218	0.185576	-0.874271	-1.14094	-1.19125		CASC1	-0.943662	-0.736465	-0.55184	0.807191	-0.915943	-0.285946	0.966465	1.6602
ASB10	-0.138217	-0.485406	-0.445951	-1.02524	-0.826864	1.42959	-0.163544	1.65563		CBLC	0.610573	1.76099	0.484261	-0.359235	0.146996	-0.158535	-1.36103	-1.12402
ASB12	0.26643	-0.179117	-0.554558	-1.22188	-0.771969	1.73332	-0.42073	1.1485		CBR2	1.62	0.512475	0.588054	-0.551649	0.69535	-0.650543	-0.876727	-1.33696
ASB16	-0.311288	-0.180661	-0.614938	-1.01885	-0.547504	0.986665	-0.331176	2.01775		CBS	0.943589	1.59705	-0.399368	-0.636138	0.52049	0.259779	-1.29266	-0.992747
ASPA	1.3906	0.850663	0.0173141	0.948595	-0.0512433	-0.76935	-1.1983	-1.18828		CCDC148	-0.892602	-0.89588	-0.362863	0.471523	-0.693808	-0.463684	1.01548	1.82184
ASPN	1.43516	1.24666	0.0918059	0.422604	-0.295119	-0.549677	-1.3262	-1.02523		CCDC154	-1.32972	-0.660875	-0.478821	0.29381	-0.981573	0.789771	1.39579	0.971623
ATCAY	-1.35269	-0.851453	-0.339172	0.293523	-0.785491	1.04564	0.468349	1.5213		CCDC155	1.71324	0.411202	-0.115168	-0.50838	1.01207	-0.276887	-1.22541	-1.01067
ATCAYOS	-0.508968	-0.663798	-0.333586	-0.754914	-0.842279	0.762761	0.279248	2.06154		CCDC27	1.78994	0.402571	0.315601	-0.637364	0.760488	-0.485099	-1.14918	-0.996958
ATF3	-1.05619	-0.607589	0.106949	-0.614891	-0.25436	-0.454734	0.846805	2.03401		CCDC30	-0.853683	-0.765523	-0.782931	0.647781	-0.468052	-0.237122	0.407373	2.05216
ATG9B	2.38888	-0.42129	-0.22939	0.0190447	-0.422715	-0.694742	-0.00623952	-0.63355		CCDC42	0.814909	0.309091	-0.0376433	-0.860543	1.92649	-0.315031	-0.914097	-0.923175
ATP1A2	0.185108	-0.1472	-0.534393	-1.38228	-0.823141	1.06283	-0.0741405	1.71322		CCDC7B	1.17033	0.624227	1.03896	-0.423825	0.637636	-1.15286	-0.472136	-1.42233
ATP1B2	-0.128146	-0.606207	-0.629994	-0.963608	-0.635654	0.640073	0.219034	2.1045		CCDC92	-0.724796	-0.795668	-0.547942	0.262045	-0.48893	-0.393695	0.489127	2.19986
ATP2A1	-0.113658	-0.465576	-0.357375	-0.962862	-0.766488	0.64915	-0.147633	2.16444		CCL1	-1.12244	-0.768222	-0.109088	1.28173	-1.06496	-0.332739	1.13612	0.979595
ATP2A3	-1.55498	-0.779596	-0.270254	-0.473392	-0.166689	1.36626	0.844382	1.03426		CCL11	-1.20324	-0.790105	-0.439855	0.841163	-1.1125	0.425883	1.21608	1.06257
ATP2B2	-1.22488	-0.423961	-0.140766	0.289463	-1.07465	-0.144539	0.945435	1.7739		CCL17	-0.797842	-0.737557	0.401128	1.77226	-1.36275	0.12599	0.781791	-0.183016
ATP2C2	2.38854	-0.403824	-0.48491	-0.407988	-0.347002	0.271001	-0.406895	-0.608922		CCL19	-1.13343	-0.780207	-0.459564	0.461744	-1.08867	0.44703	1.41441	1.13869
ATP5L-PS1	2.32625	-0.703134	-0.188244	-0.149337	-0.104091	0.217358	-0.698577	-0.700228		CCL19-PS1	-1.08917	-0.825259	-0.390679	0.690575	-1.02478	0.0737406	1.00309	1.56248
ATP6V0D2	2.4368	-0.219016	-0.277808	-0.596104	-0.0756262	-0.337672	-0.585252	-0.345325		CCL19-PS3	-1.17843	-0.701104	-0.426533	0.431308	-1.08444	0.336816	1.20186	1.42052
ATP6V1C2	0.140148	0.394221	-1.0298	-0.558671	-0.893311	-0.305281	2.13229	0.120408		CCL2	-1.35704	-0.211648	-0.218391	0.648957	-1.09261	1.72605	0.667302	-0.162622
ATP8B4	-1.87717	-0.68321	0.310753	-0.37706	0.44585	0.0288204	1.43344	0.71857		CCL22	-1.1663	-0.796555	-0.342214	0.759856	-1.14897	0.291536	1.29946	1.10319
AU018091	2.40442	-0.387475	-0.461168	-0.539195	0.0427832	-0.00342735	-0.582105	-0.473835		CCL3	-1.19469	-0.787271	-0.532976	1.11178	-0.977221	0.167334	1.12974	1.08331
AUTS2	0.0933171	-0.685371	-0.636253	-1.0382	-0.412518	-0.0150234	0.559761	2.13428		CCL4	-1.25162	-0.777732	-0.65752	0.724955	-0.90404	0.526489	1.3105	1.02897
AW112010	-2.05406	-0.446002	0.123232	-0.262823	0.758367	0.162538	1.31713	0.40161		CCL5	-1.02587	-0.776438	-0.589161	0.501831	-0.79752	-0.100154	1.06566	1.72166
AW551984	0.528428	-0.77735	-0.595709	-1.21207	-0.613165	0.614568	0.183048	1.87225		CCL7	-1.467	-0.380084	0.0120139	0.696221	-1.17638	1.42931	0.889815	-0.00388812
AW822252	-1.55413	0.00611361	0.0675422	0.201658	-1.23388	0.382352	0.516733	1.61361		CCR3	-0.872233	-1.12464	0.13256	1.21061	-0.735139	-0.774804	1.15192	1.01173
AWAT1	-0.654335	0.0573031	-0.687626	0.00410753	-0.766328	-0.757897	2.10973	0.695046		CCR7	-1.12896	-0.711665	-0.569731	0.745481	-0.97452	0.0364942	1.30859	1.29431
AWAT2	-0.364471	0.767384	-0.722905	-0.152087	-1.05143	-0.862561	1.91289	0.473184		CCR8	-0.947801	-0.99782	-0.592895	0.632928	-0.440407	-0.459809	1.32462	1.48118
B130024G19RIK	1.89047	0.590376	0.23816	0.286944	-0.276981	-0.408115	-1.19254	-1.12832		CCRL2	-1.18794	-0.697305	-0.595702	0.495963	-0.899821	0.217114	1.54198	1.12571
B3GALT1	-0.15843	-0.571699	-0.314409	-1.26562	-0.374484	1.03655	-0.265593	1.91369		CD101	-0.753325	-0.980117	-0.536726	0.575926	-0.409388	-0.586741	0.74469	1.94568
B3GALT5	-1.05797	-0.610217	-0.120256	-0.357608	-0.498624	-0.367784	1.03473	1.97773		CD160	-1.02504	-0.893881	-0.526883	0.629114	-0.721951	-0.176804	1.01308	1.70237
B3GNT5	-1.42603	-0.894724	-0.257005	-0.519107	0.0722613	0.782465	1.71239	0.529748		CD163	1.98328	0.189655	0.02907	-0.625917	0.697885	-0.383622	-0.615695	-1.27465
BAIAP2L1	1.38688	0.694682	0.180886	0.724609	0.383608	-0.866864	-1.21266	-1.29114		CD177	-1.17111	0.520209	0.322975	0.251196	-1.05184	1.87848	-0.00467069	-0.745241
BANK1	-0.462772	-0.438529	-0.341359	-0.402924	-0.456141	2.45256	-0.297941	-0.0528901		CD180	-1.45586	-0.508621	-0.27514	0.353611	-1.09177	1.14904	1.25834	0.570409
BBOX1	0.438683	0.288549	-0.870727	-0.515483	-0.947928	-0.697065	2.06352	0.240448		CD19	-1.10509	-0.55165	-0.682956	0.45887	-0.944419	0.0642975	1.16835	1.5926
BC021767	-0.698933	-0.900766	-0.289609	-0.0665492	-0.682026	-0.0628848	2.21515	0.485622		CD1D1	-1.20314	-0.800052	-0.475478	0.571408	-1.07608	0.611273	1.27215	1.09991
BC035044	-1.92277	0.150943	0.130612	-0.414897	-0.026547	1.72681	0.32805	0.0278041		CD1D2	-1.17114	-0.80912	-0.491603	0.536204	-1.04854	0.493665	1.24983	1.24071
BC043934	-1.48966	-0.8017	-0.308586	-0.514846	-0.185278	0.866124	1.34221	1.09173		CD2	-0.878779	-0.91565	-0.549435	0.428322	-0.500926	-0.350035	0.79005	1.97645
BC049352	-1.69694	-0.445888	0.391374	-0.599629	-0.438263	0.285335	1.26501	1.239		CD200R2	-1.48267	-0.582188	-0.395095	0.595407	-1.04299	0.797809	1.08908	1.02065
BC067074	-0.198557	-0.529801	-0.567486	-0.89971	-0.575018	0.320773	0.196778	2.25302		CD200R3	-1.08131	-0.592562	1.6322	0.899443	-1.31685	0.401472	0.262929	-0.205312
BC106179	0.802065	-0.657577	-0.315439	-0.811324	-0.347523	2.15322	-0.599349	-0.224069		CD200R4	-1.31933	-0.729393	-0.326922	0.456115	-1.07787	0.691225	1.39145	0.914722
BCHE	-0.102269	-0.669241	-0.42794	-0.9032	-0.889336	0.905161	0.106636	1.98019		CD209C	1.69088	-0.0246976	1.08793	-0.519236	0.428635	-0.788315	-0.688805	-1.18639
BCL11A	-0.883036	-0.709316	-0.483811	-0.829425	-0.326857	1.91457	0.381186	0.93669		CD209G	-0.966291	-0.416935	-0.381718	-0.0353299	-1.12612	-0.03521	1.69356	1.26805
BCL11B	-1.22297	-0.901495	-0.368688	-0.178893	-0.71242	1.22309	0.777011	1.38437		CD22	-0.923161	-0.849628	-0.665849	0.436229	-0.565277	-0.21712	0.86895	1.91586
BCL2A1A	-2.07961	0.558202	0.00384132	-0.698796	0.0625664	1.15272	0.644686	0.356385		CD226	-1.0737	-0.740774	-0.538545	0.543717	-0.859439	0.0563338	0.777698	1.83471
BCL2A1B	-2.06091	0.461172	-0.0108199	-0.720795	-0.0238344	1.06049	0.816149	0.478542		CD247	-0.907473	-0.827604	-0.526698	0.439474	-0.643574	-0.317659	0.829679	1.95386
BCL2A1C	-1.88474	0.380901	-0.077277	-0.74922	-0.357708	1.21285	0.893057	0.582137		CD27	-0.902828	-0.982281	-0.715211	0.331493	-0.272854	-0.321047	1.0292	1.83353
BCL2A1D	-2.07176	0.528898	0.00948754	-0.697488	-0.00946742	1.12844	0.713887	0.398006		CD274	-1.54492	-0.493394	0.177075	0.648938	-1.25154	1.09181	1.01594	0.356091
BCL2L14	-1.37196	-0.845879	0.265672	-0.58407	-0.505936	0.357103	1.30953	1.37554		CD28	-0.940308	-0.931284	-0.63271	0.506975	-0.488729	-0.319858	1.00707	1.79884
BDH2	2.41965	-0.121841	-0.170418	-0.597836	-0.248492	-0.372433	-0.709983	-0.198648		CD38	-1.09822	-0.719286	-0.942785	0.537796	-0.784689	0.465318	1.13735	1.40451
BEND5	-0.508969	-0.487484	-0.514993	-0.475733	-0.520663	2.35549	-0.22443	0.376777		CD3D	-0.771271	-0.807634	-0.577143	0.447518	-0.530803	-0.449728	0.596209	2.09285
BHLHA15	-0.890657	-0.611055	-0.576657	-0.626124	-0.586275	1.43399	0.226634	1.63015		CD3E	-0.807198	-0.821082	-0.608595	0.436367	-0.531098	-0.43874	0.75213	2.01822
BHLHE22	0.0242742	-0.626932	-0.882629	-1.00322	-0.602573	0.518441	0.623081	1.94956		CD3G	-0.807628	-0.787128	-0.591191	0.401025	-0.566806	-0.428443	0.738805	2.04137
BICC1	0.0583457	-0.834514	-0.537111	-1.13383	-0.495055	0.424881	0.506268	2.01102		CD4	-0.841961	-0.893811	-0.497061	0.350343	-0.433134	-0.463915	0.735302	2.04424
BIN2	-1.77983	-0.695793	-0.123839	-0.303243	-0.0619298	0.573086	1.35197	1.03958		CD40LG	-1.14996	-0.903243	-0.0644328	0.353512	-0.805388	-0.176551	0.997268	1.74879
BMP3	0.00545581	-0.688783	-0.253123	-1.00962	-1.18768	1.66044	0.429092	1.04421		CD52	-1.18541	-0.799825	-0.472995	0.562886	-0.883598	0.125168	1.10684	1.54693
BMP4	1.52759	0.156068	0.55183	0.896934	0.0182117	-0.674647	-1.3167	-1.15928		CD5L	0.157239	0.407285	-1.0514	-0.204918	-0.629328	-1.22117	1.79222	0.750071
BMP5	2.38495	0.19507	-0.334644	-0.418083	-0.329773	-0.577986	-0.706351	-0.21318		CD6	-0.850056	-0.842208	-0.518568	0.502511	-0.563795	-0.450451	0.721084	2.00148
BMP7	1.1512	-0.651376	-0.924624	-1.04397	-1.07148	0.912708	0.807377	0.820166		CD69	-1.39774	-0.574694	-0.145873	0.307608	-1.11535	1.17849	1.343	0.404546
BNC1	2.28673	-0.438081	-0.851774	-0.626466	-0.629586	0.248737	-0.0311883	0.0416236		CD79A	-1.10986	-0.421466	-0.80574	0.315071	-0.925286	0.287617	0.901885	1.75778
BNC2	1.58146	0.967798	-0.0464173	0.441531	0.0647512	-0.527837	-1.2856	-1.19569		CD86	-1.29637	-0.747135	-0.609389	0.657375	-0.883137	0.565886	1.45896	0.853813
BNIPL	2.05091	-0.177185	-0.944909	-0.397218	-0.662907	-0.606324	0.931228	-0.193594		CD8A	-0.834928	-0.764429	-0.648549	0.482334	-0.624783	-0.347174	0.733403	2.00413
BPIFC	2.20766	-0.0692182	-0.712959	-0.53491	-0.595996	-0.697625	0.65092	-0.247867		CD8B1	-0.809222	-0.745257	-0.672283	0.373561	-0.6223	-0.29824	0.72535	2.04839
BRINP3	-0.105075	-0.810002	-0.466397	-0.68373	-0.625824	0.00139736	0.439517	2.25011		CD96	-0.82315	-0.752121	-0.541379	0.418968	-0.634898	-0.42257	0.702658	2.05249
BTC	1.45794	-0.0293486	0.641187	1.18705	-0.351918	-0.70527	-1.01952	-1.18012		CDH16	0.884291	1.66602	0.29718	-0.481315	0.269747	-0.17985	-1.20385	-1.25223
BTLA	-1.02682	-0.0175141	-0.0261599	-0.313599	-0.335531	2.34864	-0.215099	-0.413916		CDH3	1.64191	0.471149	0.157906	-0.576076	1.05377	-0.67326	-0.974482	-1.10092
BTNL2	-1.12382	-0.802664	-0.26468	-0.412249	-0.157424	2.14446	0.168011	0.448361		CDH9	-1.14394	-0.550266	-0.880978	0.0476885	-0.843104	0.853107	1.222	1.2955
BVES	0.552336	-0.135769	-0.796765	-1.33772	-0.463247	0.486736	-0.240234	1.93467		CDHR2	1.49702	1.03459	0.612654	-0.463871	0.193353	-0.620984	-0.864156	-1.38861
C130071C03RIK	1.57619	0.42877	0.466046	0.664659	0.103259	-0.755876	-1.17816	-1.30489		CDSN	1.35535	0.456249	0.392275	-0.596641	1.15721	-0.337074	-1.06174	-1.36563
C1QB	-1.80769	-0.0742683	0.00583386	-0.0840618	-0.796388	0.333978	1.07094	1.35165		CEACAM16	-0.977678	-0.856537	-0.625388	0.522423	-0.816662	0.0169198	1.02651	1.71041
C1QTNF2	0.0281115	-0.627176	-0.531066	-0.726424	-0.525088	-0.116209	0.156386	2.34147		CEACAM19	-1.03048	-0.838212	-0.602191	0.542121	-0.729954	-0.0456387	0.912126	1.79223
C1QTNF3	1.69569	0.205984	0.717319	0.655672	-0.63419	-1.07193	-1.20638	-0.36217		CELSR2	1.44627	0.675679	0.461711	-0.440998	0.837425	-0.493469	-1.18135	-1.30527
C1QTNF7	0.54529	-0.616245	0.0494466	-1.67972	-0.697599	1.03638	-0.0294477	1.3919		CES2E	1.67435	0.270781	0.572859	-0.788564	0.888556	-0.643415	-0.886598	-1.08797
C3	-1.8981	-0.463813	-0.0834455	-0.713561	1.06432	0.709652	0.880265	0.50468		CES2F	1.45998	-0.0858867	0.165464	-0.446721	1.344	-0.185762	-0.765269	-1.48581
C6	-1.84256	-0.423168	-0.322885	-0.585977	0.322659	0.783466	1.28028	0.788185		CFAP52	1.40445	1.18365	0.199168	-0.85993	0.694704	-0.657516	-0.945367	-1.01916
C8A	-0.918948	-0.116019	-0.426893	-1.06174	-0.550553	1.11093	0.154522	1.8087		CFB	-1.45204	-0.363692	-0.423881	0.569718	-1.13481	1.30609	1.01243	0.486195
CACNA1B	-0.114159	-0.37861	-0.622202	-0.743216	0.320771	2.32262	-0.170836	-0.614372		CHAC1	1.50941	0.704437	0.389766	-0.495575	0.748259	-0.383007	-1.05951	-1.41378
CACNA1E	-0.86311	-0.697692	-0.324808	-0.804816	-0.709673	1.00796	0.63293	1.75921		CHIL3	-1.27631	-0.117126	-0.400224	1.76343	-1.19157	0.647035	0.0827527	0.492015
CACNA1G	0.822287	-0.982202	-0.725729	-0.794527	-0.462499	-0.298674	0.543187	1.89816		CHIL4	-1.15319	-0.213248	-0.327251	1.97042	-1.08135	0.585094	-0.113037	0.33256
CACNA1I	-0.366135	-0.397277	-0.349413	-0.397803	-0.413596	2.46801	-0.366181	-0.177608		CHRDL2	1.12406	1.5102	-0.324738	-0.349385	0.650264	-0.278696	-1.09747	-1.23423
CACNA1S	0.0038965	-0.351921	-0.512746	-1.14766	-0.678472	0.830104	-0.172249	2.02905		CHRM3	-1.40933	-0.160964	-0.416567	0.753293	-1.14708	1.19933	1.22112	-0.0398068
CACNA2D2	-1.04619	-1.00058	-0.197714	-0.523104	-0.556532	1.64765	0.553771	1.1227		CHRNA5	-0.825515	-1.10228	0.81832	1.00991	-1.29328	1.2922	0.232704	-0.132058
CACNA2D4	-0.835955	-0.643977	-0.52409	-0.636317	-0.496916	2.01545	0.194361	0.927439		CHST4	-1.44197	-0.530326	-0.609118	-0.0943911	-0.651615	1.3506	1.15709	0.81973
CACNB4	-1.40276	-0.726556	-0.27904	-0.704176	0.106012	0.313167	1.65834	1.03501		CILP2	-0.490719	-0.831795	-0.474299	0.0912307	-0.628847	-0.463593	0.589939	2.20808
CACNG6	-0.252673	-0.40812	-0.355589	-1.06085	-0.66813	0.952359	-0.23419	2.02719		9130208D14RIK	-0.736341	0.554559	-0.382363	-0.356246	0.0716975	2.22053	-0.673629	-0.698205
CADPS2	-0.465622	-0.5184	-0.338174	-1.07413	-0.335698	2.14302	-0.134244	0.723243		KRTAP4-1	-0.707865	0.113723	0.249084	-0.707865	-0.452137	2.28308	-0.707865	-0.0701565
CALCA	-0.466593	-0.7472	-0.179119	-0.790678	0.0604373	-0.438902	0.259171	2.30288		CLDN2	0.387249	2.07445	0.477448	-0.397452	-0.193161	-0.349383	-0.960209	-1.03894
CALCR	2.45438	-0.148675	-0.271775	-0.446925	-0.233882	-0.397286	-0.551937	-0.403901		CLEC12A	-1.38042	-0.709563	-0.604497	0.344989	-0.795395	0.766659	1.3596	1.01862
CALR4	0.882605	0.782984	0.252387	0.930274	0.651704	-0.837185	-1.39493	-1.26784		CLEC1B	-0.785642	-0.759105	-0.96026	0.315841	-0.736157	0.222854	0.830942	1.87153
CAMK2A	0.833779	-0.50404	-0.623288	-1.06423	-0.733802	0.361995	-0.222514	1.9521		CLEC2I	-0.946488	-0.98133	-0.43224	0.496416	-0.682541	-0.307044	1.23002	1.62321
CAPN12	2.41816	-0.507349	-0.503987	-0.646369	-0.329099	-0.18873	-0.279373	0.0367511		CLEC4D	-0.938561	-0.845905	-0.815941	0.781542	-0.685561	-0.129495	1.02417	1.60975
CAPN3	-0.116859	-0.218504	-0.471086	-0.948438	-0.963996	0.832975	-0.156065	2.04197		CLEC4E	-1.02703	-0.809128	-0.688698	0.837602	-0.830845	-0.0815534	1.16088	1.43876
CAPN6	2.18792	-0.139644	0.378614	0.236714	-0.380625	-0.849336	-0.94067	-0.492971		CLEC7A	-1.16697	-0.869293	-0.464317	0.625365	-0.945738	0.247916	1.35607	1.21697
CAPS2	1.22027	0.89106	0.616567	0.473497	0.177113	-0.707027	-1.41621	-1.25527		CLEC9A	-1.21478	-0.860279	-0.544832	0.61046	-0.855123	0.461672	1.57788	0.825009
CAR12	2.25033	-0.176379	0.145453	0.371867	-0.587437	-0.496446	-0.65924	-0.848143		CLGN	-0.309292	-0.784808	-0.492025	0.959897	-0.745918	-0.896869	0.363163	1.90585
CAR14	-0.243241	-0.769505	-0.566416	-0.825923	-0.606676	1.94186	-0.0283006	1.0982		COBL	1.4682	0.778856	-0.0182812	-0.623234	1.01985	-0.297262	-1.09168	-1.23644
CAR4	-0.588918	-0.266046	-0.506716	-0.88398	1.63662	1.50144	-0.119732	-0.772671		COL11A1	2.12113	0.381715	-0.0671675	-0.634021	0.426163	-0.967128	-0.494334	-0.766355
CAR6	2.29308	-0.14933	-0.00348759	-0.0474497	0.151225	-0.696525	-0.696916	-0.850596		COL13A1	1.59084	0.436734	0.54726	-0.576817	0.883067	-0.74105	-0.952845	-1.18719
CARD11	-2.04097	-0.293417	0.0314782	0.146341	-0.494915	1.16123	0.639959	0.85029		COL26A1	0.295987	0.222077	2.21641	-0.376221	-0.118614	-0.460819	-0.905479	-0.873344
CARMIL2	-1.37555	-0.884572	-0.168438	-0.371311	-0.557745	1.32182	0.898291	1.13751		COL4A3	1.64896	0.434666	0.479429	-0.632217	0.834511	-0.554445	-1.02001	-1.19089
CASQ1	-0.281237	-0.505672	-0.417083	-0.727632	-0.648984	0.358583	-0.102111	2.32414		COL4A4	1.51809	0.637329	0.521431	-0.582352	0.804549	-0.586697	-1.07502	-1.23733
CASQ2	0.123246	-0.570439	-0.484779	-0.851936	-0.519878	0.127363	-0.145422	2.32184		COLQ	-0.642167	-0.659433	-0.525465	0.320957	-0.541838	-0.485677	0.258211	2.27541
CASS4	-1.1514	-0.676159	-0.239612	-0.67035	0.158241	-0.41172	1.34939	1.64161		CPA4	1.59231	-0.572751	0.556567	-0.869377	1.30093	-0.636266	-0.814699	-0.556715
CAV3	0.546083	-0.258691	-0.253668	-1.31908	-0.915555	0.610909	-0.290142	1.88014		CPNE7	-0.769826	-0.796887	-0.639221	0.881405	-0.55647	-0.502029	0.421529	1.9615
CBR2	2.15227	-0.49721	-0.261545	-0.699354	0.603641	0.215301	-0.817873	-0.695232		CRABP1	1.3034	-0.107718	-0.0799421	-0.750534	1.69137	-0.207076	-0.694626	-1.15487
CCDC148	-1.11549	-0.689935	-0.493348	-0.20233	-0.899008	1.35685	0.662046	1.38122		CRMP1	-0.744437	-0.837458	-0.457146	0.616924	-0.441631	-0.607174	0.358399	2.11252
CCDC3	-0.158542	-0.461642	-0.72195	-0.939774	-0.869404	1.21758	0.176502	1.75723		CRTAM	-1.03304	-0.826138	-0.566479	0.844858	-0.793283	-0.225829	1.02107	1.57885
CCDC30	-0.889219	-0.829743	-0.591634	-0.308516	-0.489857	0.343104	0.714757	2.05111		CRYGN	-0.558179	-0.401469	-0.634	0.484494	-0.48251	-1.2522	1.27035	1.57352
CCDC8	0.548067	-0.890552	-0.707255	-1.06865	-0.50263	0.606584	0.108672	1.90576		CRYM	-1.66125	-0.393349	0.204686	0.478283	-1.19421	0.702899	0.649132	1.2138
CCL1	-1.91692	0.663734	-0.457313	-0.680167	0.218022	1.34127	0.51816	0.313212		CSDC2	1.32108	0.933443	0.258864	-0.593409	0.947293	-0.492903	-1.13646	-1.23791
CCL19	-0.432705	-0.359224	-0.309719	-0.427025	-0.376016	2.4701	-0.320101	-0.245315		CSF3R	-1.05925	-0.905871	-0.64167	0.424398	-0.663552	0.0169705	1.30631	1.52267
CCL19-PS1	-0.491697	-0.270188	-0.22749	-0.429505	-0.458916	2.45871	-0.401001	-0.179909		CST7	-1.00081	-0.789643	-0.647085	0.63489	-0.845607	-0.0279815	0.980275	1.69596
CCL19-PS3	-0.438345	-0.351568	-0.305271	-0.398011	-0.393171	2.46913	-0.367686	-0.21508		CTHRC1	1.17777	0.33335	0.223171	-0.934409	1.51944	-0.238758	-0.884193	-1.19637
CCL21A	-0.619856	-0.481647	-0.309578	-0.518832	-0.589535	2.30226	-0.308071	0.525256		CTLA4	-0.769044	-1.17976	-0.638214	0.57465	0.142313	-0.801043	1.17757	1.49353
CCL22	-1.15224	-0.216903	-0.289888	-0.697161	-0.732802	1.93782	0.351452	0.799725		CTSE	-1.17303	-0.918395	-0.324512	0.623397	-0.796306	-0.0884339	1.16434	1.51294
CCL24	-0.466013	-0.612004	-0.553605	-0.726523	-0.447361	2.11572	-0.229413	0.919193		CTXN3	1.47436	0.743739	0.34541	-0.557123	0.83603	-0.426541	-1.05905	-1.35682
CCL27A	-0.0386728	-0.0256965	-0.715065	-0.806462	-1.3985	0.482191	1.75968	0.742527		CUTAL	1.45761	1.16708	0.0608289	-0.56737	0.625466	-0.48216	-1.07194	-1.18952
CCL3	-2.18398	-0.532206	0.229772	0.283886	0.973502	-0.027957	0.822252	0.434735		CXCL10	-1.27818	-0.096141	-0.200995	0.372686	-1.05573	1.85261	0.726645	-0.320906
CCL4	-2.10369	-0.493299	0.225528	-0.179093	0.674331	-0.0123894	1.01473	0.873879		CXCL11	-1.18887	-0.259495	-0.199755	0.480075	-1.06899	1.88191	0.678311	-0.323187
CCL5	-1.34949	-0.675076	-0.214726	-0.342221	-0.274469	-0.0897657	1.73539	1.21036		CXCL13	-1.00217	-0.555376	-0.498633	0.332391	-0.931439	-0.046932	0.715666	1.98649
CCL6	-0.450551	-0.850396	-0.621614	-1.2622	0.373647	1.85568	0.312373	0.643063		CXCL5	-1.19857	-0.749797	-0.133504	0.119454	-1.04557	0.912975	1.69861	0.396406
CCL9	1.42508	-0.733881	-0.747559	-1.33952	-0.122965	1.33655	-0.268912	0.451208		CXCL9	-1.35676	-0.35777	-0.329343	0.571948	-1.12804	1.51546	1.01046	0.0740336
CCR3	0.952728	-0.949947	-0.69139	-1.437	0.282679	1.58323	0.245382	0.0143211		CXCR2	-1.04828	-1.07019	0.477334	0.898316	-0.805604	-0.558778	1.57302	0.534192
CCR8	-1.43419	-0.779979	0.165003	-0.136934	-0.193717	-0.45703	1.3222	1.51464		CXCR3	-0.730746	-0.882051	-0.5882	0.203106	-0.266155	-0.476258	0.580067	2.16024
CCR9	-1.14105	-0.682059	-0.353711	-0.876028	-0.328642	0.701446	1.06715	1.61289		CXCR4	-0.693801	-0.810796	-0.766718	0.323231	-0.322313	-0.57086	0.827847	2.01341
CCRL2	-1.52232	-0.701804	-0.00120304	-0.434019	1.00243	-0.582455	1.39365	0.845729		CXCR5	-1.08907	-0.743622	-0.550746	0.489239	-0.816064	-0.0918926	1.15835	1.6438
CD109	2.32996	-0.0448868	0.00211366	0.14464	-0.419955	-0.553954	-0.694544	-0.763372		CXCR6	-0.7323	-0.690911	-0.563008	0.380953	-0.576438	-0.459802	0.457099	2.18441
CD160	-1.86965	-0.408166	0.285625	0.129856	-0.505892	0.210575	1.63172	0.525933		CYB5R2	1.06719	1.33931	0.613203	-0.579935	0.386205	-0.345709	-1.16785	-1.31242
CD163	0.879805	-0.87315	-0.325782	-1.29529	0.455956	1.79749	-0.18424	-0.454792		CYBA	-1.14757	-0.791704	-0.595597	0.534606	-0.87196	0.210406	1.14584	1.51599
CD163L1	-1.00955	-0.607017	-0.24802	-1.09485	-0.320562	0.60646	0.944544	1.72899		CYBB	-1.31155	-0.746061	-0.577767	0.528238	-0.89648	0.555335	1.24932	1.19896
CD19	-0.437064	-0.417926	-0.339859	-0.367285	-0.43396	2.46166	-0.349961	-0.115601		CYBRD1	1.36946	0.852389	0.483997	-0.591973	0.812279	-0.549329	-1.07196	-1.30486
CD2	-1.37165	-0.889888	-0.193464	-0.463636	-0.162206	0.289526	1.21072	1.5806		CYFIP2	-1.1892	-0.847561	-0.493024	0.48771	-0.783437	0.134523	1.08673	1.60427
CD200R4	-2.02955	-0.404304	0.0510682	-0.248551	0.947901	0.12826	1.29181	0.263367		CYP21A1	1.66686	0.869726	-0.396419	-0.572104	0.767872	-0.161037	-1.0818	-1.09309
CD207	0.31514	-0.216075	-0.138054	-0.379955	-0.922428	2.3146	-0.552624	-0.420608		SBK3	-0.205352	-0.254687	-0.494403	-0.364976	-0.127104	2.43187	-0.715975	-0.269372
CD209A	0.572043	-0.724674	-0.443839	-1.22691	-0.794666	0.736054	0.0746565	1.80734		CYP4A12B	0.311793	-1.01623	1.28142	1.12828	-0.0668708	-1.66186	-0.295253	0.318731
CD209B	-0.275842	-0.391336	-0.326499	-0.402388	-0.367725	2.47296	-0.350725	-0.358446		CYS1	1.37854	1.20052	0.240729	-0.49999	0.480766	-0.374725	-1.07776	-1.34808
CD209C	0.751157	-0.910912	-0.622869	-1.39458	-0.26934	1.42228	-0.0593598	1.08362		D130040H23RIK	-0.931139	-0.8104	-0.49972	0.299655	-0.642328	-0.281812	0.913993	1.95175
CD209D	-0.122153	-0.859215	-0.465577	-1.15112	-0.531456	1.38504	0.171305	1.57317		D630023F18RIK	1.64091	0.425422	0.604941	-0.309342	0.681238	-0.779422	-1.00757	-1.25618
CD209E	0.4474	-0.889711	-0.649578	-1.12189	0.105831	2.05616	-0.183065	0.234861		D630039A03RIK	-0.860674	-0.810538	-0.634938	0.640911	-0.661151	-0.358168	0.785715	1.89884
CD209F	0.895398	-0.6378	0.0300339	-1.0766	-0.73595	1.99371	-0.285068	-0.18372		DAO	-0.884103	-0.612754	-0.60377	0.824466	-0.928501	-0.395705	0.85355	1.74682
CD209G	0.885393	-0.619662	-0.0398904	-1.08674	-0.73714	2.00574	-0.201732	-0.205971		DAPK2	-0.935228	-0.824236	-0.64303	0.449219	-0.609494	-0.196413	0.825472	1.93371
CD22	-1.01323	-0.585276	-0.477157	-0.476862	-0.716641	1.92568	0.511395	0.832096		DAPL1	-1.09378	-0.752412	-0.55117	0.0758664	-0.840073	0.287714	1.50745	1.36641
CD226	-1.56645	-0.655489	-0.0435581	-0.372475	-0.443912	0.388404	1.36406	1.32942		DBX2	-1.32497	-0.383397	-1.00557	0.678389	-0.862335	0.861172	0.835674	1.20104
CD247	-1.53402	-0.876815	-0.0946667	-0.27353	-0.378687	0.589589	1.23138	1.33674		DCLK3	1.27734	0.828236	0.636695	-0.455207	0.787547	-0.648989	-1.00474	-1.42088
CD27	-1.36786	-0.832474	-0.0702549	-0.201746	-0.607523	0.295651	1.22194	1.56227		DEFB42	-0.835048	-0.731133	-0.51355	0.152453	-0.590182	-0.282519	0.647296	2.15268
CD274	-1.69108	-0.26193	0.0649529	-0.239955	1.756	-0.111913	0.873112	-0.389186		MSTN	-0.617473	-0.11057	-0.788306	-0.311201	0.186001	2.36443	-0.391794	-0.331084
CD28	-1.34543	-0.901094	-0.0288919	-0.31238	-0.397106	0.143789	1.24015	1.60096		DHX58	-1.38186	0.0737206	-0.113729	0.245581	-1.14232	1.74112	0.793053	-0.215572
CD300A	-1.40005	-0.569503	-0.235537	-0.497141	-0.409977	0.214614	1.42975	1.46784		DKKL1	-0.709248	-0.719082	-0.446734	0.485598	-0.603615	-0.53283	0.339338	2.18657
CD300C	-1.76375	-0.435958	-0.151337	-0.330955	-0.381793	0.595414	1.33407	1.13431		DLK1	1.75815	0.100517	-0.296517	-0.927418	1.20427	-0.140282	-0.711452	-0.987263
CD300C2	-1.89781	-0.176037	-0.0566831	-0.122043	-0.468413	0.319586	1.46933	0.93207		MYLK4	-0.506233	0.265873	-0.820124	-0.446325	0.328621	2.25865	-0.603561	-0.476905
CD300E	-1.60259	0.459619	0.698462	0.563046	-1.22226	1.37217	-0.0967461	-0.171704		DNAAF3	-1.16896	-0.789755	-0.404235	0.505912	-0.879914	-0.0161949	1.26248	1.49067
CD300LD2	-1.39655	-0.263985	-0.401764	0.0555269	-0.907329	0.184547	1.02353	1.70603		DNASE1L3	-1.21161	-0.783732	-0.482713	0.447973	-0.981922	0.450831	1.41632	1.14485
CD300LD3	-1.37979	-0.277621	-0.37921	0.016949	-0.896477	0.16147	1.02299	1.73169		DNMT3AOS	-0.857873	-0.957384	-0.537155	0.54404	-0.750324	0.060805	0.515277	1.98261
CD300LD4	-1.38516	-0.278159	-0.380595	0.0225485	-0.897721	0.173638	1.01652	1.72894		DPF1	0.687402	1.0452	-0.0625788	-0.428719	1.4972	-0.430574	-0.873727	-1.4342
CD300LD5	-1.38061	-0.275749	-0.380184	0.00946718	-0.895135	0.167566	1.02386	1.73079		DPYS	-1.0356	-0.654423	-0.638245	0.782741	-1.09957	0.0910148	1.28752	1.26656
CD300LF	-1.9778	-0.360493	0.523035	-0.15645	1.39564	0.0554499	0.795987	-0.27538		DPYSL5	-0.963591	-0.745764	-0.690545	0.591993	-0.973421	0.176662	0.904136	1.70053
CD37	-1.19685	-0.719536	-0.175699	-0.612684	-0.712983	1.49166	0.79681	1.12928		DSC2	-0.953333	-0.798074	-0.195443	0.480704	-0.956897	-0.206627	1.93493	0.694742
CD38	-1.6109	-0.656612	-0.155651	-0.550074	-0.153516	0.748108	1.53198	0.84667		DSCAM	-0.613284	-0.616953	-0.511511	0.327751	-0.636563	-0.422761	0.180348	2.29297
CD3D	-1.26694	-0.901584	-0.110679	-0.149312	-0.697696	0.317149	1.31889	1.49018		DSCAML1	-0.761959	-0.655916	-0.235999	0.529951	-0.8061	-0.589523	0.399175	2.12037
CD3E	-1.24847	-0.868279	-0.0827673	-0.0583217	-0.795002	0.287535	1.11901	1.64629		S100A3	-0.667867	0.367413	0.325318	-0.705126	-0.345974	2.15026	-1.03152	-0.0925084
CD3G	-1.24109	-0.798638	-0.0744476	-0.0283118	-0.811173	0.109165	1.19862	1.64588		DSG2	-1.23014	-0.485145	-0.431295	-0.183172	-1.02867	1.42295	1.16248	0.772988
CD4	-1.07905	-0.755434	-0.398459	-0.498686	-0.59462	0.420817	1.22239	1.68304		DUSP2	-1.07937	-0.744442	-0.73671	0.541439	-0.621451	-0.082937	0.947514	1.77595
CD40LG	-1.20119	-0.851982	-0.376118	-0.654928	-0.174852	1.74042	0.60425	0.914394		DUSP5	-1.17112	-0.814337	-0.611774	0.521535	-0.750395	0.0903332	1.42095	1.31481
CD52	-2.048	-0.385642	0.0620645	-0.234405	0.138658	0.384429	1.40336	0.679531		DXBAY18	0.832927	0.577876	-0.419694	-0.423948	1.82854	-0.496893	-0.615322	-1.28349
CD55	-0.642136	-0.651631	-0.287364	-0.758961	-0.572904	2.15507	0.0292045	0.728719		E030024N20RIK	2.46824	-0.341169	-0.398543	-0.367874	-0.494253	-0.330662	-0.26083	-0.274908
CD55B	-0.685352	-0.634512	-0.305568	-0.726322	-0.459126	2.20597	-0.0487583	0.653664		E130215H24RIK	-0.814417	-0.902632	-0.775541	0.527042	-0.549684	-0.330441	1.12078	1.72489
CD5L	-0.617976	-0.373398	-0.191391	-0.302915	-0.570218	2.43704	-0.272239	-0.108904		E330037G11RIK	0.9536	1.40052	-0.533086	-0.40901	0.306026	0.642787	-1.61868	-0.742156
CD6	-1.21544	-0.971497	-0.0801611	-0.167058	-0.584214	0.202804	1.0928	1.72277		EAR-PS2	-0.163596	0.193244	-0.270719	1.42767	-0.812167	-1.08945	-0.809162	1.52417
CD7	-1.62043	-0.618923	0.272364	-0.344002	-0.495033	0.18046	1.50539	1.12017		EDN2	1.97779	-0.404951	0.648266	-0.529903	0.614256	-0.706583	-0.614329	-0.984548
CD79A	-0.434729	-0.407879	-0.353492	-0.37974	-0.432078	2.4609	-0.349261	-0.103725		EGFL6	0.116871	-0.975366	-0.773627	-0.704431	0.200976	-0.236442	0.178352	2.19367
CD79B	-0.628717	-0.390205	-0.299861	-0.287128	-0.595289	2.42187	-0.244402	0.023738		EHF	-0.165062	-0.81541	0.279418	0.303061	-0.552647	-1.09006	-0.111476	2.15218
CD86	-1.70673	-0.442332	-0.030545	-0.454319	-0.0583713	-0.0044297	1.49753	1.1992		ELMOD1	-1.39287	-0.404764	-0.381695	1.14732	-1.26236	0.525692	0.887541	0.881135
CD8A	-1.25123	-0.749755	-0.00100415	0.0584123	-0.91032	0.0303221	1.24905	1.57453		ENPP2	-1.2929	-0.76558	-0.506145	0.345289	-0.94927	0.902722	0.928274	1.33761
CD8B1	-1.2055	-0.763641	-0.0826386	-0.0958191	-0.879756	0.171385	1.24635	1.60962		ENTPD8	1.37857	0.361145	0.528319	0.420223	0.419937	-0.186966	-1.32777	-1.59346
CD96	-1.49271	-0.656056	-0.0624419	-0.0645287	-0.696578	0.22445	1.26826	1.47961		EOMES	-1.32849	-0.909072	-0.497786	0.487978	-0.679621	0.361411	1.14282	1.42276
CDA	2.33957	-0.343015	0.0836597	0.0661247	-0.136914	-0.533959	-0.787725	-0.687746		EPHA10	-1.05687	-0.988743	-0.263668	1.64669	-0.976365	0.121256	0.806899	0.710798
CDCP1	0.662765	-0.343687	-0.799813	-0.677319	-0.670504	2.19134	-0.0655982	-0.297182		EPHA8	1.60941	0.209229	0.248503	-0.506831	1.19027	-0.664898	-0.960529	-1.12515
CDH19	-0.300755	-0.454674	-0.0549054	-0.66942	-0.802847	0.202525	-0.264328	2.3444		EPHB6	-0.754052	-0.765528	-0.581224	0.104482	-0.606739	-0.281656	0.775886	2.10883
CDH22	-1.07667	-0.563485	-0.528174	-0.938059	-0.329299	1.32239	0.686397	1.4269		EPN3	1.36457	0.71233	0.517304	-0.579329	0.930529	-0.584068	-1.05352	-1.30782
CDH26	2.06337	-0.00974143	0.248804	0.543207	-0.232722	-0.678667	-0.968899	-0.965355		EPOR	1.76334	0.452103	0.540466	-0.646086	0.625152	-0.664979	-1.01	-1.06
CDH3	1.80299	-0.765479	-0.887231	-0.831666	-0.722852	0.221448	0.136771	1.04601		ESRP1	-0.616206	-0.138904	0.537777	-0.482943	-0.375728	2.27662	-0.47057	-0.730044
CDK15	0.144602	-0.642676	-0.538675	-0.732397	-0.574403	-0.0155961	0.0335963	2.32555		PRR9	-0.678162	0.254268	0.487977	-0.837272	-0.4223	2.1706	-0.779981	-0.195131
CDKN1C	-0.267606	-0.426516	-0.479277	-0.568493	-0.475868	-0.0552243	-0.163671	2.43666		ETNK2	-0.868494	-0.703702	-0.714109	0.842436	-0.665315	-0.382982	0.599511	1.89265
CDSN	2.30511	-0.188688	-0.651755	-0.432608	-0.513598	-0.697231	0.458873	-0.280103		EYA2	1.4133	0.713181	0.44331	-0.51244	0.909179	-0.570512	-1.11957	-1.27645
CEACAM16	-1.519	-0.816729	0.0114267	-0.554062	-0.149867	0.53093	1.63327	0.864038		F10	-0.979049	-0.845306	-0.368113	1.12202	-1.0228	-0.211236	0.846932	1.45755
CEACAM19	-1.2204	-0.454078	-0.0631932	-0.651336	-0.481459	0.0809335	2.00595	0.78359		FA2H	0.73051	-0.450575	-1.08527	0.226311	-0.804768	0.0849156	1.97908	-0.680208
CECR2	-0.334032	-0.427142	-0.515139	-0.684767	-0.53095	2.35525	-0.189719	0.326501		FABP5	-0.643119	-0.905586	-0.663113	0.447918	-0.281948	-0.463552	0.337354	2.17205
CELSR2	1.93376	-0.477306	-0.95833	-0.93198	-0.724566	0.793351	0.293728	0.0713438		FAM124A	-0.541251	-0.847986	-0.763948	0.155555	-0.336932	-0.0956857	0.141713	2.28853
CEMIP	-0.140924	0.0132272	0.764913	2.05635	-0.174522	-0.781297	-0.780776	-0.956974		RETN	-1.02341	0.108056	-0.325889	-0.117309	-0.557305	2.31342	-0.39809	0.000526884
CERS3	2.23777	-0.0204191	-0.739005	-0.445235	-0.412792	-0.741753	0.570439	-0.449006		FAM71B	-0.701055	-0.678216	-0.509092	0.578689	-0.60832	-0.551836	0.304891	2.16494
CES1D	-0.309184	-0.625279	-0.570962	-0.661425	-0.922625	1.89532	0.0523459	1.1418		FAM78A	-0.824096	-0.786055	-0.529825	0.390107	-0.542862	-0.390375	0.559421	2.12369
CES1G	0.996215	-0.147128	-0.144512	-0.345223	1.95078	-0.377866	-0.842263	-1.09		FASL	-1.02315	-0.798439	-0.602194	0.427122	-0.72635	-0.0625392	0.968847	1.81671
CES2G	-0.225214	-0.604371	-0.487019	-0.887031	-0.584718	1.90067	-0.334483	1.22217		FAT2	1.74431	-0.158188	-0.156399	-0.53171	1.3133	-0.318256	-0.886042	-1.00701
CES4A	-0.647575	0.0216776	-0.704131	0.0726693	-0.750087	-0.739083	2.14738	0.599148		FBXO41	-0.548017	-0.680077	-0.240903	0.235818	-0.687732	-0.406066	-0.0151233	2.3421
CFAP161	2.33333	0.0650414	-0.291759	-0.255818	0.14788	-0.492138	-0.783783	-0.722758		FCER1A	-1.16635	-0.96005	0.945075	0.963973	-1.20015	0.155122	0.0680449	1.19434
CFAP74	0.100455	-0.649209	-0.423645	-1.08859	-0.361011	-0.00353493	0.180299	2.24524		FCGR4	-1.42211	-0.330385	-0.45833	0.187397	-0.690323	1.52278	1.34336	-0.152391
CFI	-0.214961	-0.872449	-0.882809	-0.911356	0.00599318	0.906254	0.0301364	1.93919		FCMR	-1.12841	-0.472353	-0.631131	-0.0470352	-0.987543	0.552418	1.09286	1.6212
CGN	-0.43026	-0.718198	-0.732424	-0.398388	-0.855653	0.992396	1.96337	0.179158		FCRL6	-1.31651	-0.710402	-0.476266	0.514128	-0.966139	0.637985	0.808045	1.50916
CGNL1	1.03702	1.33076	-0.353058	0.352588	0.628324	-0.4169	-1.36412	-1.21461		FCRLS	1.70655	0.622469	0.586317	-0.582238	0.461685	-0.609998	-0.941425	-1.24336
CHAC1	2.15363	-0.109033	0.00824483	0.328484	0.179788	-0.73754	-0.950465	-0.873114		FFAR1	-0.842976	-0.641967	-0.816833	0.46294	-0.660792	-0.149236	0.607289	2.04157
CHDH	-0.968582	-0.678295	-0.409085	-0.928914	-0.449793	1.42386	0.605302	1.4055		FGF21	1.62817	0.575499	0.194352	-0.594845	0.900721	-0.412019	-1.04886	-1.24301
CHIL1	-0.522351	-0.512548	-0.384313	-0.676697	2.38656	0.140314	-0.0564429	-0.374526		FGF23	-1.60071	0.109123	0.290756	0.443282	-1.49934	0.940894	0.927761	0.388239
CHIT1	-0.292089	0.446123	-0.843999	-0.193785	-0.787111	-0.937409	2.03419	0.574081		FGL2	-1.40013	-0.565665	-0.321859	0.516448	-0.9984	1.08014	1.46064	0.228819
CHP2	-0.800785	-0.611176	-0.550099	-0.750091	-0.716998	0.93835	0.687128	1.80367		FMO2	0.614698	1.66556	1.05199	-0.299047	-0.337582	-0.623654	-1.00044	-1.07153
CHRDL1	0.469036	-0.680823	-0.178937	-1.01668	-0.735698	2.02684	-0.487179	0.603448		FNDC9	-1.05217	-0.762311	-0.62789	0.477141	-0.814612	0.0319275	1.02055	1.72736
CHRND	0.464015	-0.457981	-0.734476	-1.54679	-0.570929	0.547654	0.71595	1.58255		FOLH1	-0.986912	-0.194482	-0.943503	-0.0877445	-0.668032	1.55948	1.4789	-0.157713
CHRNE	-1.22771	-0.710742	0.40824	-0.556438	-0.641044	-0.124302	1.52083	1.33117		FOXL1	1.58512	1.03709	-0.365448	-0.654603	0.575401	0.0647893	-1.1062	-1.13615
CHST3	-0.121681	-0.347571	-0.391351	-0.368284	-0.436457	2.46133	-0.469366	-0.326615		FOXQ1	1.52493	0.34941	1.07938	-0.530006	0.450806	-0.652319	-1.04529	-1.17692
CHST4	-0.686191	-0.628925	-0.48997	-0.823794	0.0539697	2.27128	0.2116	0.0920259		FPR1	-1.22814	-0.191996	-0.617954	0.10859	-0.999739	1.62143	1.19123	0.11657
CIB2	-1.3788	-0.486878	-0.289816	-0.384694	-0.714296	0.511753	1.1517	1.59102		FPR2	-1.33109	-0.526453	-0.543809	0.515138	-1.08208	1.11789	1.28393	0.566469
CKM	-0.045911	-0.461965	-0.439272	-0.934963	-0.763765	0.941615	-0.330057	2.03432		FPR3	-1.2702	-0.470862	-0.633128	0.442439	-1.05144	1.37351	1.17945	0.430243
CKMT1	2.03768	0.0424678	-0.919572	-0.63927	-0.918803	-0.263212	0.809957	-0.149247		FTL2-PS	1.96521	-0.272111	-0.684517	-0.672991	-0.353767	-0.43671	-0.700753	1.15563
CKMT2	0.0100714	-0.438788	-0.50537	-0.921151	-0.739384	0.908683	-0.363235	2.04917		FUT1	1.68186	0.515723	0.324916	-0.468473	0.746236	-0.412097	-1.16267	-1.2255
CLCA1	1.80112	0.888769	-0.102303	-0.117407	0.240366	-0.365264	-1.15756	-1.18772		FUT7	-0.801985	-0.877451	-0.395507	0.470441	-0.743583	-0.363028	0.70387	2.00724
CLCA3A1	0.631061	-0.864341	-0.715305	-1.38862	-0.105919	1.60644	-0.0678935	0.904586		G630018N14RIK	1.43356	0.251119	1.34126	-0.549889	0.327575	-0.746983	-1.01568	-1.04096
CLCA3A2	0.0693094	0.035508	-1.06458	-1.05091	-0.854663	1.1019	1.67441	0.0890245		GABBR2	-0.314568	-0.95141	-1.02223	0.0690491	0.0751625	-0.332967	0.299886	2.17708
CLCN1	-0.0660207	-0.463136	-0.418522	-0.885824	-0.730597	0.525179	-0.191555	2.23048		GABRA2	0.88665	0.285015	-0.0575458	-0.708624	1.79257	-0.177539	-0.5973	-1.42322
CLDN10	0.192561	-0.746328	-0.841736	-0.705132	-0.546239	1.60121	-0.423537	1.4692		GABRR1	-0.813369	-0.721099	-0.471414	0.678032	-0.785572	-0.568552	0.793438	1.88854
CLDN19	-0.622817	-0.531838	-0.391129	-0.484537	-0.789256	0.559017	0.0232574	2.2373		GAL3ST2	-0.674871	-0.792702	-0.285347	0.264273	-0.619659	-0.690439	0.696613	2.10213
CLDN4	2.00504	-0.551687	-0.669099	-0.623164	-0.473565	1.12365	-0.29703	-0.514149		GALNT14	-1.15885	-0.667313	-0.161964	0.681063	-1.09712	-0.228324	1.2961	1.33641
CLDND2	-1.76505	-0.565675	-0.0971777	-0.0519787	-0.431633	0.386754	1.38353	1.14123		GALNT3	-1.00654	-0.768743	-0.525508	0.569747	-0.894839	-0.0814908	0.951933	1.75544
CLEC10A	-0.714409	-0.677933	-0.5737	-1.08716	-0.299966	1.48309	0.444706	1.42537		GALNT6	-0.982962	-1.00056	-0.51842	0.572525	-0.571048	-0.232674	0.966021	1.76712
CLEC11A	0.511972	-0.640769	-0.583886	-0.828858	-0.540386	-0.0677713	-0.0853583	2.23506		GALNT6OS	-0.627822	-1.36016	-0.66048	0.919471	-0.26577	-0.497846	1.08963	1.40298
CLEC2G	-1.68626	-0.781243	-0.253732	-0.449136	0.0537634	1.10197	0.877983	1.13666		GAP43	1.39964	0.169618	0.117587	-0.760118	1.50716	-0.47025	-0.985324	-0.978314
CLEC2I	-1.62135	-0.516691	-0.129233	-0.659413	-0.332622	1.07834	1.11215	1.06882		GBP10	-1.48498	-0.141454	-0.0415854	0.464481	-1.09198	1.7181	0.639687	-0.0622763
CLEC3B	-0.181263	-0.412761	-0.425862	-0.850159	-0.837853	0.881871	-0.258687	2.08471		GBP11	-1.45282	-0.288784	-0.0815965	0.515852	-1.13543	1.58154	0.861802	-0.000564254
CLEC4A1	-1.85444	-0.246336	0.0541333	-0.356049	-0.512838	0.599662	1.3402	0.975672		GBP2	-1.63907	0.00212695	0.117756	0.616347	-1.0568	1.53218	0.640301	-0.212847
CLEC4D	-1.18574	-0.698303	-0.191398	-0.581135	-0.194387	0.0193203	2.00096	0.830685		GBP2B	-1.55675	-0.115506	-0.0398852	0.639522	-1.13464	1.50198	0.777236	-0.0719538
CLEC4E	-1.40817	-0.638911	-0.100944	-0.678058	0.718616	-0.247182	1.80549	0.549157		GBP3	-1.66151	0.0187917	0.140522	0.546746	-1.06052	1.55277	0.603961	-0.14076
CLEC4N	-1.20527	-0.447613	-0.548364	-0.72753	-0.217491	0.196357	1.67513	1.27478		GBP4	-1.46766	-0.314796	-0.139518	0.550289	-1.14329	1.4769	0.96482	0.0732509
CLEC7A	-1.4213	-0.461785	-0.469731	-0.847282	0.696264	-0.059711	1.4459	1.11764		GBP5	-1.47595	-0.268268	-0.11181	0.559788	-1.13963	1.47921	0.967881	-0.0112206
CLNK	-1.60922	0.5676	0.533074	-0.211596	1.65846	0.0814797	-0.0188875	-1.00091		GBP6	-1.55018	-0.188107	0.0346996	0.491235	-1.12557	1.54274	0.819453	-0.0242691
CLSTN2	-0.0196999	-0.794875	-0.605578	-0.914471	0.0722391	-0.606733	0.853377	2.01574		GBP8	-1.45466	-0.553672	-0.242973	0.530816	-1.11299	1.10405	1.24118	0.488253
CLU	-0.254806	-0.324472	-0.345359	-0.450943	-0.357624	2.47056	-0.412024	-0.325332		GBP9	-1.50585	-0.223628	-0.0643101	0.442307	-1.11753	1.63224	0.749644	0.087125
CMAH	-0.491358	-0.735563	-0.479506	-0.843557	-0.329004	2.18651	0.0749703	0.617511		GC	0.328387	1.64426	1.10092	-0.00410947	-0.675612	-0.160535	-1.10145	-1.13186
CNFN	2.45974	-0.354618	-0.460304	-0.41251	-0.244791	-0.465353	-0.140522	-0.381644		GCA	-1.22629	-0.793296	-0.507146	0.492041	-1.01253	0.630174	1.09852	1.31852
CNR1	-0.537967	-0.4625	-0.24584	-0.841315	-0.975662	0.491004	0.502836	2.06944		GCNT7	0.383768	1.53148	-0.633767	-0.410023	0.701124	0.74981	-1.46695	-0.855437
CNR2	-1.67395	-0.59787	-0.184565	-0.437766	0.149943	1.71946	0.747617	0.277126		GFI1	-0.958575	-0.783347	-0.545128	0.459363	-0.789376	-0.118173	0.828412	1.90682
CNTFR	1.12049	-0.754893	-0.760334	-0.963497	-0.618747	1.50579	-0.437806	0.908992		GFRAL	1.82481	0.129112	-0.451008	-0.612278	1.19932	-0.352451	-0.829741	-0.907766
COL10A1	2.26105	0.519441	-0.0992753	-0.288972	-0.380536	-0.530148	-0.764204	-0.717355		GIMAP1	-0.831037	-0.823085	-0.642866	0.410364	-0.553065	-0.28297	0.669289	2.05337
COL11A1	2.07568	0.182028	0.288196	0.448557	-0.629347	-0.841725	-0.995365	-0.528027		GIMAP1OS	-0.925755	-0.869083	-0.558694	0.419534	-0.559518	-0.213169	0.690788	2.0159
COL14A1	0.0457085	-0.577306	-0.566028	-0.804034	-0.63108	0.15419	0.0831587	2.29539		GIMAP3	-0.831731	-0.838736	-0.611159	0.322792	-0.453055	-0.345339	0.671025	2.0862
COL17A1	-0.509703	0.201173	-0.915816	-0.457509	-0.901955	-0.328925	1.95032	0.962418		GIMAP4	-0.940935	-0.830958	-0.604758	0.311392	-0.57427	-0.179784	0.850601	1.96871
COL24A1	1.83263	0.998665	-0.718814	-0.559914	0.367976	-0.173404	-1.12075	-0.626396		GIMAP5	-0.941893	-0.841295	-0.644346	0.325246	-0.529788	-0.13408	0.766785	1.99937
COL25A1	-1.32043	0.388745	0.862367	1.73488	-0.9496	0.0358494	-0.0876252	-0.664189		GIMAP7	-0.820814	-0.791576	-0.617594	0.308059	-0.547752	-0.322001	0.716538	2.07514
COL4A5	2.16868	0.286428	0.179605	0.00573169	-0.173164	-0.549005	-1.03405	-0.884229		GIMAP8	-0.910262	-0.899565	-0.586363	0.414655	-0.520386	-0.252393	0.77765	1.97666
COL4A6	2.1391	0.27155	0.480397	-0.268107	-0.229104	-0.744241	-1.02592	-0.623672		PVALB	-0.497454	-0.0896535	-0.704538	-0.536496	0.490496	2.29074	-0.381624	-0.571471
COL6A4	-0.58642	-0.521729	-0.377994	-0.578644	-0.504838	2.35039	-0.117283	0.336515		GJB3	1.51849	0.874218	-0.129992	-0.368903	0.788994	-0.227233	-1.01815	-1.43742
COL6A5	-0.311731	-0.800862	-0.574383	-1.0331	-0.398275	1.60724	0.0553195	1.45579		GJC2	1.23904	0.649665	0.532277	-0.990962	1.11305	-0.403818	-0.860754	-1.27849
COL6A6	-0.0716044	-0.554895	-0.573355	-0.761194	-0.644003	0.350271	-0.0343661	2.28915		GLT8D2	1.67911	0.467017	0.408231	-0.635951	0.774881	-0.46838	-0.892829	-1.33208
COL8A2	-1.44317	-0.296704	-0.115023	-0.250136	-0.295055	-0.444998	0.963702	1.88139		GM10154	-0.293759	-0.578297	-0.595733	1.88059	-0.581031	1.30527	-0.567493	-0.569548
COLQ	-0.807163	-0.764218	-0.553658	-0.84153	-0.3806	1.79929	0.482834	1.06505		GM10238	-1.65251	0.0842701	0.108277	0.550797	-1.07756	1.57853	0.528738	-0.120538
CORIN	2.41362	-0.0854575	-0.127787	-0.504594	-0.0962291	-0.405006	-0.528519	-0.666024		GM10277	1.47806	0.637702	0.0383004	-0.422931	0.921235	-0.109544	-1.01191	-1.53091
CORO2B	-0.117574	-0.673544	-0.648038	-0.990284	-0.488521	1.14161	-0.114888	1.89123		GM10286	-0.294997	-0.677204	-0.329708	1.07439	-0.578946	-0.880163	-0.309753	1.99638
CORO6	0.610039	-0.0791707	-0.492867	-1.4237	-0.891453	0.731703	-0.18317	1.72862		GM10443	-0.359972	-0.303662	-0.358941	2.47359	-0.40717	-0.341142	-0.380006	-0.3227
COX6A2	-0.582345	-0.535221	-0.474782	-0.932672	-0.613986	0.724429	0.35223	2.06235		GM10660	1.42746	0.741281	0.0456405	-0.674671	0.890149	0.0769398	-1.16604	-1.34077
COX8B	0.116674	-0.377533	-0.471698	-1.19091	-0.820292	1.21522	-0.206612	1.73515		GM10851	-1.22243	-0.464916	-0.547049	0.0904365	-1.10832	1.2381	1.3172	0.696982
CPA4	1.9244	-0.0201658	-0.748068	-0.590258	-0.624369	-0.759448	1.14624	-0.328333		GM10923	0.195853	-0.39008	-0.446818	-0.439114	-0.523063	-0.467714	-0.339355	2.41029
CPE	1.92347	0.713357	0.00180835	0.0786329	-0.0946095	-0.309906	-1.21022	-1.10253		GM11223	2.21336	-0.359094	-0.544313	-0.260366	0.727536	-0.610082	-0.696436	-0.470608
CPM	2.27234	-0.607805	-0.616355	-0.655151	-0.275614	0.581126	-0.361036	-0.337505		GM11401	-0.475886	0.58899	0.00984434	-0.516277	2.24008	-0.55817	-0.654931	-0.633655
CPNE4	-0.59765	-0.438031	-0.206404	-0.219233	-0.516594	2.44524	-0.18363	-0.2837		GM11454	1.84821	0.475542	0.0242346	-0.394705	0.734361	-0.515495	-1.22297	-0.949177
CPNE7	-0.782726	-0.645272	-0.261323	-0.350372	-0.700876	-0.261625	0.903746	2.09845		GM11471	1.54915	0.894786	0.0793915	-0.544016	0.326962	0.269602	-1.29293	-1.28295
CPXM1	0.213959	-0.813164	-0.477657	-1.01626	-0.59731	-0.0590991	0.707006	2.04253		PSORS1C2	-0.623821	0.183845	0.504983	-0.791223	-0.36734	2.15979	-0.938065	-0.128165
CPXM2	-0.257087	-0.521344	-0.545854	-0.500266	-0.584241	-0.0638543	0.0719599	2.40069		GM11594	-1.24337	-0.856959	-0.400062	-0.0628954	-0.806205	1.08313	1.38689	0.899478
CPZ	-0.529527	-0.726026	-0.514398	-0.747339	-0.0809568	0.0186887	0.280967	2.29859		GM11615	1.36331	0.850726	0.656582	-0.49486	0.645903	-0.598545	-1.08816	-1.33496
CR2	-0.361274	-0.358004	-0.353597	-0.354677	-0.361015	2.47477	-0.354037	-0.332164		GM11631	0.56379	-0.551206	-0.555504	-0.381044	-0.453507	-0.538988	2.29837	-0.381911
CRABP1	1.08084	0.0448469	0.431082	1.70498	-0.60828	-0.971483	-0.775093	-0.906889		GM11707	-0.456224	-0.7123	-0.493884	0.550163	-0.475694	-0.956545	0.447797	2.09669
CRABP2	1.76088	0.312956	-0.0350854	0.0199958	0.843333	-0.569078	-1.01951	-1.31349		GM11723	-0.871753	-1.23858	0.0287906	1.8169	-0.945036	0.461232	0.279111	0.469332
CRACR2A	-1.54879	-0.781703	0.149522	-0.487246	-0.37219	0.435183	1.36947	1.23575		GM11730	1.42667	0.829734	0.410665	-0.531959	0.822751	-0.617804	-1.05168	-1.28838
CRCT1	2.38549	-0.248224	-0.572584	-0.482703	-0.390579	-0.588951	0.250676	-0.353128		GM11771	1.6687	0.49555	0.583985	-0.595446	0.65354	-0.657539	-0.844022	-1.30477
CREB3L1	0.0299683	-0.889276	-0.762317	-1.00904	-0.121363	0.44613	0.22111	2.08479		GM11808	2.45963	-0.371825	-0.510384	-0.334984	-0.393831	-0.427125	-0.291025	-0.130457
CRIP3	0.168074	-0.3253	-0.479664	-0.362792	-0.561529	2.4135	-0.4072	-0.445093		GM11884	1.43395	0.776761	0.401031	-0.720914	0.819375	-0.340649	-1.00441	-1.36515
CRNN	2.46667	-0.384011	-0.385867	-0.386871	-0.153124	-0.384937	-0.38499	-0.386871		GM11946	1.52368	0.55116	0.615854	-0.835825	0.531443	0.0351806	-1.4123	-1.0092
CRTAM	-1.57479	-0.542552	0.0578096	-0.16931	-0.638718	0.132471	1.4854	1.2497		GM12002	1.88335	0.285523	-0.315984	-0.610335	1.04239	-0.563186	-0.94199	-0.779763
CRYBB3	0.342575	-0.605731	-0.678487	-0.729183	-0.948575	0.244744	0.25339	2.12127		GM12136	-0.228558	0.611308	1.29668	1.20544	0.288319	-1.05961	-1.04931	-1.06426
CRYM	2.44916	-0.408757	-0.473964	-0.271722	-0.310313	-0.109107	-0.587306	-0.287989		GM12167	-1.09806	-0.720812	-0.712499	0.632203	-0.669931	0.358474	0.28475	1.92587
CSDC2	2.43704	-0.0546829	-0.253659	-0.396384	-0.531619	-0.350924	-0.611358	-0.238417		GM12185	-1.40796	0.0701115	-0.0187222	0.396186	-0.9895	1.91665	0.334609	-0.301375
CSF3	-0.900817	-0.523133	0.182965	-0.935836	2.21995	-0.234915	0.139716	0.0520692		GM12250	-1.59119	0.188072	0.157818	0.524267	-1.07393	1.64146	0.446556	-0.293052
CSF3R	-1.727	-0.599831	-0.0623673	-0.368947	0.998453	-0.212906	1.501	0.471598		GM12253	-1.09913	-0.432626	-0.0820506	-0.153239	-0.872057	1.73783	1.28366	-0.382384
CSMD1	-0.668207	-0.45408	-0.250169	-0.739578	-0.699475	2.13955	-0.135743	0.807702		GM12335	-0.965721	-0.215579	-0.464027	2.21832	-0.249449	0.593943	-0.614902	-0.302583
CSPG4	2.197	-0.518638	-0.627925	-0.87475	-0.529004	-0.00906048	-0.265536	0.62791		GM12380	-0.442035	-1.03445	-0.187233	-0.0377535	-0.733051	-0.643971	1.47846	1.60003
CST7	-1.76797	-0.753018	-0.165456	-0.21845	0.347757	0.082557	1.38324	1.09135		GM12407	-1.2655	-0.586433	-0.473849	0.594082	-1.11773	0.431733	0.965135	1.45256
CSTA1	2.17566	-0.0194137	-0.698681	-0.52742	-0.504207	-0.6945	0.73727	-0.468706		TMEM233	-0.616047	-0.225126	-0.562546	-0.392624	0.529747	2.28988	-0.351225	-0.672057
CTH	1.75464	0.171065	0.189931	-0.0549188	0.87267	-0.636824	-0.99227	-1.30429		GM12569	1.31968	0.657482	-0.319067	-0.45701	0.881567	0.481555	-0.95129	-1.61292
CTLA4	-1.01507	-1.17516	0.202041	-0.481643	0.516536	-0.619673	0.865202	1.70776		GM12576	1.21787	1.43465	0.368887	-0.498848	0.280948	-0.435274	-1.16211	-1.20612
CTNNAL1	2.03336	0.834777	-0.272132	0.0331352	-0.397019	-0.350484	-1.08696	-0.794679		GM12599	-0.510884	-0.500462	-0.517819	0.868803	-0.511078	-0.506361	-0.491602	2.1694
CTSK	2.39954	-0.17075	-0.248932	-0.683154	0.003141	-0.467238	-0.660671	-0.171939		GM12612	-0.677514	-0.54995	2.0434	-0.547872	-0.595362	-0.341146	-0.396745	1.06519
CTXN3	-0.0151829	-0.418953	-0.274348	-1.13827	-0.874466	1.00123	-0.190484	1.91047		GM12715	-0.578879	-0.479042	2.43971	-0.229703	-0.533138	-0.296302	-0.104848	-0.2178
CUX2	2.41836	-0.299289	-0.515199	-0.45114	0.0209736	-0.407732	-0.64083	-0.125142		GM12784	0.991025	0.635714	0.332382	-0.41931	1.04163	0.244142	-1.10384	-1.72174
CX3CR1	0.0152987	1.74598	-0.0394969	1.2415	-0.991848	-0.614057	-0.930035	-0.427349		GM12791	-0.891352	-0.565242	0.700993	-0.3601	2.20035	-0.435606	-0.431787	-0.217255
CXCL1	-0.702111	-0.204358	-0.0902347	-0.430802	2.43364	-0.347349	-0.25432	-0.404468		GM12852	-0.449213	-0.66634	-0.551626	0.160051	-1.0498	-0.332496	2.00918	0.880243
CXCL11	-0.603076	0.408194	0.0414826	-0.580984	2.26558	-0.239353	-0.415849	-0.875991		GM12891	-1.29645	-1.49033	-0.354738	-0.120664	1.14461	0.425168	0.714438	0.977961
CXCL13	-1.4343	-0.370083	0.530518	0.675903	-1.44943	0.486905	0.27426	1.28623		GM12895	-0.347649	2.4593	-0.392616	-0.222502	-0.363581	-0.525597	-0.434874	-0.172485
CXCL2	-0.976559	-0.866965	-0.38279	-1.25	1.51597	0.69655	0.675213	0.588585		GM12896	-0.347649	2.4593	-0.392616	-0.222502	-0.363581	-0.525597	-0.434874	-0.172485
CXCL3	-0.864795	-0.480603	-0.461581	-0.688572	2.20079	0.626344	-0.0187789	-0.3128		GM12967	0.93701	-0.0495772	1.38728	-0.0971296	0.909336	-0.788083	-0.93112	-1.36771
CXCL5	-0.595392	-0.412625	-0.119082	-0.256304	2.40215	-0.363521	0.0453831	-0.700607		GM12981	1.35496	0.413018	-0.227128	0.232069	0.816734	0.243163	-1.68976	-1.14306
CXCL9	-1.7828	0.104825	0.262952	-0.208333	1.76661	-0.261311	0.559995	-0.441938		GM13034	-0.26548	-0.326599	-0.474452	2.46906	-0.313475	-0.294388	-0.417738	-0.376925
CXCR2	-0.39022	-0.779069	-0.0840323	-0.453816	2.35668	-0.439095	0.254539	-0.464989		GM13036	-0.556941	-0.556941	-0.445663	1.7433	-0.556941	-0.556941	1.48707	-0.556941
CXCR3	-1.29595	-0.628206	-0.108755	-0.220721	-0.643209	-0.0225838	1.15184	1.76759		GM13136	-0.310477	-0.319626	-0.407232	2.47327	-0.346437	-0.326844	-0.402029	-0.360628
CXCR5	-0.500822	-0.445267	-0.368751	-0.426876	-0.402666	2.44521	-0.302534	0.00170609		GM13160	0.238022	-0.882065	1.37003	-0.304843	1.65072	-0.824006	-0.704409	-0.543451
CXCR6	-1.13	-0.723531	-0.196966	0.000223159	-0.783593	-0.146635	1.2858	1.6947		GM13167	-0.738184	1.30014	-0.151903	-0.885136	1.11892	-0.90398	-0.833044	1.09319
CYBB	-1.96567	-0.249946	-0.0162989	-0.371668	0.25252	0.136889	1.55514	0.659031		GM13192	-0.488957	-0.460546	-0.504295	2.29192	0.596296	-0.487881	-0.469482	-0.477058
CYBRD1	2.45477	-0.40958	-0.498158	-0.503919	-0.313276	-0.105417	-0.308728	-0.315696		GM13232	-0.552544	1.6028	-0.780738	-0.691234	0.386866	-0.716776	-0.647042	1.39866
CYFIP2	-2.02445	-0.647682	0.127897	-0.0234501	-0.10186	0.733969	1.11427	0.821306		GM13237	-0.731649	1.36226	-0.165886	-0.801395	1.13781	-0.931575	-0.875058	1.00549
CYGB	-0.209335	-0.433099	-0.568888	-1.00126	-0.647699	0.719495	0.0183071	2.12248		GM13245	-0.659298	-1.01466	-0.437603	0.521392	-0.759772	-0.451989	0.973477	1.82845
CYP27A1	-1.48592	-0.421685	-0.180442	-0.347851	-0.703638	0.37502	1.42504	1.33947		GM13246	-0.496384	-0.985838	-0.380537	0.595108	-0.737969	-0.667916	0.737537	1.936
CYP2B19	0.883837	0.16777	-0.866949	-0.505241	-0.880568	-0.922718	1.86866	0.255213		GM13391	-0.57726	-0.818497	-0.768598	0.292101	-0.295253	-0.493894	0.47978	2.18162
CYP2E1	-0.459157	-0.558632	-0.349046	-0.814291	-0.959391	1.62454	0.0567221	1.45925		GM13414	-0.703191	0.593365	1.32307	-0.649576	-0.733755	-0.685277	1.56942	-0.71406
CYP2G1	-0.538147	2.36024	-0.567497	0.181802	-0.56613	-0.559237	0.0713352	-0.38237		GM13415	0.403752	0.380455	1.71279	0.518849	0.0759079	-1.15458	-1.33889	-0.598275
CYP2S1	2.36096	-0.0361498	-0.166404	-0.543377	0.13329	-0.374746	-0.682193	-0.691382		GM13442	1.48159	1.19245	0.0752879	-0.19989	0.232805	-0.266633	-1.41261	-1.103
CYP4B1	-0.431489	-0.895179	-0.476868	-1.04753	-0.662847	1.10777	0.951585	1.45455		GM13546	-1.09378	-0.566395	-0.379632	0.743462	-1.18825	-0.103059	1.20596	1.3817
CYP4B1-PS2	-0.445109	-0.926332	-0.529122	-0.927979	-0.710432	1.12526	0.963198	1.45052		GM13561	-0.710608	-1.09703	-0.957692	0.945416	-0.554965	0.125427	0.564877	1.68457
CYP8B1	-1.71437	0.39973	1.13534	1.37397	-0.466111	0.22417	-0.515119	-0.437616		GM13578	1.58034	-0.645407	-0.566577	-0.581567	-0.38573	-0.488843	-0.562308	1.65009
CYS1	-0.198576	-0.333498	-0.555598	-0.679919	-0.615847	0.0712746	-0.0729369	2.3851		CKM	-0.447267	-0.0901127	-0.68134	-0.501415	0.599648	2.25286	-0.573643	-0.558729
CYTL1	-0.121498	-0.484981	-0.660971	-0.798324	-0.969049	1.74176	-0.0118911	1.30496		GM13904	-0.364759	-0.356205	-0.364554	-0.328216	-0.357362	-0.360856	2.47468	-0.34273
D030068K23RIK	2.12887	0.0496603	0.0162171	-0.238264	0.520099	-0.580305	-0.907877	-0.988397		GM13994	-0.961971	-0.724555	-0.342509	0.386487	-0.930403	-0.197884	0.866104	1.90473
D130040H23RIK	-1.60731	-0.451558	-0.255368	-0.588589	-0.377819	0.882209	1.15614	1.24229		GM13998	-0.610848	-0.854368	-0.733882	0.529127	-0.247466	-0.538754	0.303317	2.15287
D13ERTD608E	-0.992775	-0.660788	-0.44012	-0.988978	-0.316587	0.993014	0.742309	1.66393		GM14173	-0.622979	-0.622054	-0.616934	-0.609519	-0.0963898	1.63892	1.54752	-0.618573
D430019H16RIK	-0.0550107	-0.77437	-0.435734	-0.894356	-0.496434	0.77928	-0.243425	2.12005		GM14206	1.4253	0.68448	-0.217868	-0.574046	1.28391	-0.546198	-0.849544	-1.20604
D430036J16RIK	1.60243	0.284207	0.209745	0.802843	0.321882	-0.870291	-1.03629	-1.31452		GM14328	-0.664312	-0.912153	-0.641609	0.482353	-0.278446	-0.501725	0.366816	2.14908
D630039A03RIK	-1.24676	-0.800908	0.0236507	0.0409412	-0.805858	-0.0862775	1.51387	1.36134		GM14461	0.136222	-0.411711	-0.733525	-0.626151	0.630849	-1.0948	0.0292348	2.06988
DACT1	-0.447958	-0.773636	-0.549737	-0.797419	-0.37256	0.679921	0.104854	2.15654		GM14486	1.36141	0.558798	0.712834	-0.179243	0.53605	-0.3445	-0.881624	-1.76373
DAPL1	1.88864	-0.33619	-0.753089	-0.701818	-0.989043	0.87727	0.513283	-0.499054		GM14536	-0.86815	-0.86815	-0.225239	0.114064	0.574764	0.0572151	-0.86815	2.08365
DBX2	-0.801091	-1.01144	-0.412341	-1.07891	-0.0937339	1.00144	0.954215	1.44186		GM14685	0.870169	0.529195	-0.416632	-0.340289	1.80896	-0.472611	-0.657818	-1.32097
DDIT4L	-0.2379	-0.446795	-0.678588	-0.822066	-0.64543	1.16319	-0.272434	1.94002		TMEM45B	-0.322701	0.316255	-0.778183	-0.251691	-0.409803	2.31856	-0.117842	-0.75459
DDO	0.129851	-0.0577491	-0.600669	-1.18039	-0.72341	1.63976	-0.5255	1.31811		GM15056	-1.09622	-0.81321	-0.635481	0.498311	-1.01166	0.543588	1.30269	1.21198
DENND2D	-1.42882	-0.741771	-0.032865	-0.470622	-0.429707	1.74513	0.806981	0.551666		GM15229	-1.44447	-0.23392	0.162132	0.832282	-1.29158	1.12818	1.0717	-0.224332
DGKI	0.861461	-0.929806	-0.635709	-0.86696	-0.182847	2.03926	-0.0934979	-0.191905		GM15462	1.00376	1.50109	0.543031	-0.656628	0.320775	-0.356214	-1.24294	-1.11287
DGKK	-1.26257	-0.485235	-0.215169	-0.454276	-0.725665	1.77062	0.289583	1.08271		GM15500	-0.721319	-0.642372	-0.306336	1.31591	-0.661658	-0.465782	-0.374869	1.85643
DHRS7C	-0.259951	-0.503504	-0.44455	-0.870729	-0.675433	0.930579	-0.25829	2.08188		GM15513	-0.65941	-0.86344	-0.549817	0.355131	-0.491181	-0.618084	0.791893	2.03491
DIO3	-0.506754	-0.998756	-0.682226	-0.621959	-0.537781	0.369899	1.35763	1.61995		GM15523	-0.782621	-0.488758	-0.633412	-0.249688	-0.546605	-0.108244	0.559558	2.24977
DIXDC1	1.79733	0.703411	-0.401759	-0.267414	0.626089	-0.167935	-1.15718	-1.13254		GM15564	-0.356543	2.44882	-0.43381	-0.260099	-0.251017	-0.649972	-0.323361	-0.174018
DKK2	0.990306	1.69991	-0.363689	0.493313	-0.0886541	-0.502317	-1.18473	-1.04413		GM15583	-0.472561	-0.481497	-0.48155	0.580038	-0.477273	-0.484664	-0.480878	2.29839
DKKL1	-1.19862	-0.77238	-0.32673	-0.466427	-0.461812	0.279655	1.40049	1.54583		GM15635	1.78965	-0.241555	0.382071	-0.496787	1.08607	-0.6667	-0.873225	-0.979525
DLGAP3	-1.16724	-0.849132	-0.0687495	-0.25401	-0.69599	1.91656	0.380299	0.73826		GM15738	1.53343	0.188124	0.01474	-0.538369	1.17907	-0.40803	-1.62792	-0.341051
DLK1	2.32559	-0.528406	-0.246092	-0.727619	-0.18193	0.144605	-0.816994	0.0308491		GM15873	-1.11664	-0.802383	-0.429137	0.55573	-0.840516	-0.148549	1.29221	1.48929
DLX1	1.84653	0.428751	0.223368	0.540272	-0.128831	-0.585625	-1.11996	-1.2045		GM15890	1.80652	0.986114	0.0920611	-0.636746	0.149676	-0.52451	-0.550312	-1.3228
DLX2	2.16696	0.0425231	0.214864	-0.0216559	0.0847125	-0.483202	-1.06025	-0.943948		GM15990	-1.41555	-0.268791	-0.279687	0.256571	-0.967066	1.37307	1.39654	-0.0950844
DLX3	2.46451	-0.351872	-0.411285	-0.404202	-0.1339	-0.403316	-0.363925	-0.396007		GM16015	-0.987616	-0.698842	-1.01263	0.550187	-0.734821	0.250167	1.05431	1.57924
DMKN	0.533136	0.392691	-0.875945	-0.447073	-0.769736	-0.867583	2.06119	-0.0266783		GM16120	-0.599588	-0.782901	-0.757648	0.736464	-0.687803	-0.559728	0.773179	1.87802
DMP1	2.43457	-0.0860721	-0.147743	-0.215691	-0.443705	-0.520887	-0.57448	-0.445988		GM16158	-0.772757	-0.599167	-0.878376	0.553217	-0.580614	-0.136131	0.285686	2.12814
DMRTA2	0.795673	0.569598	0.267804	1.42966	0.251357	-0.821903	-1.04284	-1.44934		GM16213	-1.16494	-0.698249	-0.758905	0.229942	-0.840228	0.628191	1.16971	1.43447
DMRTB1	1.61724	-0.5157	-0.602365	-0.977061	0.0593345	1.45838	-0.264856	-0.774966		GM16242	-0.817129	-0.74954	-0.766803	0.14745	-0.427361	-0.401747	1.13931	1.87582
DNAAF3	-1.71802	-0.522215	-0.137844	-0.229731	-0.170685	0.118773	1.57847	1.08125		GM16464	-0.0827911	2.39666	-0.582317	-0.439964	-0.222742	-0.0206528	-0.282096	-0.766094
DNAJC22	1.72374	0.475324	0.0229774	0.552684	0.327182	-0.685399	-1.19773	-1.21878		GM16545	-0.284065	-0.513896	1.29882	1.87167	-0.705712	-0.605776	-0.394074	-0.666967
DNAJC6	-0.10767	-0.576027	-0.512744	-0.722591	-0.199018	2.39219	-0.326553	0.052416		GM16685	-1.29314	-0.705621	0.142278	0.813981	-1.36386	0.582974	0.53439	1.289
DNASE1L3	-2.09325	-0.456099	0.0192468	0.20146	0.0645616	0.297433	1.39734	0.569312		GM16976	-0.83745	-0.869208	-0.487123	0.444012	-0.331995	-0.523039	0.486182	2.11862
DNM3OS	2.06663	0.426023	0.337772	-0.0663015	-0.235364	-0.443512	-1.08041	-1.00483		GM17173	-0.842112	-0.909171	-0.572028	0.446205	-0.472212	-0.392985	0.738534	2.00377
DPEP1	-0.357064	-0.689896	-0.397739	-0.748945	-0.542072	0.499139	-0.029168	2.26575		GM1720	-1.21528	-0.639513	-0.363726	-0.0284005	-0.887373	0.294189	1.22777	1.61233
DPP6	0.496884	-0.815058	-0.599684	-0.721559	-0.600923	-0.25739	0.337318	2.16041		GM17641	-0.793358	-0.702516	-0.52219	0.465728	-0.566881	-0.528277	0.52299	2.1245
DPT	-0.0685509	-0.700197	-0.0975705	-0.437713	-1.04072	0.043195	0.0171237	2.28444		GM17767	-1.21064	-0.911384	-0.657274	0.647334	-0.555332	0.0407127	1.46547	1.18111
DPYD	-0.282653	-0.64602	-0.191839	-1.1088	-0.825635	1.08997	0.135066	1.82991		GM18609	1.33794	1.08808	-0.314546	-0.478141	0.917684	-0.27657	-1.44808	-0.826359
DRD2	-0.923398	-0.792273	-0.460046	-0.675019	2.06866	-0.0871498	0.740887	0.128337		GM18752	-1.3064	-0.628485	-0.106926	0.107862	-1.06508	1.57965	1.05483	0.364548
DSC2	1.42735	-1.05813	-0.594212	-0.463845	-0.331114	1.63925	0.0686778	-0.687972		KRTAP1-5	-0.680518	0.0106852	0.278369	-0.759955	-0.580109	2.21969	-0.743602	0.255435
DSCAM	-1.39722	-0.333638	-0.289721	-0.560527	-0.696016	1.65176	0.764294	0.861063		GM19345	-0.980032	-0.854033	-0.623213	0.568183	-0.8487	0.00240863	1.10552	1.62987
DSCAML1	-0.558719	-0.555769	-0.313371	-0.442403	-0.553205	2.35364	-0.309285	0.379115		GM19434	1.82141	0.0733845	0.216139	-0.760948	1.01414	-0.577549	-0.677233	-1.10934
DSG1A	1.66855	0.138035	-0.910098	-0.542456	-0.697566	-0.71304	1.4004	-0.343822		GM19461	0.623069	1.39986	0.035412	-0.580759	1.02507	0.0488132	-1.22329	-1.32818
DSG1B	1.8254	0.0223907	-0.938767	-0.548917	-0.734211	-0.601759	1.23207	-0.256208		GM19585	-1.06813	-0.895845	-0.571786	0.588145	-0.734981	-0.0621337	1.18149	1.56324
DSG1C	1.75432	0.294268	-0.949227	-0.634514	-0.748113	-0.650399	1.21302	-0.27935		GM20394	-1.01752	-0.0500597	-1.24244	0.572298	-0.832893	0.361265	0.461966	1.74738
DSG2	-0.467674	-0.576191	-0.46978	-0.588563	-0.380847	2.38529	-0.0973145	0.195078		GM20400	-1.1753	-0.838139	-0.670103	0.920921	-0.696241	0.0498338	0.865331	1.5437
DSG4	2.46909	-0.382489	-0.382489	-0.382489	-0.185704	-0.370947	-0.382489	-0.382489		GM20489	-1.48404	-0.797827	-0.599342	0.555198	-0.61225	0.578881	1.16665	1.19273
DSP	2.03253	-0.195232	-0.874742	-0.595566	-0.61881	-0.554902	0.992684	-0.185959		GM20694	1.34647	0.706278	-0.479278	-0.678722	1.4022	-0.354375	-1.06947	-0.873101
DTX1	-0.500494	-0.472305	-0.408497	-0.457507	-0.454064	2.42507	-0.230971	0.0987655		GM20743	-1.489	-0.67489	-0.22194	0.607943	-0.944675	0.443101	1.47277	0.806688
DUOX1	0.357147	-0.657691	-0.668942	-0.963172	-0.884241	1.2663	-0.0840979	1.6347		GM2115	1.97179	-0.0901255	0.503493	-0.509566	0.640705	-0.625617	-0.917832	-0.972849
DUOX2	-0.586641	-0.736682	-0.414943	-0.899115	-0.57414	1.95449	0.317998	0.939037		GM2396	-1.20894	-0.827724	-0.524713	0.607879	-1.03122	0.686395	1.02112	1.2772
DUOXA1	0.897367	-0.575829	-0.584001	-1.11272	-0.82727	0.672594	-0.229287	1.75915		GM26588	1.71967	0.795956	0.67784	-0.512922	0.134098	-0.816769	-0.945216	-1.05266
DUSP14	2.39103	-0.430092	0.0986739	-0.138428	-0.445892	-0.762358	-0.488701	-0.224229		GM2663	-1.0314	0.417969	-1.24693	-0.626712	0.298226	0.555318	-0.203614	1.83715
DUSP15	-0.233718	-0.7329	-0.335717	-0.756586	-0.764224	0.608752	0.0309249	2.18347		GM26671	1.20608	0.466853	0.275561	0.0619527	1.24056	-0.806601	-1.0344	-1.41
DUSP2	-1.56477	-0.667195	0.503726	-0.61394	-0.670227	0.971968	1.02543	1.01501		GM26686	-0.242592	-0.70163	-1.06377	0.672775	0.276404	-0.799622	-0.171223	2.02966
E030024N20RIK	-0.463175	-0.22733	-0.256248	-0.476549	-0.375616	-0.308687	2.46512	-0.357519		GM26812	2.1112	0.302563	-0.197262	0.00505522	0.29232	-0.459041	-1.07742	-0.977417
E130215H24RIK	-1.25151	-0.300441	-0.382992	-0.521424	-0.747107	0.79271	0.560227	1.85054		GM26956	-0.931234	-0.796305	0.0427554	0.482155	-1.06646	0.0271113	2.01907	0.222902
E330013P04RIK	0.466214	1.48049	-0.215906	-0.0445193	1.13333	-0.306957	-1.19776	-1.31488		KRT27	-0.653831	0.475268	0.538236	-0.886992	-0.516532	2.06315	-0.846758	-0.172543
EAR1	0.337438	-0.70003	-0.635686	-1.00833	-0.251174	2.00206	-0.53215	0.787873		GM28053	-0.804753	-0.680641	-0.691147	0.62369	-0.569861	-0.398666	0.436044	2.08533
EAR10	0.40162	-0.70023	-0.620411	-1.04178	-0.329659	1.92906	-0.520343	0.881733		GM28068	-1.74991	0.179177	0.303992	0.266425	-0.868861	1.5575	0.662295	-0.35062
EAR2	0.339052	-0.733767	-0.580347	-0.965344	-0.344922	2.07192	-0.460453	0.673858		GM28100	-1.14233	-0.901148	-0.332347	0.630171	-0.907914	-0.00885932	1.3896	1.27283
EBF2	-0.436512	-0.529649	-0.601381	-0.868733	-0.509442	0.674191	0.106543	2.16498		GM28231	2.06351	0.167181	-0.00348203	-0.419567	0.655938	-0.617299	-0.817732	-1.02855
EDA	0.206169	-0.593652	-0.628441	-0.788971	-0.626482	0.219794	-0.0563873	2.26797		GM28373	-1.06711	-1.01168	-0.453741	0.6755	-0.660671	-0.181585	1.17206	1.52722
EDIL3	2.1527	0.26745	0.185044	0.204591	-0.281293	-0.781335	-0.839112	-0.908043		GM28932	0.580816	-1.68333	0.141643	-0.775674	0.475263	-0.367201	-0.0577174	1.6862
EEF1A2	-0.165369	-0.235875	-0.511291	-1.11964	-0.757689	0.791653	-0.0508373	2.04905		GM28941	1.32308	0.541641	-0.641083	-0.163401	0.953148	0.503048	-1.56694	-0.949492
EFCC1	0.0166015	-0.642842	-0.546916	-0.85238	-0.645507	0.874743	-0.277776	2.07408		GM29243	-0.854704	-0.765526	-0.705599	0.530377	-0.602032	-0.35649	0.81906	1.93491
EFNA3	2.01497	-0.0038376	-0.809558	-0.377161	-0.7309	-0.812184	0.946756	-0.22809		GM29291	-0.157678	-0.735088	-0.599833	-0.235685	0.0100776	-0.576149	-0.0888159	2.38317
EGFLAM	0.0146196	-0.711582	-0.662295	-0.828206	-0.761216	0.597664	0.262112	2.0889		GM29292	1.29359	0.304606	1.0251	-0.346598	-0.339655	0.552735	-0.724095	-1.76569
EGR2	-0.948789	-0.507409	-0.298502	-0.671497	-0.609041	0.0219419	1.06453	1.94877		1110025L11RIK	-0.719133	-0.0281383	0.407765	-0.719133	-0.655477	2.18912	-0.719133	0.244132
EHF	0.0512724	-0.451592	-0.524822	-0.615564	-0.662191	2.37636	-0.225367	0.0518995		GM3076	-0.494602	-0.479351	0.657897	-0.504644	-0.481385	-0.482459	2.26728	-0.482738
ELF5	1.5913	-0.584738	-0.595643	-0.575524	-0.43262	1.64442	-0.512189	-0.535001		GM36936	1.36631	0.743535	0.112263	-0.367672	0.980386	-0.269644	-1.51565	-1.04952
ELMOD1	2.11658	-0.121081	-0.580071	-0.442285	-0.88926	-0.848028	0.674866	0.0892836		GM37022	-1.16256	-0.886636	-0.564799	0.871982	-0.940795	0.392654	0.898789	1.39136
ELN	0.0882616	-0.494725	-0.530391	-0.716215	-0.659499	0.132606	-0.159926	2.33989		GM37127	0.290415	1.11646	-0.64267	-0.278852	1.44112	0.394358	-1.51604	-0.804782
ELOVL3	0.617681	-0.236141	-0.884657	-0.0656214	-0.861102	-0.901855	2.03261	0.299088		GM37168	-0.597504	-0.855904	-0.730783	0.226982	-0.582994	-0.346917	0.853271	2.03385
ELOVL4	-0.530919	0.375393	-0.853214	0.0150313	-0.858911	-0.84492	1.96482	0.732724		GM37169	-1.09717	-0.804677	-0.648191	0.795313	-0.751549	-0.100296	1.05422	1.55234
EN1	0.218561	-0.826259	-0.748063	-1.08946	-0.386037	0.521773	0.307727	2.00176		GM37176	-1.07409	-0.811442	-0.415954	0.215964	-0.780458	-0.0282455	1.73872	1.1555
ENPP1	2.15316	0.369897	0.0602333	0.163342	-0.248682	-0.64406	-0.898173	-0.955719		GM37274	1.47209	0.78451	-0.686241	-0.381665	0.604468	0.556908	-1.46134	-0.888731
ENTPD2	-0.246753	-0.494812	-0.481891	-0.834462	-0.756424	0.808148	-0.121188	2.12738		GM37347	-1.10029	-0.151255	-1.37193	1.24565	-0.356516	0.259159	1.46227	0.0129189
ENTPD3	1.74074	-0.829476	-0.283121	-0.754839	1.37695	-0.250469	-0.205486	-0.794298		GM3756	-0.506143	-0.451456	-0.482501	0.64863	2.27055	-0.462208	-0.523168	-0.493703
EOMES	-2.20386	-0.0592605	0.21907	-0.151253	1.08027	0.0290739	0.937395	0.148563		GM37560	-1.12281	-0.909488	-0.229962	0.806189	-1.18272	0.569849	0.618835	1.4501
EPGN	1.76927	0.678022	-0.0682586	0.774673	-0.364473	-0.789324	-0.842644	-1.15727		GM37711	-0.851969	-0.684981	-0.625795	0.241954	-0.78115	-0.218151	0.99446	1.92563
EPHA4	0.106836	-0.742207	-0.733558	-0.864797	-0.521848	-0.00189713	0.644714	2.11276		GM37787	-1.01463	-0.882934	-0.486553	0.0768837	-0.900732	0.534653	0.963947	1.70937
EPHA7	-0.46195	-0.802285	-0.46494	-0.677964	-0.564448	-0.106668	1.09229	1.98597		GM37843	-1.13887	-0.127727	-0.43148	0.101487	-1.011	2.06715	0.426635	0.113802
EPN3	2.12245	-0.193644	-0.867888	-0.644899	-0.850923	0.439279	0.428823	-0.433197		GM37858	-0.647246	-0.188403	-0.985586	0.180508	-0.438033	-0.873134	1.13643	1.81546
EPS8L1	0.795285	0.214455	-1.03048	-0.837528	-0.993552	0.199271	1.86692	-0.214373		GM37975	-1.19595	-0.379376	-0.610481	0.0727535	-1.12715	1.39147	1.18147	0.667275
EPS8L2	1.34141	0.657182	0.092245	0.977168	0.198564	-0.728084	-1.18599	-1.3525		GM38021	-1.05866	-0.404179	0.227708	-0.0131108	-1.01616	-0.640709	1.4307	1.4744
ERICH2OS	0.744046	0.972204	0.0630874	-0.693222	1.452	-0.482758	-0.497075	-1.55828		GM38247	-1.13965	-0.00824522	1.65562	0.891306	-0.833979	-1.13483	0.384798	0.184978
ERV3	-1.25794	-0.110553	-0.158201	-0.365348	-0.968213	0.614864	1.96248	0.282916		GM38344	1.38686	1.22407	0.258106	-0.254523	0.185793	-0.223716	-1.43478	-1.1418
ESM1	0.296676	-1.60113	-0.36862	-0.683295	-0.543229	1.62197	0.680892	0.596739		GM38345	-1.29115	-0.741752	-0.147215	0.637096	-1.19073	0.736485	1.44605	0.551222
ESPN	-1.24298	-0.681125	-0.449291	-0.690184	-0.408244	1.38034	0.881888	1.2096		GM38357	-0.487543	0.849767	-0.85203	-0.222523	1.73976	0.775284	-0.978915	-0.823794
ESRP1	2.11741	-0.289299	-0.966039	-0.687268	-0.680019	0.155723	0.664423	-0.31493		PINLYP	-0.686745	0.119099	0.586019	-0.734203	-0.398314	2.15571	-0.144234	-0.897328
ESRP2	2.29484	-0.208882	-0.922355	-0.517555	-0.251359	0.158214	0.130018	-0.682916		KRTAP28-10	-0.815027	-0.34709	0.457871	-0.815027	-0.223317	2.15864	-0.73014	0.314091
ETNK2	-0.778054	-0.911586	0.125047	-0.0731936	-0.781116	-0.195636	0.448106	2.16643		GM38386	-0.42382	-0.599098	-0.852286	0.22845	-0.400163	-0.943946	1.2134	1.77746
EVPL	2.38242	-0.115684	-0.632199	-0.597137	-0.385045	-0.522311	0.184897	-0.314941		GM3978	1.68706	0.485847	0.840283	-0.707043	0.259957	-0.612452	-0.552119	-1.40153
EXTL1	-0.250102	-0.382878	-0.654123	-0.85434	-0.751666	0.725764	0.0366158	2.13073		GM42372	-0.818356	-0.921857	-0.447311	0.666864	-0.545668	-0.53674	0.645081	1.95799
EYA2	-2.14566	-0.394712	0.120616	-0.189704	0.536417	0.727191	1.15647	0.189379		GM42664	1.56963	0.0675466	-0.666795	-0.25738	0.93958	0.62775	-1.40851	-0.871812
F10	-1.24253	-0.830076	-0.559053	-0.913691	1.06472	0.674357	1.35036	0.455916		GM42672	0.73796	0.745295	-0.267453	-0.655221	1.73275	-0.148576	-1.2655	-0.879255
F5	-0.696351	-1.23086	-0.57858	-1.06628	0.526023	1.07823	1.26044	0.707377		GM4275	1.65716	0.713072	0.216748	-0.504687	0.640985	-0.307406	-1.10769	-1.30818
F7	-0.393672	-0.872753	-0.950348	-1.18052	0.483796	1.61327	0.878738	0.421488		GM42793	1.18265	1.35356	0.421512	-0.316478	0.0886492	-0.106737	-1.18579	-1.43737
F730311O21RIK	-0.308865	-0.572693	-0.458443	-0.535969	0.0124681	2.43245	-0.298035	-0.270915		GM42809	1.61403	0.638573	0.731009	-0.663577	0.505325	-0.695694	-1.01315	-1.11651
F9	1.03481	1.3584	0.253253	0.209255	-0.479362	0.320413	-1.4086	-1.28817		GM42921	-0.781071	-0.758266	-0.728318	0.249472	-0.494118	-0.470387	1.09851	1.88418
FA2H	-0.739983	0.157785	-0.788718	0.104203	-0.845872	-0.739019	1.90908	0.942519		GM42962	-1.22611	-0.696405	-0.458024	0.255148	-0.852213	0.247261	1.69835	1.03199
FAAH	-1.13888	-0.834772	-0.253571	-0.451413	-0.559507	0.502863	0.903289	1.83199		GM43042	-1.10309	-0.631197	-0.697693	0.436242	-0.836195	0.148501	0.9024	1.78104
FABP3	0.197838	-0.628979	-0.693574	-1.065	-0.619841	1.17854	-0.145411	1.77642		GM43091	1.24548	0.654851	-0.11167	-0.725672	1.34004	-0.169716	-1.40174	-0.83157
FABP4	0.887511	-0.51631	-0.558447	-1.31616	-0.474893	1.76971	-0.406808	0.615393		GM43181	-1.09501	-0.597976	-0.501646	1.93615	-0.912646	0.442895	0.636872	0.0913623
FABP5	-0.74635	-0.924099	-0.692952	-0.780515	-0.0830384	0.2555	1.56533	1.40613		GM43214	-0.805343	-0.324687	-0.779648	0.938549	-1.00875	1.91274	-0.165009	0.232144
FABP7	2.18888	-0.621728	-0.114479	-1.03178	0.297588	0.285392	-0.689959	-0.313907		GM43302	-1.56225	-0.184805	0.0125067	0.509612	-1.12121	1.51289	0.848048	-0.0147905
FAM107A	0.520957	-0.997565	0.236582	-1.24734	-0.730526	1.73535	-0.238362	0.720903		GM43323	0.961963	0.734097	1.17433	-0.255576	0.32751	-0.126754	-1.36144	-1.45414
FAM124A	0.339958	-0.550969	-0.686861	-1.16994	-0.500448	0.925581	-0.247303	1.88998		GM43366	1.38594	0.954471	0.748989	-0.617175	0.386428	-0.497752	-1.03512	-1.32578
FAM13A	-0.51728	-0.620535	-0.631107	-1.02531	-0.522105	1.65818	0.328639	1.32952		GM43621	1.38848	0.842125	0.480175	-0.334743	0.664707	-0.448587	-1.20216	-1.38999
FAM155A	-1.50398	-0.810842	-0.57565	-0.157712	0.296449	0.0962154	1.55285	1.10267		CYP2E1	-0.198887	0.729739	-1.00124	-0.665052	0.0564514	2.09506	-0.701021	-0.315054
FAM167A	0.154319	-0.349443	-0.837215	-0.517713	-1.23543	2.00189	0.243046	0.540555		GM43691	-0.766367	-0.727336	-0.429879	0.612447	-0.726105	-0.6565	0.739648	1.95409
FAM169B	-1.33993	-0.991037	-0.0684542	-0.221621	-0.657374	0.852301	1.02998	1.39614		GM43731	-1.03877	-0.832512	-0.28693	0.970322	-0.467362	-0.598841	0.389985	1.86411
FAM180A	-0.328158	-0.195646	-0.31657	-0.521029	-0.626925	2.4256	-0.453345	0.0160739		GM43769	-0.39787	-1.16697	-0.196709	0.879922	-0.396072	-0.856558	0.201436	1.93282
FAM184B	-0.379714	-0.540355	-0.558063	-0.863517	-0.591221	1.19435	-0.184185	1.92271		GM43814	-1.14754	-0.667679	-0.679867	0.643007	-0.86186	0.0357171	1.2143	1.46393
FAM222A	-1.05094	-0.487999	-0.515322	-0.570417	-0.805553	1.28914	0.589137	1.55195		GM43984	-1.05851	-0.61995	-0.070027	0.621089	-1.08015	-0.451946	1.64368	1.01582
FAM25C	2.20321	-0.131707	-0.809754	-0.55437	-0.574296	-0.411171	0.699385	-0.421295		GM43990	-1.19506	-0.853019	-0.216157	0.438579	-0.976774	0.114264	1.45558	1.23259
FAM57B	2.34146	-0.459393	-0.460689	-0.913465	-0.466777	0.0499393	-0.178469	0.0873935		GM44013	-0.940135	-0.792907	-0.651773	0.876737	-0.791039	-0.25757	0.869952	1.68673
FAM71B	-1.26019	-0.771707	-0.0261566	-0.233971	-0.727527	0.118633	1.5209	1.38002		GM44135	-1.24931	-0.903355	-0.322655	0.293223	-0.713642	0.668201	1.81959	0.407947
FAM78A	-1.54419	-0.776887	-0.248451	-0.227148	-0.480472	0.851369	1.19419	1.23159		GM44165	-1.08071	-0.780005	0.0376776	1.0417	-1.28341	-0.152015	1.17853	1.03823
FAM83C	2.42569	-0.087295	-0.434757	-0.462746	-0.0603825	-0.554953	-0.250172	-0.575382		GM44167	-0.957529	-0.800531	-0.627922	1.39403	-0.692789	-0.127996	0.211627	1.60111
FAM83G	2.33139	-0.144839	-0.81559	-0.484844	-0.412866	-0.587195	0.30358	-0.189637		GM44171	0.657336	0.741845	1.33088	0.0213686	0.304036	-0.20875	-1.59362	-1.25309
FASL	-1.49222	-0.619593	0.0623534	-0.130361	-0.414381	-0.264547	1.28697	1.57178		GM44174	-0.799626	-0.783068	-0.661739	0.537484	-0.566295	-0.413835	0.66587	2.02121
FAT2	1.5591	0.184069	-1.12491	-0.461715	-0.923921	-0.740238	1.26306	0.244552		GM44175	-0.999634	-0.879758	-0.847352	0.680809	-0.434163	0.0889913	0.49194	1.89917
FBLN1	-0.313751	-0.584987	-0.479739	-0.933476	-0.4971	0.0407139	0.554348	2.21399		PYGM	-0.386764	-0.160637	-0.804836	-0.48953	0.776183	2.17242	-0.590787	-0.51605
FBLN7	0.310641	-0.25164	-0.624832	-0.75085	-0.515279	-0.124016	-0.38072	2.3367		GM44659	-1.00299	-0.977113	-0.514614	0.501367	-0.823675	0.0980026	1.09636	1.62266
FBP1	2.08182	-0.819965	-0.771755	-0.844874	-0.502127	0.111605	0.106239	0.639056		GM44669	1.43282	0.953799	-0.238541	-0.58727	0.921799	-0.186699	-1.38808	-0.90783
FBXL13	-0.282274	-0.653787	-0.546147	-0.921102	-0.767826	0.810374	0.370037	1.99073		GM44752	0.772988	1.42738	-0.551049	0.343227	0.456051	0.0689858	-1.78877	-0.728815
FBXW10	-1.50375	-0.555036	-0.219067	-0.261563	-0.70144	0.618381	1.33513	1.28735		GM44873	-1.28285	-0.41907	-0.77092	0.188264	-0.96044	1.0873	0.837618	1.3201
FCAMR	-0.377899	-0.387967	-0.34391	-0.363925	-0.390984	2.47339	-0.313859	-0.294843		GM45056	1.42596	0.751081	0.493561	-0.577343	0.811208	-0.482103	-1.23562	-1.18674
FCER2A	-0.3657	-0.363655	-0.359342	-0.356931	-0.364511	2.47451	-0.35109	-0.313284		GM45076	1.38791	1.41488	0.0949306	-0.37279	0.17002	-0.376531	-0.978063	-1.34035
FCGBP	-0.404032	0.210177	-0.925224	-0.59967	-0.916338	1.74175	1.2543	-0.360966		GM45218	1.57847	0.647942	0.607435	-0.282139	0.342639	-0.425956	-0.850318	-1.61807
FCHO1	-1.68915	-0.793349	-0.056774	-0.293457	-0.205437	0.573921	1.33253	1.13172		GM4524	1.27299	0.738928	0.882853	-0.443646	0.55517	-0.460085	-1.05433	-1.49188
FCMR	-0.398013	-0.386903	-0.361003	-0.366238	-0.394808	2.47031	-0.353919	-0.20943		GM45457	1.49152	0.862717	-0.268577	-0.565378	0.907339	-0.0618244	-1.26577	-1.10002
FCRL1	-0.452732	-0.415713	-0.307505	-0.40933	-0.448809	2.46007	-0.30251	-0.123466		GM45591	0.928103	1.0115	-0.263133	-0.542471	0.914365	0.598436	-1.15754	-1.48926
FCRL5	-1.39824	0.870593	0.80377	0.315483	-1.36282	1.25007	-0.297867	-0.18099		GM4759	-1.58989	-0.640485	-0.356904	0.804076	-0.889906	1.12909	0.89312	0.650901
FCRL6	-2.10162	-0.274318	0.39267	0.525661	0.229997	-0.260921	1.39564	0.0928915		GM4951	-1.6817	0.0209815	0.362663	0.539849	-1.07065	1.45487	0.642856	-0.26888
FCRLA	-1.05599	-0.621734	-0.39585	-0.715173	-0.524983	1.70281	0.382682	1.22823		GM5049	-1.14438	-0.583834	-0.836867	0.675023	-0.742214	0.0553071	0.888956	1.688
FCRLS	2.16233	0.161648	-0.591996	-0.718234	-0.764321	0.512731	-0.764723	0.00256771		GM5111	-0.740912	-0.772653	-0.415885	0.879734	-0.64657	-0.535584	0.190829	2.04104
FENDRR	1.18176	0.960603	0.362264	0.471334	0.374041	-0.588182	-1.26338	-1.49844		GM5228	0.519828	-0.290676	-0.853887	-0.248384	-0.842221	-1.09236	1.33211	1.47559
FFAR1	-0.562818	-0.477173	-0.446545	-0.371169	-0.438312	2.43069	-0.134102	-0.000575003		GM5402	-0.309652	1.21557	1.84144	-0.0735233	-0.492532	-0.494805	-1.08886	-0.597631
FGF18	2.33313	0.294708	-0.127203	-0.2868	-0.698134	-0.301121	-0.773909	-0.440676		GM5456	-0.539517	-0.514468	-0.383718	0.745435	-0.549226	-0.522221	2.22566	-0.461947
FGFR2	1.58613	0.51023	0.197648	0.719128	0.219525	-0.784976	-1.16181	-1.28587		GM5526	-0.40767	-0.42948	-0.402688	-0.231286	2.4693	-0.381282	-0.291318	-0.325579
FGFR4	0.0774094	-0.125944	-0.687246	-1.23308	-0.739031	1.2037	-0.212007	1.7162		GM5541	-0.871717	-0.68778	-0.331878	0.886924	-0.749204	-0.877839	1.12081	1.51068
FHL5	0.615243	-1.08707	-0.755407	-1.30752	-0.144152	1.30489	0.191025	1.18299		GM5547	-0.997391	-0.913813	-0.43695	0.14761	-0.629257	-0.0328599	0.950194	1.91247
FIBCD1	-1.48401	-0.965593	0.71591	0.0769828	-0.304225	-0.488716	1.31168	1.13798		GM5550	2.22457	-0.494495	-0.482514	-0.503296	-0.49566	0.755401	-0.489397	-0.514608
FITM1	-0.0486517	-0.435557	-0.546848	-1.04091	-0.734317	0.809852	-0.0594752	2.05591		GM27149	-0.62033	0.21667	0.0227147	0.419468	-0.222442	2.10708	-1.1247	-0.798459
FLG2	0.299592	0.3643	-0.785372	-0.472062	-0.800958	-0.789448	2.16162	0.0223248		GM5620	-0.367643	-0.319394	-0.35438	-0.343483	-0.404774	-0.320059	2.47393	-0.364198
FMO1	-0.372403	-0.580376	-0.433166	-1.28975	-0.0132674	0.905876	-0.172161	1.95524		GM5639	0.743913	0.611795	-0.431169	-0.271321	1.82807	-0.553338	-0.572675	-1.35528
FMO2	-0.428594	-0.879199	-0.0454277	-1.07032	-0.561166	0.570326	0.388387	2.02599		GM5640	0.632831	0.625834	-0.23322	-0.480094	1.87409	-0.402419	-0.680935	-1.33609
FMOD	-0.275775	-0.505959	-0.432879	-0.562099	-0.635714	0.371785	-0.31012	2.35076		GM5648	-0.351935	2.39669	-0.396618	-0.328918	-0.402321	-0.43378	0.205549	-0.688665
FN1	2.18332	0.196065	-0.00369898	0.0335638	0.0829839	-0.556094	-1.00748	-0.928658		GM5711	-1.53708	-0.468849	-0.21139	0.92894	-1.10458	1.02264	1.07578	0.294538
FNDC1	-0.124091	-0.73236	-0.507925	-0.676934	-0.56007	-0.0549933	0.356807	2.29957		GM5801	-0.556585	-0.646684	-0.489931	0.627911	-0.0103237	-0.627583	-0.525592	2.22879
FNDC9	-1.5163	-0.717198	0.20183	-0.237325	-0.290683	0.214674	1.9501	0.394897		GM5833	1.571	1.32636	-0.0268911	-0.464759	0.228782	-0.53413	-1.12967	-0.970687
FOLH1	-0.145834	-0.588816	-0.363719	-0.799901	-0.574952	-0.118605	0.257531	2.3343		HHATL	-0.35843	0.13266	-0.770538	-0.505277	0.764597	2.11456	-0.694745	-0.682828
FOSB	-0.546817	-0.555274	0.0868871	-0.448999	-0.622072	-0.679292	0.513611	2.25196		GM5879	0.618753	-0.670054	-0.66505	-0.380162	0.268547	-0.665548	2.15228	-0.658767
FOXC1	1.26119	1.47121	-0.123063	0.203563	0.18636	-0.678549	-1.14772	-1.17299		GM5883	-0.416433	2.46781	-0.366149	-0.320352	-0.480515	-0.295968	-0.358278	-0.230114
FOXF2	1.17491	0.490121	0.323693	1.0067	0.385312	-0.705882	-1.20151	-1.47336		GM5893	1.04548	1.85595	-0.235757	-0.409878	-0.197256	0.0143914	-1.19652	-0.876405
FOXL1	1.63237	0.150632	0.0252269	0.876995	0.399796	-0.653673	-1.21062	-1.22073		GM5936	0.577259	0.66909	-0.199792	-0.446302	1.84859	-0.383846	-0.656151	-1.40884
FOXN1	2.46857	-0.343519	-0.417217	-0.403913	-0.191466	-0.395469	-0.337714	-0.379271		GM5943	1.21581	-0.896656	1.64113	0.413452	-0.687826	-0.0293245	-0.889399	-0.767186
FOXQ1	2.38229	-0.489077	-0.659103	-0.640052	-0.414401	0.136916	-0.137795	-0.178777		GM5960	-1.08383	-0.701049	0.41718	0.469204	-1.03896	0.542974	1.8359	-0.441422
FOXR1	-1.11888	-0.624603	-0.155533	-0.842272	-0.384905	0.302965	0.964896	1.85833		GM5970	-1.60821	-0.0243433	0.177598	0.652	-1.04757	1.57698	0.545872	-0.272321
FPR1	-1.65236	-0.443401	0.129872	-0.452669	-0.461648	0.304021	1.6253	0.950883		GM6100	-0.578873	-0.952361	-0.602547	0.129078	-0.0519672	-0.520918	0.344826	2.23276
FPR2	-1.86537	-0.289093	0.215427	-0.465887	0.0600099	0.193731	1.71529	0.435887		GM614	-1.33361	-0.834988	-0.156807	0.635918	-1.05467	0.553018	1.46746	0.723679
FPR3	-1.97104	-0.272381	0.176613	-0.507585	0.238736	0.241568	1.51822	0.575864		GM6166	-0.620337	-0.928441	-0.686038	0.365867	-0.288369	-0.384034	0.351766	2.18959
FRAS1	2.30406	0.00029104	-0.00129509	-0.409144	-0.617002	-0.343466	-1.00967	0.0762254		GM6175	-0.885456	-0.777788	-0.494637	0.377923	-0.780157	-0.238768	0.833317	1.96557
FREM1	-0.08595	-0.817246	-0.588588	-0.760005	-0.227576	-0.237978	0.464168	2.25318		GM6177	-0.372156	-0.356867	-0.371466	2.47442	-0.374076	-0.332765	-0.322652	-0.344438
FREM2	0.168913	-0.663306	-0.4952	-1.24976	-0.941759	0.617532	0.990131	1.57345		GM6210	-0.864728	-0.286913	0.428962	-0.63935	0.192232	-0.549869	2.23082	-0.511156
FSD2	-0.453127	-0.548904	-0.268128	-0.786578	-0.846014	1.02902	-0.129137	2.00287		GM6407	-0.51377	-0.489241	-0.448945	0.54105	-0.476704	-0.480202	-0.444534	2.31235
FTL2-PS	-0.490694	-0.456495	-0.450393	-0.451544	0.262233	-0.421248	2.39719	-0.389047		GM6426	-0.280346	-0.662619	-0.588662	0.251302	-0.322559	-0.396811	-0.380692	2.38039
FUT7	-1.80606	-0.69289	-0.0694834	-0.144106	-0.255321	0.82885	1.37984	0.759166		GM6451	1.80642	-0.739523	-0.677476	1.30645	-0.496499	-0.652036	0.0446972	-0.592033
FXYD3	0.216801	0.250786	-1.18848	-0.72196	-1.28647	0.888205	1.55995	0.281157		GM6522	-1.11396	-0.301432	-0.411051	1.91273	-1.13726	0.461002	0.0114202	0.578547
FZD10	1.71298	-0.533221	-0.990147	-0.827651	-0.76301	1.21252	-0.05708	0.245607		GM6794	-0.47393	2.46602	-0.348167	-0.386857	-0.397834	-0.395616	-0.254275	-0.209339
FZD3	1.29839	-0.558259	-0.691828	-0.903582	-0.756858	-0.22539	0.0834305	1.75409		GM6842	1.24206	1.56153	-0.221489	-0.812511	0.539684	-0.68219	-0.474931	-1.15216
G630016G05RIK	1.4731	0.442751	0.0246004	0.606241	0.585873	-0.451672	-1.59041	-1.09049		GM6887	-0.493782	-0.532461	-0.567802	-0.567802	1.67378	-0.527431	-0.548785	1.56428
GABBR2	-1.20951	-0.222005	-0.675659	-0.0231524	-0.782359	0.274324	0.662313	1.97605		GM7117	-0.514769	-0.573121	-0.494538	-0.486291	-0.535793	0.851631	2.17584	-0.422955
GABRA3	-0.146878	-0.930483	-0.51585	-1.01351	-0.458645	0.800919	0.294479	1.96997		GM7380	-0.427329	2.31269	-0.42317	-0.510298	-0.47674	-0.496634	0.537624	-0.516145
GABRE	0.176238	-1.06856	-0.48392	-1.40788	0.281241	1.33297	-0.146659	1.31658		GM7429	1.37655	-0.831665	1.49386	0.0990703	-0.830038	0.344234	-0.823215	-0.828789
GAL3ST2	-0.418988	-0.515689	-0.412688	-0.558833	-0.385181	2.43158	-0.120866	-0.0193306		GM7516	-0.328227	-0.661525	-0.646743	0.264077	-0.256073	-0.427155	-0.314891	2.37054
GALNT3	-1.94838	-0.428851	0.0361969	0.169458	-0.164757	-0.0512975	1.42801	0.959622		GM7665	2.47205	-0.396392	-0.419675	-0.278385	-0.396064	-0.321579	-0.338622	-0.321336
GALNT5	-0.240657	-0.665044	-0.477855	-0.81283	-0.688314	0.508418	0.174449	2.20183		GM7721	-0.568004	-0.540774	-0.481873	1.83502	-0.549974	-0.568004	1.37986	-0.506258
GAP43	2.02583	0.314106	0.103635	0.590077	-0.477357	-0.709555	-0.954119	-0.892613		DLX3	-0.711064	0.185647	0.657076	-0.897706	-0.459286	2.02921	-0.936052	0.132176
GATA1	-0.763966	-0.941377	-0.360909	-1.06677	0.863064	1.84507	0.318475	0.106416		GM7993	1.97161	-0.638378	-0.690411	-0.661285	0.0708748	-0.49608	1.07086	-0.627198
GATA4	0.883214	1.50184	-0.268096	0.727112	0.131699	-0.48166	-1.20116	-1.29295		GM8189	-0.919471	-0.866112	-0.371165	0.624029	-0.664352	-0.448394	0.716274	1.92919
GBGT1	-2.235	-0.00624523	0.242222	0.259169	0.234518	-0.145513	1.2945	0.356355		GM8258	-0.702968	1.96828	-0.435727	-0.605148	1.18517	-0.533089	-0.401566	-0.474952
GBP11	-1.27845	0.281371	0.526852	0.281895	1.93603	-0.509464	-0.340763	-0.897479		GM8369	-0.951833	-0.843271	-0.525948	0.342262	-0.725993	-0.130136	0.955527	1.87939
GBP4	-1.46974	0.380766	0.656718	0.489936	1.6727	-0.511201	-0.277107	-0.942076		GM8577	-1.22083	1.03359	1.39904	0.558028	-0.639661	0.426174	-0.347671	-1.20867
GBP8	-1.90917	-0.0989634	0.535001	0.107126	1.62046	-0.264248	0.424325	-0.414531		GM8617	0.334867	0.805413	-0.152985	-0.226601	1.90438	-0.5916	-0.898666	-1.17481
GCHFR	1.80979	0.512981	0.00349992	0.718666	-0.110908	-0.776975	-1.04241	-1.11464		GM8817	-0.840933	-0.709831	-0.418413	0.627765	-0.658578	-0.663301	0.699364	1.96393
GDPD1	-1.05319	-0.61995	-0.448902	-0.625172	-0.704057	0.604635	1.39931	1.44732		KRTAP3-2	-0.830914	0.0441888	0.657864	-0.814416	-0.448987	2.05504	-0.863914	0.201143
GFI1	-1.88123	-0.734267	-0.0119207	-0.0628737	0.151331	0.214489	1.43356	0.890908		GM8953	-1.41767	-0.337599	0.0202574	0.0637181	-1.23013	1.31925	1.21917	0.363008
GFPT2	0.19927	-0.969182	-0.0696194	-1.48788	-0.370567	0.66272	0.257808	1.77746		ATP2A1	-0.418864	-0.180037	-0.798196	-0.519884	0.808438	2.16186	-0.489451	-0.563871
GGT1	1.24989	-0.844065	-0.614859	-0.718689	-0.170993	1.86914	-0.310789	-0.459631		XIRP1	-0.365974	0.454512	-0.592942	-0.628837	0.716077	2.02608	-0.790232	-0.818682
GIMAP1	-1.43673	-0.857468	-0.171795	-0.387561	-0.486056	1.01199	1.00328	1.32434		GM8991	-0.305285	-0.32033	-0.347493	-0.373277	-0.382037	-0.372201	-0.373293	2.47392
GIMAP1OS	-1.46565	-0.744899	-0.142681	-0.262778	-0.617583	0.609126	1.23726	1.3872		GM9083	-0.226739	-0.579692	-0.58409	0.172133	-0.34749	-0.454761	-0.381208	2.40185
GIMAP3	-1.24648	-0.800051	-0.178675	-0.449429	-0.632312	0.628211	1.03111	1.64762		GM9732	0.542784	0.388465	1.72655	-0.0958727	-0.668609	-0.705838	0.384529	-1.57201
GIMAP4	-1.51573	-0.830771	-0.101052	-0.28511	-0.4916	0.697108	1.26008	1.26707		GM9745	-1.11019	-0.705861	-0.0909835	0.897288	-1.164	-0.223949	0.901963	1.49574
GIMAP5	-1.35388	-0.807676	-0.176319	-0.505264	-0.498648	0.784175	1.062	1.49561		KRT25	-0.721821	0.535646	0.751193	-0.896894	-0.574762	1.93099	-0.858314	-0.166038
GIMAP6	-1.24107	-0.771551	-0.299709	-0.497645	-0.644101	1.02848	0.975566	1.45004		GMFG	-1.1298	-0.82427	-0.579141	0.59548	-0.782214	0.0532866	1.03011	1.63655
GIMAP7	-1.53313	-0.835426	-0.0571058	-0.0933452	-0.560898	0.522262	1.07696	1.48068		GOT2-PS1	1.7889	-0.541516	-0.489338	-0.507696	1.43555	-0.589048	-0.542898	-0.553955
GIMAP8	-1.38003	-0.790629	-0.192493	-0.551482	-0.471899	1.05614	0.970573	1.35981		GPBAR1	1.37963	0.598561	0.103744	0.594616	0.615474	-0.715547	-1.57467	-1.0018
GIMAP9	-1.53138	-0.89461	-0.0817972	-0.490032	-0.259883	1.09935	1.11381	1.04454		GPR157	-0.922576	-0.927185	-0.533127	0.464895	-0.632592	-0.207422	0.858266	1.89974
GIPC2	-0.391915	-0.386722	-0.73217	-0.330628	-0.521057	2.40368	0.00634295	-0.0475276		GPR162	-0.738372	-0.794091	-0.690167	0.221265	-0.488887	-0.385158	0.814171	2.06124
GJB2	2.46685	-0.410986	-0.401001	-0.413216	-0.187165	-0.280165	-0.407897	-0.366423		GPR174	-1.02481	-0.918075	-0.53415	0.483472	-0.58218	-0.196354	0.957058	1.81504
GJB3	1.45472	0.198581	-0.94117	-0.50981	-0.966071	-0.714103	1.50161	-0.0237593		GPR33	-1.32167	-0.622901	-0.115921	0.742244	-0.881048	0.562291	1.78507	-0.148072
GJB4	2.27576	-0.309326	-0.435043	-0.587406	-0.472468	-0.38646	0.59572	-0.680778		GPR45	-0.946277	-1.02446	-0.349861	0.515486	-0.32552	-0.561946	0.789435	1.90314
GLB1L2	0.516677	-0.312294	-0.0858277	-1.04932	-1.28656	0.301988	-0.0288398	1.94418		GPR55	-1.15744	-0.895084	-0.614594	0.464657	-0.699442	0.236933	1.6233	1.04166
GLT8D2	1.96402	0.279637	0.247238	0.621569	-0.452483	-0.718871	-1.04632	-0.894789		GPR68	-0.70089	-0.768701	-0.552726	0.419462	-0.522953	-0.515545	0.481403	2.15995
GM10051	-0.53045	1.26256	-0.530804	-0.529452	-0.533074	-0.531875	1.9264	-0.533305		GM7816	0.481504	-0.468502	-0.46886	-0.467595	-0.466006	2.33389	-0.470366	-0.474066
GM10109	-1.08706	-0.673135	-0.235248	-0.995497	-0.34921	0.766462	0.901156	1.67253		GPRIN3	-0.968196	-0.936229	-0.568576	0.536198	-0.449641	-0.10481	0.452234	2.03902
GM10154	-0.616814	2.36723	-0.370345	-0.370508	0.340577	-0.342332	-0.516216	-0.491592		GRAP	-0.745632	-0.819389	-0.56139	0.398309	-0.519424	-0.45769	0.590885	2.11433
GM10161	-0.355224	-0.344717	-0.353392	-0.356224	-0.352795	-0.359349	2.47485	-0.353151		GREB1	1.69624	-0.0464963	-0.666754	-1.39772	0.312498	1.07334	-0.510121	-0.460987
GM1043	-1.01866	-0.898738	0.037087	-0.787915	-0.391674	1.88985	0.337077	0.832969		GRIN1	1.52296	0.258684	0.663712	-0.381708	0.903492	-0.617876	-0.987725	-1.36154
GM10505	-1.40779	-0.609359	-0.176186	-0.41183	-0.284523	1.98862	0.402414	0.498657		GRM6	-1.28796	-0.469117	1.43743	1.06741	-1.11444	0.703974	0.0774087	-0.4147
GM10561	2.02116	0.136543	0.0908092	0.421906	0.0768176	-0.564706	-1.04932	-1.13321		GSAP	-1.27459	-0.781662	-0.512429	0.721386	-1.02056	0.592806	1.12129	1.15377
GM10684	-1.65113	-0.781627	0.397138	-0.927598	0.347429	0.905401	0.507701	1.20269		GSTA3	1.24565	0.392346	1.13219	-0.406677	0.736529	-0.809186	-1.03159	-1.25926
GM10851	-1.24907	-0.825469	-0.372883	-1.01011	0.497808	1.49556	0.586047	0.87812		GSTP3	-0.692018	-0.806134	-0.538049	0.553107	-0.548513	-0.562344	0.492474	2.10148
GM11212	-1.44874	-0.7876	-0.0948542	-0.601698	-0.169718	0.389386	1.20074	1.51248		GUCA2A	1.16081	0.967888	0.76968	-0.723716	0.759513	-0.661408	-1.17179	-1.10097
GM11223	0.0297066	-0.304669	-0.275308	2.43093	-0.361949	-0.446574	-0.625226	-0.446911		GUCY1B2	0.875466	1.4374	0.221461	-0.334933	0.561906	-0.0501731	-1.2754	-1.43572
GM11263	-0.387763	-0.38356	-0.335347	-0.391684	2.47299	-0.288652	-0.308709	-0.377277		GUCY2E	-0.679008	-0.829611	-0.347819	0.959134	-0.674219	-0.756799	0.432067	1.89625
GM11346	-0.670735	-0.58641	-0.339648	-0.566346	-0.22831	2.39101	-0.0229323	0.0233701		GZMD	-0.929805	-0.810372	-0.165377	0.328989	-0.907935	-0.452622	1.45092	1.4862
GM11349	-0.0919954	-0.379154	-0.783321	1.75703	-0.438652	-0.799847	1.37892	-0.642985		GZMK	-0.743863	-0.679795	-0.604557	0.446066	-0.541476	-0.417493	0.342133	2.19898
GM11549	2.10139	-0.10531	0.480586	0.160083	-0.0686852	-0.58122	-0.983656	-1.00318		H19	0.816301	-0.273897	-0.427535	-0.913754	1.89561	0.527996	-0.968733	-0.655991
GM11555	2.45974	-0.392873	-0.398238	-0.392949	-0.0809656	-0.398238	-0.398238	-0.398238		H2-EB2	-1.49792	-0.86517	-0.172785	0.987097	-0.864121	0.41473	0.788756	1.20941
GM11559	2.46368	-0.39156	-0.39156	-0.389962	-0.119289	-0.389842	-0.39156	-0.389909		H2-M2	-0.99064	-0.806186	-0.19182	0.942395	-0.92748	-0.339946	0.527766	1.78591
GM11562	2.47235	-0.372815	-0.372114	-0.372844	-0.242646	-0.36816	-0.370948	-0.372823		H2-T24	-1.45353	-0.0270656	-0.0992873	0.258938	-1.15087	1.70105	0.769103	0.00166025
GM11563	2.46506	-0.388957	-0.388801	-0.391618	-0.134323	-0.385958	-0.386429	-0.388978		GM8979	-0.688856	-0.803927	0.625082	-0.446767	-0.299508	2.2359	-0.253949	-0.367976
GM11565	2.47438	-0.357881	-0.362406	-0.362406	-0.304465	-0.362406	-0.362406	-0.362406		HAL	-1.06679	-0.761769	-0.913651	0.933815	-0.722815	0.0773154	1.09339	1.36051
GM11567	2.47162	-0.37497	-0.37497	-0.373121	-0.227554	-0.372976	-0.37497	-0.37306		HAMP2	-0.886448	-0.883203	-0.546122	0.961447	-0.892258	-0.176605	0.73815	1.68504
GM11568	2.47236	-0.372697	-0.372697	-0.370533	-0.242908	-0.37037	-0.372697	-0.370461		HAND1	-0.535591	-0.583993	-0.766995	0.43986	-0.779677	-0.685224	1.08558	1.82604
GM11594	-2.22593	0.403196	0.167909	0.167866	0.547299	0.279409	1.11458	-0.454325		HAP1	-0.997529	-0.625211	-0.765703	0.482332	-0.789521	0.0561745	0.734394	1.90506
GM11595	2.46692	-0.385916	-0.385916	-0.385916	-0.156213	-0.381127	-0.385916	-0.385916		HAS2	0.267195	1.46935	-0.737827	-0.857121	1.27267	0.231334	-0.341468	-1.30413
GM11707	-1.1034	-0.545087	-0.217781	-0.197185	-1.01298	1.83662	0.279895	0.95992		HC	-1.07433	-0.53062	-0.73454	0.356925	-0.827153	0.355348	0.494073	1.96029
GM11714	-1.74736	0.330747	0.440028	-0.0703592	1.52632	0.0431532	0.503823	-1.02636		HCAR2	-1.28824	-0.665923	-0.344232	0.760601	-1.13483	0.999925	1.34297	0.329734
GM11771	2.13154	-0.472452	-0.260397	-0.711953	0.62156	0.241018	-0.858334	-0.690986		HCST	-0.874923	-0.801227	-0.540823	0.532343	-0.57748	-0.368489	0.577948	2.05265
GM11805	2.4091	-0.311811	-0.337356	-0.0393391	-0.426821	-0.0365183	-0.558655	-0.698601		HDC	-1.56387	-0.394181	0.0878908	0.578038	-1.04398	1.10312	1.32012	-0.0871287
GM11808	2.4745	-0.351891	-0.386576	-0.347938	-0.359306	-0.342586	-0.360627	-0.325576		HEATR9	-0.941983	-0.688095	-0.51032	0.459662	-0.661652	-0.354343	0.652681	2.04405
GM11816	1.95449	-0.443561	0.0315882	0.739569	-0.795486	-0.227213	-1.32172	0.0623279		HECW2	1.60241	0.416866	0.238005	-0.778702	1.10901	-0.569359	-1.05801	-0.960221
GM11832	1.65849	0.487935	-0.00652374	0.429813	0.429117	-0.620318	-0.726142	-1.65237		HEMGN	-1.36892	-0.765249	-0.310869	0.520164	-1.03943	1.26149	1.01213	0.690693
GM11937	2.47367	-0.365587	-0.367564	-0.367564	-0.277262	-0.361519	-0.366614	-0.367564		TCHH	-0.951258	0.424934	0.575578	-0.706293	-0.84424	1.99419	-0.616162	0.123246
GM11938	2.47167	-0.372313	-0.3752	-0.3752	-0.228465	-0.371515	-0.374502	-0.37447		HK3	-1.39286	-0.51132	-0.393749	0.923646	-1.17196	1.08516	1.0237	0.437382
GM12165	-0.449118	-0.638128	2.43051	-0.269285	-0.56413	-0.234516	-0.142583	-0.132749		HLF	-1.12826	-0.63506	0.0164303	0.0690007	-0.907547	-0.138647	0.743377	1.98071
GM12253	-1.098	-0.803726	-0.199781	-1.09579	-0.101354	1.1281	0.718377	1.45217		HMGCS2	-0.412593	-0.68866	-0.923779	0.297485	-0.192208	-0.367959	-0.00167508	2.28939
GM12407	-0.567399	-0.199153	-0.274877	-0.480885	-0.405168	2.45243	-0.349695	-0.175256		HOOK1	-0.990336	-0.88159	-0.526331	0.425718	-0.696572	-0.0653302	0.840101	1.89434
GM12435	-1.09179	-1.33639	1.46785	1.3159	-0.297117	-0.0365455	0.140753	-0.162656		HOXD11	1.29089	1.13885	0.213018	-0.409649	0.604639	-0.228828	-1.33801	-1.27091
GM12596	-2.07651	0.206908	1.04262	-0.0585566	0.939273	0.420179	0.201052	-0.674965		HPSE	-1.18023	-0.735836	-0.620612	0.50806	-0.855669	0.244038	1.05073	1.58952
GM12602	2.04934	0.0991746	0.138514	0.708555	-0.753163	-0.640813	-0.866537	-0.735075		HSD11B2	1.28398	1.18855	0.388043	-0.56808	0.657523	-0.687188	-1.11232	-1.1505
GM12715	0.372624	-0.48422	-0.430492	-0.453006	-0.468162	-0.451686	2.36805	-0.453104		HSH2D	-1.25079	-0.612724	-0.404713	0.234634	-1.06538	0.463052	1.41212	1.22381
GM12791	-1.03162	-0.612215	-0.684246	-0.564544	1.71217	1.3273	0.11371	-0.260544		SLN	-0.173872	-0.337667	-0.88979	-0.58958	0.751553	2.15293	-0.67944	-0.234138
GM12891	-0.259298	-1.39307	1.89269	-0.137342	-0.981679	-0.035975	0.395388	0.519295		HTR7	-1.21589	-0.878388	-0.332461	0.975555	-0.930952	0.310925	1.57389	0.497316
GM13034	-0.308282	2.46323	-0.353026	-0.459763	-0.150924	-0.368888	-0.363893	-0.458454		HTRA4	-1.24951	-0.926533	-0.15313	0.643777	-1.11954	1.06585	1.21652	0.522567
GM13056	1.97344	0.369977	-0.0097724	0.259908	0.22833	-0.599818	-1.21175	-1.01032		HVCN1	-1.01266	-0.852402	-0.573414	0.669125	-0.764275	-0.136777	0.945956	1.72445
GM13136	2.47132	-0.428946	-0.271244	-0.333413	-0.289919	-0.392239	-0.362126	-0.393437		IBSP	0.998433	1.19336	0.646374	-0.613347	0.431833	0.0065659	-1.17014	-1.49308
GM13160	0.393706	-0.809234	0.245898	2.08877	0.293634	-0.78412	-0.564168	-0.864491		ICAM1	-1.42835	-0.619111	-0.429614	0.643427	-1.0608	0.839613	1.16254	0.892294
GM13167	-0.307207	-0.158085	-0.275357	2.01936	0.0538368	-0.995839	0.746997	-1.0837		ICOS	-0.977253	-1.04367	-0.555068	0.445466	-0.233497	-0.452419	1.07371	1.74273
GM13192	-0.320389	1.56979	0.973928	-0.806355	-0.796383	-0.804622	-0.784282	0.968317		IDI2	-1.10278	-0.657424	-0.0664072	0.637683	-1.08871	-0.362749	1.05756	1.58282
GM13232	0.0528898	0.311483	-0.869621	0.35093	0.643665	-1.05418	1.75477	-1.18994		IDO1	-1.37208	0.20687	-0.616702	0.432791	-0.989664	1.75145	0.672803	-0.0854665
GM13237	0.0302196	-0.179956	-0.365615	1.95627	0.00183289	-1.06496	0.759933	-1.13772		IDO2	-1.37551	0.129675	-0.596085	0.450529	-1.06653	1.75556	0.533853	0.16851
GM13304	-0.625241	-0.486269	-0.307647	-0.525956	-0.594294	2.29168	-0.303741	0.551472		IFI206	-1.34061	-0.103737	-0.150575	-0.0571074	-1.14753	1.73184	0.908008	0.159716
GM13306	-0.214303	0.0246502	-0.629001	-0.876618	-1.11676	-0.00741155	1.94242	0.877026		IFI208	-1.31978	-0.0191243	-0.155021	0.00805915	-1.07121	1.90986	0.662144	-0.0149224
GM13391	-0.89025	-0.663953	-0.412864	-0.550247	-0.807092	0.36677	1.2203	1.73734		IFI209	-1.34811	-0.399268	-0.377214	0.227636	-1.11808	1.38765	1.21941	0.407972
GM13498	-0.398633	-0.416613	-0.364207	-0.393449	2.47046	-0.261701	-0.37393	-0.261924		IFI213	-1.24105	-0.0523099	-0.0473428	0.000119919	-1.09988	1.96541	0.60454	-0.129493
GM13535	1.99908	0.189298	-0.176345	0.715021	-0.196728	-0.474146	-0.873132	-1.18305		IFI214	-1.32551	-0.371566	-0.396907	0.156501	-1.09408	1.50207	1.15206	0.377438
GM13578	-0.164829	0.148516	-0.622643	-0.0464574	2.31832	-0.974539	-0.428822	-0.229549		IFI27L2A	-1.29018	0.177736	-0.158729	-0.0820436	-1.14895	1.74054	0.943095	-0.181471
GM13710	-1.49066	-0.437978	-0.140011	-0.198583	-0.852582	0.444418	1.22863	1.44677		IFI44	-1.39266	0.171463	0.103706	0.189307	-1.02967	1.79874	0.66101	-0.501893
GM13814	-1.81248	0.0787142	-0.0162125	-0.0296836	-0.503027	-0.245508	1.57905	0.949148		IFI44L	-1.42317	-0.0434125	-0.0497595	0.244484	-1.14598	1.59422	1.01034	-0.186717
GM13889	-0.286076	-0.611443	-0.677968	-1.17795	-0.36029	0.60305	0.530135	1.98055		IFI47	-1.62765	-0.0738885	0.0991805	0.504748	-1.12562	1.47683	0.793967	-0.0475615
GM13919	-0.985416	-0.666836	-0.0703745	-0.815137	-0.634259	0.675375	0.562814	1.93383		IFIT1	-1.34283	0.402311	0.413739	0.100755	-0.994537	1.84104	0.229463	-0.649944
GM13986	1.98108	0.821714	-0.30035	-0.388635	0.22779	-0.352414	-0.948044	-1.04114		IFIT1BL1	-1.48196	-0.0611281	0.136585	0.0853103	-1.09829	1.64491	0.917461	-0.142898
GM13998	-0.734999	-0.879203	-0.680067	-0.817404	-0.124499	0.242654	1.52111	1.4724		IFIT1BL2	-1.39926	0.354527	0.47654	0.13361	-1.01251	1.79994	0.238452	-0.591296
GM14002	2.1064	0.575963	-0.0545491	0.00457483	-0.201575	-0.440457	-0.914722	-1.07564		IFIT2	-1.38949	0.284917	0.423853	0.098399	-1.10169	1.80008	0.353107	-0.469168
GM14328	-0.757138	-0.908599	-0.696604	-0.752767	-0.136712	0.26572	1.52114	1.46496		IFIT3	-1.34656	0.290504	0.364449	0.0903979	-1.12249	1.7957	0.450962	-0.522957
GM15056	-1.33538	-0.326818	-0.302706	-0.739511	1.89773	0.630404	0.566215	-0.389937		IFIT3B	-1.32669	0.352813	0.348959	0.0464506	-1.10365	1.81163	0.4267	-0.556216
GM15107	1.61695	0.81567	0.0456091	0.0454161	0.537572	-0.574845	-1.19059	-1.29578		IFITM6	-1.0305	0.316446	-0.23465	0.0540397	-0.956105	2.12372	0.2625	-0.535452
GM15128	1.59861	0.827522	0.133455	0.0608083	0.459222	-0.542678	-1.1826	-1.35434		IGHA	-0.782575	-0.732878	-0.653464	-0.385114	-0.176074	-0.178395	2.15519	0.753313
GM15229	-1.33046	0.170796	0.560133	0.419408	1.84421	-0.61743	-0.0868661	-0.959785		IGHG1	-0.678392	-0.676602	-0.624924	0.614378	-0.552923	-0.513218	0.270233	2.16145
GM15244	0.652131	-1.02058	-0.0105251	-1.12157	-0.795008	-0.198719	0.750719	1.74356		IGHG2B	-0.8928	-0.880048	-0.515448	-0.255014	-0.338002	-0.254926	1.55258	1.58365
GM15326	-1.4243	-0.582816	-0.191511	-0.591956	-0.590404	0.926956	1.11375	1.34028		IGHG2C	-1.09021	-0.729538	-0.696427	1.15155	-0.381972	-0.599903	0.849724	1.49677
GM15411	0.564066	1.4652	-0.741705	-0.236948	-0.238358	1.27758	-1.21228	-0.877558		IGHG3	-0.43963	-0.408339	-0.413032	-0.287007	-0.406065	-0.36621	2.46325	-0.142964
GM15455	0.364676	-0.859194	-0.822935	1.74993	0.381829	0.846514	-1.10223	-0.558595		IGHV1-14	-0.317204	0.425321	-1.03426	-0.271644	-0.48958	0.15946	2.20316	-0.67525
GM15503	-1.83198	-0.0351586	-0.204296	0.611171	-0.857945	0.0896551	1.11401	1.11454		IGHV1-18	-0.916222	-0.150191	-1.20977	-0.202393	-0.13404	-0.375979	1.42994	1.55865
GM15523	-1.62455	-0.135571	0.359224	0.75242	-1.42716	0.639773	0.426131	1.00974		IGHV1-22	-0.762847	-0.822082	-0.452307	-0.386157	-0.26327	-0.496079	1.65546	1.52728
GM15531	2.4595	-0.329354	-0.396606	-0.386704	-0.574113	-0.247833	-0.204268	-0.320621		IGHV1-26	-0.79423	-0.285313	-1.05537	-0.490714	-0.558268	0.239769	1.13287	1.81125
GM15635	0.107506	-0.359537	-0.897099	-0.804089	-0.565964	2.11333	-0.316197	0.722047		IGHV1-33	-0.772237	-0.394267	-0.624506	-0.333613	-0.250034	-0.693286	2.03277	1.03518
GM15675	-0.507303	-0.526669	-0.371828	-0.645326	-0.60375	2.33062	-0.0135135	0.337772		IGHV1-34	-0.79758	-0.102586	-0.976395	-0.697429	-0.33439	-0.180074	1.53843	1.55003
GM15867	1.8853	0.39237	0.285874	0.609537	-0.331755	-0.808228	-1.08126	-0.951838		IGHV1-37	-0.571277	-0.678439	-0.683234	0.26269	-0.413038	-0.163742	2.33916	-0.0921166
GM15990	-1.12695	-0.325655	-0.278381	-0.18815	2.23176	-0.522034	0.448111	-0.238703		IGHV1-4	-0.723986	-0.724244	-0.281053	-0.59622	-0.0784606	-0.662621	1.96321	1.10338
GM16015	-1.62905	-0.765895	-0.0742849	-0.586498	-0.110196	0.879483	1.07057	1.21587		IGHV14-1	-0.679309	-0.39959	-1.15028	-0.430728	-0.399865	0.117755	1.04165	1.90037
GM16170	-0.769889	-0.337944	0.0129775	-0.616845	-0.657036	2.33101	-0.133409	0.171134		IGHV14-2	-0.825972	-0.702275	-0.93659	-0.176702	-0.224617	-0.222082	1.38955	1.69868
GM16213	-1.79025	-0.448277	-0.199074	-0.402082	0.15316	0.232691	1.61712	0.836714		IGHV14-3	-0.903623	-0.325974	-0.914274	0.346613	-0.530024	-0.633091	1.31058	1.6498
GM16242	-1.00807	-0.763445	0.0518647	-0.0335214	-0.94266	-0.138836	0.931746	1.90292		IGHV1-77	-0.719131	-1.00028	-0.331766	-0.136659	-0.11205	0.395718	2.25044	-0.346278
GM16341	-1.55508	0.0115352	-0.448709	-0.337048	-0.0384866	1.981	0.558092	-0.171311		IGHV1-80	-0.69616	-0.767624	-0.00395402	-0.133168	-0.351251	-0.301101	2.38276	-0.129504
GM16565	-1.3442	-0.351966	-0.399685	-0.56754	-0.658892	0.546603	1.42156	1.35412		IGHV1-82	-0.8657	-0.633828	-0.46307	-0.112011	0.0826809	-0.349366	2.3437	-0.00241044
GM17173	-1.53062	-0.752566	0.122228	-0.284867	-0.583591	0.386609	1.40037	1.24244		IGHV1-84	-0.454792	-1.22959	0.586221	-1.04518	0.29628	0.0351108	1.93423	-0.122288
GM1720	-1.56546	0.504828	-0.0267728	0.428187	-1.40184	1.37882	0.26562	0.41662		IGHV2-2	-0.9655	-0.162951	-0.7912	-0.404914	-0.382415	-0.407796	1.76697	1.34781
GM17767	-1.62882	-1.06834	0.0830881	-0.18852	1.17616	0.0510205	1.30552	0.269882		IGHV2-4	-0.710688	-0.402451	-0.477378	-0.342819	-0.517082	-0.468366	2.24716	0.671625
GM18802	1.44873	0.951651	0.0707537	0.252739	0.509164	-0.734698	-1.1909	-1.30744		IGHV2-5	-0.53607	-0.397294	-0.509103	-0.431973	-0.383904	-0.414699	2.38939	0.283652
GM18853	-1.19436	0.0349696	1.30456	0.745915	1.30148	-0.622226	-0.782164	-0.788173		IGHV2-6-8	-0.888965	-0.766287	-0.335772	-0.218011	-0.382316	-0.118467	0.451991	2.25783
GM19345	-1.57625	-0.770341	0.0856673	-0.726149	0.0684562	0.677949	1.57464	0.666032		IGHV2-9	-0.737166	-0.7362	-0.314367	0.076374	-0.733814	-0.240512	0.446415	2.23927
GM19585	-1.79427	-0.676387	0.215508	0.00605187	-0.138793	0.0424752	1.67522	0.670196		IGHV3-1	-0.877212	-0.68188	-0.661177	0.219537	0.507922	-0.829459	2.06605	0.256222
GM1965	-2.01871	0.265176	0.847695	0.183455	-0.786299	1.17879	0.306444	0.0234472		IGHV3-2	-0.994858	-0.799341	-0.773638	0.044666	-0.120048	-0.34531	1.78709	1.20144
GM19680	-0.511402	0.236604	-0.712672	-0.835999	-0.518728	0.341945	-0.24269	2.24294		IGHV3-6	-0.694216	-0.618619	-0.479113	-0.505233	0.415088	-0.300552	2.31728	-0.13464
GM19744	1.79282	0.544247	0.423378	0.493821	-0.352538	-0.870337	-1.26214	-0.76925		IGHV3-8	-0.630218	-0.861487	-0.62131	-0.194468	0.0259347	-0.219829	2.31356	0.187821
GM20069	-1.6922	-0.206146	-0.469082	-0.338411	-0.0434567	1.67038	0.978382	0.100536		IGHV5-12	-0.874644	-0.847071	-0.770185	0.251227	-0.487796	-0.283812	1.55977	1.45251
GM20400	-1.10806	-0.923707	-0.373431	-0.754047	0.378803	1.84573	0.801934	0.132786		IGHV5-4	-0.757629	-0.99618	-1.00279	0.797264	-0.556534	0.143563	0.616882	1.75543
GM20511	-1.74449	-0.7929	0.0450267	-0.299489	-0.259381	0.811422	1.08599	1.15382		IGHV5-6	-0.716389	-0.926811	-0.52836	-0.0297309	-0.263114	-0.165012	0.367507	2.26191
GM20513	-2.00026	-0.316849	-0.0687163	-0.107667	-0.311761	1.01212	1.17317	0.619957		IGHV5-9	-0.327436	-1.15409	-1.01026	0.105846	-0.209875	-0.228585	1.88343	0.940967
GM20519	-1.63524	0.0110426	0.114469	-0.646832	1.75151	0.676486	0.27177	-0.543203		IGHV5-9-1	-0.724648	-0.852013	-1.08484	0.202849	-0.113657	-0.368931	1.30257	1.63867
GM20554	-0.15038	-0.70986	-0.334269	-1.40236	-0.265742	1.88128	0.100926	0.880402		IGHV6-3	-0.764775	-0.530436	-0.728027	-0.604803	-0.0798164	-0.439001	1.78259	1.36427
GM20652	-1.40715	-0.918144	-0.0746074	-0.347397	-0.547283	0.840466	1.09776	1.35636		IGHV6-6	-0.637482	-0.640407	-0.934015	-0.217427	-0.248585	-0.0489517	2.22417	0.502695
GM20688	0.597173	0.879026	0.556119	0.407393	0.925282	-0.943575	-0.611816	-1.8096		MSX2	-0.493978	-0.120539	0.820718	-1.00708	-0.413791	2.00972	-0.911045	0.11599
GM20717	-1.43488	0.547528	0.666249	0.473165	-0.650105	1.56301	-0.119162	-1.04581		IGHV9-1	-1.16255	-0.70854	-1.00289	-0.33268	0.0829802	0.349352	1.54935	1.22497
GM2115	2.25571	-0.170433	0.112381	0.230392	-0.180984	-0.502188	-0.802507	-0.94237		IGHV9-3	-1.09703	-0.656348	-0.816107	-0.350427	-0.0868899	0.0446479	1.18092	1.78124
GM2225	-0.34404	-0.342834	-0.372934	-0.342131	2.47456	-0.335883	-0.356364	-0.380378		IGHV9-4	-0.975796	-0.742784	-0.726053	-0.810281	-0.279662	1.33087	0.969951	1.23376
GM2396	-1.89428	0.291796	0.0939391	-0.817702	0.555263	1.44198	0.486481	-0.157474		IGKC	-0.936558	-0.743479	-0.714676	-0.181125	-0.35146	-0.0869094	1.92706	1.08715
GM28053	-1.65751	-0.656716	-0.0768714	-0.207759	-0.565557	0.827152	1.03286	1.3044		IGKV10-94	-0.721182	-0.695963	-0.592707	-0.138695	-0.258731	-0.496705	0.712133	2.19185
GM28068	-1.21737	-0.363439	-0.0098946	-0.323655	2.21377	-0.286491	0.379639	-0.392558		IGKV10-96	-0.949791	-0.82143	-0.750903	-0.179503	-0.181108	-0.191849	1.41292	1.66166
GM28100	-1.18277	-0.745897	-0.25983	-0.147144	-0.408105	-0.0160514	2.08007	0.67972		IGKV1-110	-0.946539	0.394366	-0.146019	-0.285282	-0.486955	-0.730426	2.25223	-0.0513769
GM28119	0.669894	1.28404	0.0700744	0.673114	0.57719	-0.525938	-1.20397	-1.54441		IGKV1-122	-0.928898	0.0486584	-0.66793	-0.542668	-0.145846	-0.479073	2.21102	0.504734
GM28653	0.29278	-0.516244	-0.468537	-0.98358	-0.776654	0.162521	0.0937111	2.196		IGKV1-131	-0.638386	-0.388645	-0.463812	-0.553466	-0.297132	0.360122	2.35799	-0.376671
GM28803	1.631	0.7178	-0.160937	0.327712	0.566639	-0.659129	-1.20463	-1.21846		IGKV1-133	-0.598209	-0.493155	-0.695	-0.493486	-0.518858	2.14517	0.868918	-0.215385
GM28913	-1.93827	0.131344	-0.143122	-0.541793	-0.343825	1.19491	0.919791	0.720965		IGKV1-135	-0.794193	-0.497237	-0.592052	-0.536802	-0.17432	0.351755	2.3076	-0.0647522
GM29100	1.17722	0.894116	0.197564	0.856188	0.216477	-0.702155	-1.22104	-1.41837		IGKV12-41	-1.31985	-0.245851	0.101312	-0.0135801	-0.902797	-0.321856	0.796153	1.90647
GM29243	-1.47427	-0.929265	-0.18022	0.408642	-0.368881	0.0404734	1.74776	0.755756		IGKV12-44	-0.979354	-0.467956	-0.744451	1.04195	-0.550211	-0.504173	0.328838	1.87535
GM29291	-0.929033	-0.682069	-0.0533252	-0.780011	-0.946006	0.726388	1.54328	1.12078		IGKV12-46	-0.827791	-0.709888	0.220458	-0.537654	-0.393557	-0.116383	0.0624656	2.30235
GM29630	0.721762	1.29065	0.0851525	0.766249	0.515626	-0.820362	-1.22678	-1.3323		IGKV13-84	-0.479715	-0.115001	-0.513808	-0.38623	-0.456288	-0.459253	2.43389	-0.0235924
GM30074	2.28024	-0.137242	0.0973449	0.0980461	-0.240879	-0.300971	-0.90877	-0.887766		IGKV13-85	-0.637914	-0.246493	-0.583058	-0.0982871	-0.496182	-0.519594	2.37113	0.210401
GM30329	2.35437	-0.350257	-0.234673	-0.626957	0.336506	-0.541337	-0.610642	-0.327013		IGKV14-100	-0.70287	-0.741671	-0.435773	-0.512181	-0.760249	1.05448	1.94702	0.151244
GM3076	-0.386298	-0.393507	-0.390014	-0.312965	2.47225	-0.263729	-0.340819	-0.384914		IGKV14-111	-1.62484	-0.701006	-0.41312	0.237308	-0.265969	0.756794	1.7041	0.306727
GM30978	-1.0306	0.183641	1.3876	0.674258	-1.425	0.875206	0.170579	-0.835688		IGKV16-104	-0.234589	-0.530554	-0.559172	-0.444515	-0.354414	-0.976558	1.91702	1.18278
GM32742	2.35813	-0.18605	-0.319768	-0.292804	-0.439256	0.22996	-0.847237	-0.502976		IGKV17-121	-0.692613	-0.685013	-0.721109	-0.668825	-0.128647	0.896122	2.06399	-0.0639033
GM33994	-1.07549	-0.324919	-0.0731851	-0.540375	0.596503	2.18694	-0.438777	-0.330695		IGKV19-93	-1.08593	-0.4336	-0.123209	-0.582972	-0.549114	-0.0295118	2.12437	0.679971
GM35147	-0.922357	-0.364157	-0.512352	-0.892313	2.0384	0.695816	0.377088	-0.420122		IGKV2-109	-0.681764	-0.85501	-0.710724	-0.526935	0.216501	0.244127	2.21474	0.0990642
GM37053	1.1879	1.34643	0.169752	-0.181299	0.52221	-0.577519	-1.05502	-1.41246		IGKV2-116	-0.593912	-0.954314	-0.523939	-0.635427	0.26255	-0.100296	2.20538	0.339955
GM37169	-1.76687	-0.780252	0.221741	-0.464853	-0.0667615	0.555631	1.29694	1.00442		IGKV3-10	-0.816278	-0.772441	-0.451418	0.604514	-0.559335	-0.520562	2.10039	0.415132
GM37176	-1.11914	-0.990442	-0.147204	-0.776443	-0.318681	1.52789	1.05774	0.766283		IGKV3-12	-0.755974	-0.392901	-0.823598	-0.582558	-0.658142	0.221561	1.10894	1.88267
GM37266	-1.38399	-1.05101	0.254003	-0.590209	0.0644926	1.73247	0.695603	0.278634		IGKV3-2	-0.659184	0.483823	-0.694319	-0.0532607	-0.824499	-0.731935	2.1221	0.357277
GM3756	-0.819767	0.869523	0.428734	0.757269	1.51428	-0.897563	-0.917427	-0.935047		IGKV3-5	-0.649157	-0.555021	-0.0630203	-0.0618941	-0.417459	-0.701691	2.36411	0.0841302
GM37691	-0.697418	-0.931925	-0.277964	-0.585567	2.22626	0.445821	0.0745876	-0.253797		IGKV3-7	-0.675709	-0.138603	-0.398222	-0.723121	-0.451954	-0.396406	0.49592	2.2881
GM37711	-1.0492	-0.7476	-0.211881	-0.624207	-0.71331	1.45009	0.449782	1.44633		IGKV4-50	-0.90944	-0.628586	-0.608147	-0.419817	0.895271	-0.763358	1.88229	0.551787
GM37787	-1.45259	-0.542322	0.311515	-0.331058	-0.571627	0.0690692	1.9256	0.591418		IGKV4-53	-0.993	-0.800531	-0.778228	-0.629697	1.72044	0.292029	0.0382105	1.15078
GM37804	1.40932	1.2186	-0.10353	0.621156	-0.229732	-0.580838	-1.25712	-1.07785		IGKV4-55	-0.797615	-0.776286	-0.700994	-0.510835	0.147233	-0.360287	1.92425	1.07454
GM37819	1.71325	0.854997	0.345943	0.145065	-0.0554868	-0.66283	-1.09755	-1.24338		IGKV4-57	-0.353599	-1.3381	-1.09884	0.388995	1.15497	-0.674207	1.17545	0.745329
GM37843	-0.656828	-0.659001	0.235071	-1.76025	1.46394	0.813881	0.372259	0.190926		IGKV4-57-1	-1.01779	-1.05464	1.19932	1.06569	-0.212784	-0.994465	-0.0963091	1.11098
GM37881	-0.407827	-0.941857	-0.373667	-0.612423	2.28849	-0.340968	0.154903	0.233348		IGKV4-59	-0.776294	-0.321958	-0.295325	-0.372486	-0.727334	0.00890666	2.34956	0.134926
GM37975	-1.15902	-0.826717	-0.357631	-1.06998	0.658157	1.61669	0.516821	0.621675		IGKV4-68	-0.501601	-0.789529	-0.140751	-0.37803	-0.624945	-0.279512	2.30843	0.405936
GM38056	-0.349693	-0.408254	2.46991	-0.437378	-0.393884	-0.306593	-0.338669	-0.235442		IGKV4-70	-0.488789	-0.672762	-0.743647	-0.505054	-0.605414	0.447081	2.1885	0.380089
GM38124	1.80562	0.584661	-0.114975	0.390954	0.363812	-0.8497	-1.07501	-1.10536		IGKV4-71	-0.515223	-0.515704	-0.478668	-0.160485	-0.712627	-0.312987	2.34146	0.354233
GM38244	-1.26207	-0.800708	-0.209994	-0.449848	-0.570487	1.71911	0.791274	0.782723		IGKV4-72	-0.598044	-0.493691	-0.456044	-0.216721	-0.591806	-0.18894	2.39481	0.150439
GM38375	-0.00972593	1.49382	-0.282219	0.00744293	1.08391	0.249557	-0.940724	-1.60206		IGKV4-74	-0.733885	-0.634624	-0.351134	-0.258889	-0.595205	-0.279329	0.600075	2.25299
GM42372	-1.31542	-0.859337	0.0344635	-0.19719	-0.68184	0.245873	1.14203	1.63142		IGKV4-91	-0.0616871	-0.614332	-0.565751	-0.380597	-0.928415	-0.277822	0.635128	2.19348
GM42528	-0.247756	-0.700143	-0.8195	-1.14207	-0.189501	0.649579	0.512344	1.93705		IGKV5-39	-0.607013	-0.54492	-0.572423	-0.44305	1.18374	-0.535227	1.97793	-0.459037
GM42735	-1.92776	-0.0147395	-0.19075	-0.68957	0.590562	1.45676	0.38475	0.390747		IGKV5-43	-0.705445	-0.495232	-0.678486	-0.437923	-0.365118	-0.225893	0.681999	2.2261
GM42776	-1.63721	-0.563375	-0.137734	0.188445	-0.72725	0.954413	1.53558	0.387133		IGKV5-45	-0.608785	-0.598634	-0.833704	-0.571683	-0.199065	-0.109561	0.778763	2.14267
GM42793	1.7243	0.473459	0.116011	0.440681	0.421719	-0.878819	-1.0943	-1.20304		IGKV5-48	-0.544443	-1.25723	-1.35864	0.799449	0.0970256	0.000597343	0.948099	1.31515
GM42870	-0.405944	-0.367685	-0.391864	-0.351582	-0.388589	2.47108	-0.336489	-0.228923		IGKV6-13	-0.876615	0.0397007	-1.17405	-0.135938	-0.352187	-0.254511	2.02992	0.723674
GM42944	1.12821	1.63003	-0.0317874	-0.0427985	-0.0141814	-0.21663	-1.30363	-1.14922		IGKV6-14	-0.806686	0.865213	-1.34107	-0.275771	-0.343252	-0.281505	1.84856	0.334505
GM42962	-1.25347	-0.581208	0.0696897	-0.472559	-0.585953	-0.120422	1.179	1.76492		IGKV6-15	-1.17797	-0.337425	-0.687164	0.0308359	-0.954984	0.298521	1.52579	1.3024
GM43128	1.37169	1.17832	-0.177333	0.218313	0.300139	-0.245514	-1.30192	-1.34371		IGKV6-17	-0.890184	-0.531119	-0.677021	-0.382639	-0.61771	-0.043669	1.57756	1.56479
GM43181	-0.708511	-0.594141	-0.028815	-0.481708	2.29525	-0.187651	0.3845	-0.67892		IGKV6-20	-0.541253	-1.26752	-0.536725	-0.337928	-0.431376	1.93797	0.767152	0.409675
GM43431	1.8633	0.878147	-0.207512	0.282617	-0.0860544	-0.607442	-1.01695	-1.10611		IGKV6-23	-0.991862	-0.432017	-0.917134	0.104308	-0.445758	-0.196142	1.98575	0.89286
GM43434	-1.89818	-0.0277734	0.195248	-0.344628	1.19407	0.516816	1.04244	-0.677984		IGKV6-25	-0.653097	-0.570841	-0.66711	-0.278729	-0.52905	-0.254278	2.19067	0.76244
GM43618	1.34653	0.700204	0.836408	0.55835	-0.349257	-0.581491	-1.06403	-1.44671		IGKV6-29	-0.322426	-1.09626	-0.769609	-0.313878	-0.654951	1.94928	0.754509	0.453328
GM43719	1.67538	1.08831	-0.117572	0.372222	-0.244734	-0.532072	-1.09758	-1.14395		IGKV6-32	-0.417479	-0.598574	-0.591967	-0.374313	-0.744589	-0.475158	1.4139	1.78818
GM43769	-1.31345	-1.28145	0.0458093	-0.159033	-0.143867	1.64039	0.88842	0.323183		IGKV8-19	-0.924432	-0.75183	-0.845526	0.59131	-0.214987	-0.631824	1.0619	1.71539
GM43814	-1.63634	-0.347659	-0.328099	-0.409043	0.641063	-0.451633	1.49698	1.03473		IGKV8-21	-0.887944	-0.7441	0.0302405	0.0069178	-0.502787	-0.901459	1.28267	1.71646
GM43921	2.05074	0.573332	-0.36624	0.0445614	0.236224	-0.62564	-1.11874	-0.794243		IGKV8-24	-0.560111	-0.560341	-0.530483	-0.317203	-0.0147511	-0.374391	2.41789	-0.060612
GM43984	-1.26871	-0.412572	-0.480514	-0.285886	-0.383953	-0.172341	1.83249	1.17149		IGKV8-28	-0.209934	-0.813853	-0.936979	1.37553	-0.503185	-0.785572	0.267177	1.60681
GM44135	-2.15876	-0.00107498	1.00469	-0.362947	0.686913	-0.0254253	0.852121	0.00447671		IGKV8-30	-0.730859	-0.919249	-0.709113	-0.152157	0.389647	-0.800582	1.58789	1.33443
GM44147	-1.39409	-0.296651	-0.596126	-0.889872	0.0738946	0.473477	1.57432	1.05505		IGKV9-120	-0.600466	-0.775874	-0.207638	0.231662	-0.388471	-0.437207	-0.181198	2.35919
GM44165	-0.972262	-0.487885	-0.261715	-0.622237	2.01495	-0.234289	1.01907	-0.455627		IGKV9-124	-0.284258	-1.2212	0.166336	0.835424	-0.224813	-1.14383	0.0443861	1.82795
GM44168	1.33249	0.445603	0.692223	0.565148	0.320146	-0.633105	-1.26635	-1.45615		IGLC2	-1.26487	-0.730963	-0.257263	-0.124642	-0.864002	0.506228	1.5088	1.22671
GM44174	-1.16053	-0.822142	-0.0368769	0.107061	-0.924058	0.101121	0.944021	1.79141		IGLV1	-1.27382	-0.865515	-0.10125	-0.42517	-0.702585	0.880351	1.05225	1.43574
GM44175	-1.38126	-0.640337	0.641314	-0.0691753	-1.09916	0.107943	1.03627	1.40441		IGLV2	-1.02993	-0.554205	-0.326439	-0.553768	-0.759789	0.214753	1.32126	1.68812
GM44646	0.094669	-0.244729	-0.100442	-1.38094	-0.86203	1.40236	-0.378865	1.46997		IGSF9B	-1.11545	-0.843525	-0.464078	0.680858	-0.773659	-0.0922164	0.881401	1.72667
GM44697	0.603152	1.00676	0.198557	0.365282	1.17161	-0.67136	-1.17694	-1.49707		IGTP	-1.76505	0.134544	0.31334	0.598814	-0.993444	1.44026	0.530479	-0.258939
GM44860	-1.21491	0.579678	-0.0408622	-0.685064	1.70067	0.83333	-0.116053	-1.05679		IKZF3	-0.93716	-0.82827	-0.572942	0.533111	-0.581027	-0.26198	0.64947	1.9988
GM44873	-1.92231	-0.348172	-0.186381	-0.502126	0.734498	0.596525	1.39544	0.232528		IKZF4	-0.95383	-0.908342	-0.494882	0.582667	-0.764581	-0.20935	1.00289	1.74543
GM45337	2.47087	-0.376207	-0.376207	-0.376207	-0.213623	-0.376207	-0.376207	-0.376207		IL12B	-1.09419	-0.767267	-0.57083	0.73434	-0.881002	-0.0887527	1.27636	1.39134
GM45338	1.39203	0.772984	0.0721906	0.81484	0.224227	-0.758355	-1.24816	-1.26976		IL12RB1	-1.40893	-0.417668	-0.360318	0.621164	-1.27098	0.988139	1.03462	0.813968
GM4553	2.47158	-0.365408	-0.37658	-0.370677	-0.230436	-0.351143	-0.38867	-0.38867		IL12RB2	-1.30819	-0.668806	-0.562906	0.657261	-1.07392	0.932085	1.1151	0.909373
GM45552	-1.10302	-0.766022	-0.36772	-0.498785	-0.627388	1.71264	0.576062	1.07423		IL13	-1.12234	-0.790307	0.382877	1.67469	-1.11213	-0.301568	0.760689	0.508097
GM45606	-1.62404	-0.574996	-0.193912	-0.160091	-0.39939	0.410108	1.7235	0.818822		IL13RA2	-0.964867	-0.742296	0.238197	1.36935	-1.09828	-0.594739	1.35428	0.438354
GM45650	1.40089	0.947046	0.173435	0.356722	0.354309	-0.578656	-1.29751	-1.35624		IL15	-1.33742	-0.705611	-0.252002	0.467196	-1.14561	0.844137	1.32893	0.800374
GM4705	-0.398617	2.47395	-0.333576	-0.325346	-0.391721	-0.349441	-0.338818	-0.336433		IL18BP	-1.35356	-0.641619	-0.491789	0.616269	-1.00481	0.475718	1.10219	1.29761
GM4759	-2.25098	-0.506806	0.58759	0.691028	0.591921	0.244975	0.665233	-0.0229582		IL18R1	-0.876943	-0.737492	-0.627599	0.470303	-0.523814	-0.355421	0.564729	2.08624
GM5049	-1.70599	-0.506016	0.471356	0.970789	-0.242086	-0.752127	1.37634	0.387728		IL18RAP	-1.05231	-0.834303	-0.458163	0.567627	-0.79033	-0.0673783	0.786357	1.8485
GM5134	-1.29299	-0.101171	-0.217831	-0.390853	-0.944686	1.40049	0.0430155	1.50402		IL1A	-1.0029	-0.801831	-0.474252	0.534399	-0.910492	-0.0561576	0.947448	1.76379
GM5228	2.02512	-0.323673	-0.592103	-0.0802442	0.922245	-0.863129	-0.19094	-0.897278		IL1B	-1.14634	-0.682653	-0.288954	0.310039	-0.88907	0.0510662	1.93401	0.711899
GM5456	-0.398735	-0.404165	0.953305	-0.4822	-0.52714	-0.483472	2.10712	-0.764711		IL1F9	-0.985746	-0.916082	0.0387313	0.398976	-0.715989	-0.526991	1.88921	0.81789
GM5526	-0.28525	-0.344646	-0.359633	-0.355828	2.46948	-0.422101	-0.248638	-0.453388		IL1RN	-1.22616	-0.715846	-0.739628	0.657304	-0.865107	0.809494	1.50807	0.571867
GM5547	-1.08345	-0.632585	-0.309065	-0.76279	-0.561294	0.457996	1.29673	1.59445		IL21	-0.982499	-0.778338	-0.244979	0.301914	-0.572247	-0.0837176	0.141002	2.21886
GM5550	-0.502254	2.10389	-0.514927	-0.528997	0.987771	-0.460325	-0.545364	-0.539796		IL21R	-1.12696	-0.832755	-0.53241	0.570673	-0.82618	0.0326618	1.18696	1.52801
GM5578	-0.0363764	0.990596	0.731709	0.556051	-0.938843	-1.25776	1.14101	-1.18639		IL27	-1.46838	-0.406511	-0.273639	0.571575	-1.07637	1.32614	1.15303	0.174161
GM5616	-0.19568	-0.386647	-0.429316	-0.416999	-0.443045	2.44087	-0.54718	-0.0220006		IL27RA	-0.862553	-0.814801	-0.530474	0.273584	-0.577873	-0.278666	0.713476	2.07731
GM5620	1.95376	-0.457878	-0.519844	-0.371758	1.20202	-0.614759	-0.469178	-0.722366		IL2RG	-1.2718	-0.734379	-0.529468	0.483351	-0.960621	0.500628	1.2581	1.25419
GM5751	1.48568	0.522665	0.612202	0.352724	0.38395	-0.855144	-1.17531	-1.32677		IL6	-1.49358	0.0797637	-0.384861	0.448184	-1.0105	1.15882	1.41573	-0.213554
GM5801	0.849996	-0.0554677	-0.650986	0.0795447	1.96777	-0.232134	-0.977577	-0.981148		ILDR1	-0.866218	-0.614453	-0.555107	0.555011	-0.695215	-0.409239	0.4978	2.08742
GM5873	1.36927	0.912576	-0.132999	0.745877	0.358024	-0.91111	-1.26654	-1.0751		INMT	0.90123	1.54067	0.263088	-0.740387	0.59265	-0.194265	-1.09229	-1.2707
GM5879	0.428868	-0.458817	2.35115	-0.460255	-0.468002	-0.459271	-0.46659	-0.467081		INPP4B	-0.923746	-0.948795	-0.651439	0.495748	-0.451965	-0.231564	0.789478	1.92228
GM5883	-0.470259	2.30048	-0.464514	-0.486914	0.574357	-0.481726	-0.48844	-0.482983		INSM1	-0.732421	-0.712718	-0.466912	0.496704	-0.803567	-0.399153	0.515721	2.10235
GM5960	-0.709941	-0.615981	0.997782	-0.385121	2.00849	-0.694885	0.0710311	-0.671371		INSRR	-1.24306	-0.657076	-0.588931	0.648216	-1.13533	0.975989	0.916167	1.08403
GM614	-1.79151	-0.576915	-0.0519001	-0.730545	0.242708	0.817474	0.979637	1.11105		IRF1	-1.58185	-0.416373	-0.0819164	0.734295	-1.14085	1.09504	1.0892	0.302461
GM6166	-0.766111	-0.969212	-0.723807	-0.6165	-0.129795	0.204221	1.56211	1.43909		IRF7	-1.38789	0.197187	-0.0227291	0.00202334	-1.02388	1.79456	0.798491	-0.357771
GM6175	-1.7238	-0.683515	0.150902	-0.266704	-0.138834	0.103404	1.56594	0.99261		IRF8	-1.36137	-0.797895	-0.444014	0.674981	-0.946303	0.665329	1.30299	0.906282
GM6341	1.35006	-0.53743	-0.54393	-0.531757	1.86002	-0.530516	-0.541307	-0.525135		IRX4	1.84059	0.845713	-0.139661	-0.685296	0.192878	0.104304	-1.20211	-0.956414
GM6439	-0.351982	2.47223	-0.396388	-0.325768	-0.382894	-0.422348	-0.286292	-0.30656		ITGAL	-1.24359	-0.780517	-0.541063	0.625533	-0.892894	0.319565	1.02916	1.48381
GM6451	-0.343796	-1.40508	1.14219	0.369913	-0.123529	0.733759	-1.37894	1.00548		ITGAX	-1.06975	-0.924981	-0.347015	0.892419	-1.02186	0.0618939	0.94692	1.46237
GM6522	-1.03688	-0.874137	1.80783	0.482319	0.84055	0.0520917	-0.36949	-0.902282		ITGB2	-1.2233	-0.816505	-0.541124	0.811839	-0.954655	0.336871	1.11747	1.2694
GM6637	-1.44966	0.601994	-0.0542118	-0.414325	2.03047	-0.0532558	-0.237255	-0.423752		ITK	-1.01033	-0.798699	-0.634978	0.448448	-0.631399	-0.115656	0.840263	1.90235
GM6829	1.20922	1.29446	0.19277	0.111428	-0.721496	0.330934	-0.847545	-1.56977		ITPKA	-1.43188	-0.480064	-0.0570763	0.880442	-1.36926	0.711641	1.00526	0.740936
GM6887	-0.677473	1.33706	0.835711	-0.709867	-0.730544	-0.728124	-0.726512	1.39975		IZUMO1R	0.245322	-1.39202	-0.256384	-0.334923	1.91799	-0.829669	0.675641	-0.0259529
GM7114	-0.196791	-0.335753	2.46868	-0.434557	-0.374812	-0.355522	-0.408149	-0.3631		JAKMIP1	-0.926644	-0.979924	-0.61596	0.494303	-0.396017	-0.3122	0.839556	1.89689
GM7269	1.01573	0.901096	0.362146	0.666171	0.499307	-0.649184	-1.44169	-1.35357		JCHAIN	-0.857963	-0.758175	-0.70386	-0.252388	-0.159265	-0.233018	2.0549	0.909771
GM7429	0.466431	2.33289	-0.50131	-0.500656	-0.298187	-0.499422	-0.499146	-0.500602		KCNA2	-0.99783	-0.785353	-0.58373	0.325742	-0.904442	0.221276	0.936303	1.78803
GM7565	0.796665	-0.497498	-0.518572	-0.487318	-0.539728	2.20446	-0.45104	-0.506974		KCNA4	-0.992838	-0.950321	-0.688212	0.789922	-0.688672	0.212838	0.522605	1.79468
GM7803	-0.360256	-0.229916	-0.323667	-0.378963	-0.471322	2.46743	-0.276374	-0.426927		KCNB1	1.42203	0.771033	0.211083	-0.478828	0.927073	-0.357371	-1.17764	-1.31738
GM7816	2.2668	-0.589264	-0.55917	-0.558564	0.190068	-0.580734	0.416459	-0.585593		KCNE3	1.74281	0.819679	0.592671	-0.379373	0.112358	-0.923631	-0.972953	-0.991563
GM7967	0.596511	1.12945	0.49302	0.692512	0.549388	-0.669931	-1.37879	-1.41215		KCNH4	-1.4131	0.690395	0.10968	0.761923	-1.17439	1.55343	-0.230448	-0.297501
GM7993	1.95059	-0.700018	-0.489256	-0.105414	-0.538559	1.16024	-0.604546	-0.673045		KCNH7	-1.17978	-0.623308	-0.457484	0.366117	-1.16111	0.998344	0.572892	1.48432
GM8019	2.47275	-0.342901	-0.359969	-0.312839	-0.439076	-0.307047	-0.336883	-0.374038		KCNJ10	-1.04187	-0.756598	-0.576265	0.451484	-0.692251	-0.179255	0.956077	1.83868
GM8189	-1.29461	-0.849832	-0.105682	-0.418408	-0.570554	0.459519	1.3008	1.47877		KCNJ16	0.400268	2.20285	-0.377877	-0.498725	0.127836	-0.0828043	-0.845125	-0.926426
GM8307	1.83356	0.402685	-0.134352	0.15772	0.669285	-0.696225	-1.17904	-1.05363		KCNK7	-0.978488	-0.743464	-0.493434	0.409477	-0.746669	-0.151391	0.702941	2.00103
GM8337	-0.408066	2.47208	-0.323505	-0.324423	-0.371829	-0.344642	-0.2768	-0.422811		KCNS1	0.440359	-0.939897	1.37442	-0.676554	0.114212	-1.12447	-0.586213	1.39814
GM8369	-1.32471	-0.847085	-0.184956	-0.388742	-0.617694	0.934021	0.952024	1.47715		KCTD19	-1.31049	-0.728966	-0.223422	0.985466	-1.25892	0.832068	0.833825	0.870444
GM8451	-1.39093	0.83502	-0.0618796	-1.43073	-0.34264	0.708145	0.465969	1.21705		KDM4D	-0.793214	-0.794845	-0.612608	0.603904	-0.794396	-0.404625	1.01315	1.78263
GM8623	0.359185	-0.660496	-0.657947	1.0298	-0.663819	-0.659528	1.90722	-0.654408		KDM4DL	-0.733485	-1.00899	-0.850165	0.761309	-0.884963	0.139718	1.18956	1.38702
GM8641	-0.290974	-0.533841	2.46424	-0.339836	-0.341449	-0.431353	-0.241084	-0.285699		KHDC3	-0.912484	-0.624169	-0.794053	0.874841	-0.900295	-0.283543	1.26081	1.37889
GM8893	-0.553531	-0.589591	-0.419859	-0.6279	-0.471065	2.2972	-0.141586	0.506334		KLHDC7A	1.43508	0.802497	0.614906	-0.622067	0.649174	-0.479583	-1.20183	-1.19818
GM8979	-0.563696	0.625203	0.193443	-0.791545	2.13301	-0.844545	-0.17375	-0.57812		KLHL14	1.20357	0.724692	1.07834	-0.6159	0.609641	-0.744495	-1.21074	-1.04511
GM8989	-0.941039	-0.118871	0.0179429	0.899894	1.94788	-1.0734	-0.560561	-0.171843		KLHL30	1.52023	0.411702	0.803306	-0.516146	0.736992	-0.710344	-0.984532	-1.26121
GM9299	-0.623995	0.80507	-0.630785	-0.628456	-0.633141	0.245119	-0.614838	2.08103		KLK1	-1.08109	-0.279326	-0.35943	-0.358503	-0.689786	1.83488	1.24683	-0.313577
GM9703	-0.387556	-0.30125	-0.445644	-0.331806	2.47169	-0.371168	-0.283907	-0.350357		KLK1B1	0.326555	0.248819	1.67686	0.720622	0.211015	-1.06888	-0.861678	-1.2533
GM973	-1.19422	-0.25226	-0.4525	-0.541605	-0.708395	0.177103	1.6633	1.30857		KLK1B11	-1.08517	-0.247129	-0.42344	-0.0918245	-0.727529	1.92591	1.07441	-0.42523
GM9836	1.86305	-0.933329	-0.474981	0.803437	0.687868	-0.549595	-0.833492	-0.562953		KLK1B14-PS	-1.04668	-0.292441	-0.194066	-0.189193	-0.765983	2.02104	0.928262	-0.460937
GMFG	-1.7571	-0.610575	-0.000142229	-0.474811	-0.0132387	0.383985	1.47219	0.999688		KLK1B3	-1.35313	-0.170973	-0.336304	-0.293286	-0.571184	1.48401	1.5266	-0.285741
GNAI1	-0.0194777	-0.755794	-0.523376	-1.14321	-0.411219	0.571442	0.205688	2.07595		KLK1B4	-0.949732	-0.326391	-0.267422	-0.37731	-0.745514	1.86771	1.24032	-0.441664
GNAO1	1.60774	0.499364	0.373196	0.730061	-0.041364	-0.750887	-1.16228	-1.25583		KLK1B5	-0.98673	-0.301725	-0.296271	-0.447333	-0.705258	1.89446	1.19792	-0.355062
GNGT2	-1.72837	-0.37011	-0.173494	-0.464014	-0.425874	0.878543	1.32924	0.954081		KLK4	-1.05603	-0.164262	-0.316954	-0.379228	-0.763887	1.87456	1.17471	-0.368907
GPAT2	-0.60478	-0.91512	-1.12804	-0.554161	-0.287505	1.35943	1.15915	0.971025		KLK8	-0.871063	-0.84405	-0.453679	0.237612	-0.571401	-0.307707	0.73563	2.07466
GPC3	0.168348	-0.95744	-0.6063	-0.967919	-0.328382	0.427032	0.158687	2.10597		KLRA1	-1.40707	-0.507608	-0.213574	0.28753	-0.820567	1.31525	1.48698	-0.14094
GPD1	-0.00864908	-0.673814	-0.38708	-0.909047	-0.808001	0.679106	-0.00335452	2.11084		KLRA10	-1.29991	-0.807255	-0.12529	0.303694	-0.890258	1.01176	1.6457	0.161569
GPM6A	-0.42003	-0.609422	-0.416075	-0.721558	-0.704347	0.908189	-0.138723	2.10197		KLRA11-PS	-1.25099	-0.727459	-0.0680871	0.120899	-0.857677	0.861608	1.84463	0.0770814
GPNMB	1.06177	-0.776921	-0.648218	-0.814831	-0.731996	0.0284938	-0.0281341	1.90984		KLRA2	-1.50778	-0.357132	-0.264445	0.441619	-0.922306	1.40627	1.22691	-0.0231337
GPR162	-1.06222	-0.454572	-0.22375	-0.254236	-0.867392	-0.216688	1.46417	1.61469		KLRA3	-1.45172	-0.815521	-0.0199481	0.303989	-0.831235	1.11027	1.46807	0.236096
GPR174	-1.51524	-0.806127	-0.0794192	-0.243198	-0.623463	0.996581	1.0161	1.25477		KLRA4	-1.40583	-0.690301	-0.107033	0.567669	-0.77526	0.628077	1.79382	-0.0111445
GPR182	-0.131478	-0.553322	-0.421819	-0.70052	-0.507071	2.38	-0.238079	0.172289		KLRA5	-1.41901	-0.889421	-0.258251	0.268155	-0.744683	0.637541	1.52072	0.88495
GPR83	-0.643717	-0.654466	-0.278839	-0.515556	0.672412	2.23633	-0.291123	-0.525046		KLRA8	-1.3682	-0.61352	-0.00792384	0.0582344	-1.03174	1.17852	1.4849	0.299726
GPR88	-0.05128	-0.3845	-0.555068	-0.667032	-0.431331	2.30669	-0.640716	0.423241		KLRA9	-1.36052	-0.753496	-0.0660629	0.339926	-0.958038	1.00766	1.57537	0.215161
GPRC5D	2.47032	-0.376026	-0.374321	-0.380482	-0.204547	-0.377055	-0.377431	-0.380463		KLRB1B	-1.14266	-0.896033	-0.313777	1.01738	-0.961253	0.0959489	1.54957	0.650822
GPRIN3	-1.28804	-0.837448	-0.00380415	-0.626373	-0.271549	0.14745	1.38849	1.49127		KLRB1-PS1	-1.05094	-0.758616	-0.422713	-0.0180739	-0.135253	2.05155	0.822037	-0.487993
GPX3	-0.0418976	-0.663413	-0.681332	-1.28159	-0.180731	0.923849	0.0372908	1.88783		KLRC1	-0.884347	-0.793394	-0.632583	0.307154	-0.631736	-0.225221	0.90377	1.95636
GRB10	0.606104	-0.769804	-0.756251	-1.08498	-0.464066	0.595345	-0.0546008	1.92825		KLRC2	-0.896795	-0.80132	-0.647617	0.315584	-0.623696	-0.228765	0.973011	1.9096
GREB1	1.08521	1.80628	-0.850432	-0.551377	0.127081	0.112316	-0.93081	-0.798271		KLRC3	-0.924745	-0.773495	-0.620778	0.385628	-0.677308	-0.149291	0.77888	1.98111
GREM2	-0.15457	-0.849378	-0.547906	-1.15015	-0.544651	0.372568	1.25543	1.61866		KLRD1	-0.875091	-0.79805	-0.603073	0.42684	-0.616625	-0.28319	0.737414	2.01178
GRHL2	1.65035	-0.407799	-1.03966	-0.897114	-0.848656	1.18819	0.298611	0.0560758		KLRE1	-1.16866	-0.8005	-0.641395	0.440994	-0.723139	0.167505	1.11438	1.61082
GRIA3	-0.436004	-0.662315	-0.562394	-0.859348	-0.585578	0.401102	0.592193	2.11234		KLRI1	-1.30868	-0.846429	-0.395466	0.27064	-0.64746	0.877066	1.75005	0.30028
GRIK3	0.546179	-0.858376	-0.425635	-0.799163	-0.685207	2.119	-0.248435	0.351632		KLRI2	-1.41625	-0.783224	-0.262123	0.270903	-0.729231	0.885198	1.67055	0.364176
GRM6	-0.0257912	-0.248879	-0.570126	-0.608924	2.37491	0.15364	-0.544917	-0.529915		KLRK1	-1.39043	-0.677398	-0.335181	0.45434	-1.03317	0.581327	1.16525	1.23527
GRM7	1.12885	0.0516387	0.449379	1.6314	-0.499297	-0.757388	-1.11956	-0.885021		KNDC1	-0.679155	-0.675811	-0.548252	0.556179	-0.645821	-0.500115	0.325225	2.16775
GRM8	-0.973403	-0.651689	-0.414168	-0.841585	-0.525611	0.777934	0.860403	1.76812		KNG1	0.130717	1.75727	1.18176	-0.345594	-0.352705	-0.309265	-0.90344	-1.15874
GRPR	0.0303924	1.31285	-0.0276056	1.44537	0.259561	-0.780693	-1.10773	-1.13214		GM18853	-1.04456	0.863044	-0.297142	0.368764	-0.491227	1.9473	-0.686546	-0.659634
GSDMA	2.44463	-0.364368	-0.503996	-0.457645	-0.285286	-0.44986	-0.00428452	-0.379193		DSG1B	-0.214528	0.918924	0.38181	-0.925831	-0.840559	1.89752	-0.779784	-0.437548
GSTP3	-1.2085	-0.930692	-0.081734	-0.0299618	-0.644216	0.0503129	1.74005	1.10474		DHRS7C	-0.15336	-0.0553159	-0.880025	-0.703604	0.874272	2.06415	-0.468073	-0.678047
GZMD	-1.10343	-0.921732	-0.476453	-0.269264	0.831449	-0.450933	1.85918	0.531175		MYOZ3	-0.243055	0.11645	-0.870927	-0.651865	0.950261	1.99752	-0.58619	-0.712195
GZMK	-1.13896	-0.890124	-0.0910602	-0.183295	-0.619762	-0.0309778	1.2322	1.72197		KRT77	2.31078	0.494271	-0.196871	-0.475184	-0.463229	-0.492754	-0.562456	-0.614559
H2-AA	-1.73008	-0.292117	-0.0185484	-0.211625	-0.58287	0.198053	1.41861	1.21858		KRT79	1.57061	-0.167275	-0.0477098	0.895926	0.415327	-0.273747	-0.653764	-1.73937
H2-AB1	-1.80586	-0.285064	-0.0440971	-0.205087	-0.430189	0.170748	1.40117	1.19838		GM43633	-1.06514	0.0942246	0.161573	0.43429	-0.838894	2.11882	-0.592684	-0.312196
H2-DMB1	-2.1551	-0.1117	0.101	-0.169027	-0.041526	0.332931	1.24965	0.793777		TRIM30C	-0.908832	0.286504	-0.187784	-0.17553	-0.832847	2.19603	0.279435	-0.656973
H2-EB1	-1.75971	-0.250676	0.00511586	-0.171286	-0.623521	0.199549	1.32527	1.27526		LMOD2	-0.308446	0.389137	-0.840461	-0.80591	0.945231	1.911	-0.74383	-0.54672
H2-EB2	-1.37589	-0.211262	-0.210786	-0.375391	-0.68668	2.01054	0.390562	0.458909		NEU2	-0.323503	0.246803	-0.776449	-0.749725	1.02349	1.92647	-0.71449	-0.632593
H2-M2	-1.30586	-0.540926	-0.388749	-0.515489	-0.598939	1.47546	0.5547	1.3198		GPRC5D	-0.779532	-0.00599382	0.446764	-0.776021	-0.651051	1.97868	-0.890255	0.677406
H2-M6-PS	-1.30366	1.04881	1.20142	0.267924	-0.846205	0.997819	-0.540814	-0.825282		KSR2	-0.859209	-0.871237	-0.637761	0.681335	-0.73693	-0.270751	0.90849	1.78606
H2-M9	-0.364638	-0.947853	-0.336921	-0.961049	-0.345495	0.331072	0.519505	2.10538		KYNU	-1.15528	-0.870674	-0.290048	0.650962	-0.996069	0.0557928	1.37431	1.23101
H2-OA	-1.36721	-0.526612	-0.149397	-0.269784	-0.528641	2.03534	0.477907	0.328402		LAD1	-1.10463	-0.811586	-0.22853	0.757763	-1.13287	0.0232733	1.03118	1.4654
H2-OB	-0.710226	-0.268518	-0.133236	-0.283233	-0.532606	2.43197	-0.264266	-0.239882		LAG3	-0.891197	-0.827762	-0.726734	0.519189	-0.560925	-0.264166	0.85005	1.90154
HAL	-1.44826	-0.964688	0.0643208	-0.361264	-0.134752	0.12183	1.58211	1.1407		LARS2	-0.325612	2.44805	-0.433168	-0.249504	-0.225097	-0.650885	-0.376542	-0.187238
HAO1	2.03855	-0.0155628	0.132836	0.352181	0.250469	-0.6599	-1.08223	-1.01635		LAT	-0.892931	-0.845563	-0.444693	0.433283	-0.624248	-0.362442	0.7215	2.01509
HAPLN4	1.86038	0.643299	-0.0832107	0.450227	0.0313468	-0.702516	-1.13175	-1.06778		LAX1	-0.989344	-0.923395	-0.415775	0.605155	-0.605493	-0.337683	0.788474	1.87806
HAVCR1	-0.919455	-0.646562	-0.470484	-0.981735	-0.332566	1.63834	0.475193	1.23727		LCK	-0.903642	-0.83767	-0.541104	0.426036	-0.601194	-0.309993	0.783699	1.98387
HC	-0.117635	-0.520877	-0.54089	-0.673785	-0.282574	-0.137846	-0.144759	2.41837		LCN4	-0.772057	-0.767896	-0.587019	0.439089	-0.619962	-0.194218	0.32242	2.17964
HCAR2	-1.59107	-0.560927	0.00980706	-0.338368	1.53031	-0.347605	1.25488	0.0429732		LCTL	1.52698	0.310708	0.718209	-0.713553	0.916497	-0.635957	-0.90477	-1.21811
HCN1	1.71718	0.349656	0.0415888	0.915646	0.0122322	-1.01717	-1.09808	-0.921053		LDOC1	0.605747	0.360298	0.598573	-1.04034	1.54348	0.211944	-1.00405	-1.27565
HCN3	-1.05968	-0.517947	-0.127633	-0.719605	-0.761726	1.84755	0.36578	0.973264		LEF1	-0.982865	-1.06566	-0.542353	0.369602	-0.280034	-0.354848	1.12442	1.73174
HCST	-1.402	-0.652251	-0.0784605	-0.302852	-0.626255	0.215544	1.31869	1.52758		OLFR1396	-1.25786	0.261037	0.239484	0.532334	-0.468751	1.93239	-0.998758	-0.23987
HEATR9	-1.25629	-0.714929	-0.278983	-0.434251	-0.351788	0.0439299	1.35199	1.64032		LGI1	1.93005	0.733669	0.102021	-0.743351	0.405923	-0.676889	-0.783592	-0.96783
HEMGN	-1.33596	0.31258	0.165767	0.0411008	2.07911	-0.223367	-0.223163	-0.816065		LIPN	1.28499	0.683026	0.493888	-0.334112	1.03941	-0.816583	-1.08363	-1.26699
HEPHL1	2.459	-0.370749	-0.45674	-0.426858	-0.329253	-0.464404	-0.114607	-0.296386		LLPH-PS1	-0.413173	-0.509435	2.45432	-0.331722	-0.135843	-0.512172	-0.314409	-0.23756
HHATL	0.526529	-0.601569	-0.443959	-1.09122	-0.50859	0.506419	-0.450388	2.06278		LLPH-PS2	-0.38081	-0.378332	-0.472552	-0.287285	-0.297039	-0.324417	2.47054	-0.330104
HID1	-0.927166	-0.815511	-0.486791	-0.523009	-0.691364	0.711072	1.01483	1.71794		GM8989	-0.652694	-0.571418	-0.618009	0.0289814	-0.563593	2.30277	-0.31057	0.384535
HIF3A	-0.131446	-0.92501	0.969967	-1.01128	-0.751078	1.87149	-0.231206	0.20856		LPL	-1.41579	-0.272707	-0.490872	0.632695	-1.10408	1.57047	0.614411	0.465866
HK3	-1.73759	-0.166392	0.313004	-0.180583	1.74396	-0.247726	0.721554	-0.446222		LRP2	1.46135	0.770936	0.152742	-0.786254	1.05549	-0.552853	-1.07253	-1.02887
HMCN2	-0.115846	-0.471234	-0.0303144	-0.804569	-0.90021	0.148908	-0.122123	2.29539		LRRC17	1.26803	0.0513568	0.587136	-0.997454	1.39659	-0.325621	-0.861464	-1.11857
HMGCLL1	2.13572	-0.014153	-0.236983	0.0629161	0.41162	-0.442639	-1.25535	-0.661133		LRRC26	1.54018	0.12641	0.0918014	-0.424657	1.36623	-0.62443	-0.958237	-1.1173
HMGCS2	-0.352693	-0.527843	-0.462229	-0.535863	-0.490126	2.39183	-0.271188	0.24811		LRRC31	1.11219	1.20665	0.636154	-0.552379	0.57946	-0.549091	-1.20593	-1.22705
HMX2	1.54852	0.234959	0.38652	0.952356	0.0743259	-0.920688	-0.984357	-1.29164		LRRC43	1.5864	0.576649	0.312426	-0.434583	0.85519	-0.491727	-1.22148	-1.18287
HOXA10	1.4451	0.819031	0.142098	0.655053	0.202394	-0.726451	-1.22329	-1.31395		LRRC63	-1.19187	-0.678452	-0.340546	0.358426	-1.07471	0.216963	1.35885	1.35134
HOXA11	1.64085	0.774782	0.00739246	0.667646	-0.0288057	-0.720599	-1.15272	-1.18855		LRRC75B	1.53583	0.743179	0.209472	-0.641393	0.910922	-0.505897	-1.0489	-1.20322
HOXA11OS	1.4398	0.852863	0.0634936	0.690506	0.172153	-0.677391	-1.25026	-1.29117		LRRTM1	1.40899	0.65455	0.202433	-0.860712	1.10735	-0.297359	-1.24217	-0.97308
HOXA2	1.10596	1.06316	0.349549	0.39217	0.160623	-0.142874	-1.33011	-1.59848		LSAMP	1.69897	-0.166621	0.255773	-1.02932	0.780228	0.390552	-0.553766	-1.37581
HOXA9	1.67501	0.624463	-0.0501841	0.666946	0.168536	-0.70693	-1.15847	-1.21936		LTA	-1.23788	-0.697921	-0.432594	0.398061	-1.08309	0.634136	0.951503	1.46779
HOXC13	2.31391	-0.0196155	-0.051254	0.0570242	-0.0996355	-0.63257	-0.769624	-0.798233		LTB	-0.842258	-0.781162	-0.538841	0.362863	-0.594196	-0.355861	0.668006	2.08145
HOXD11	1.28069	0.964915	0.143193	0.602016	0.281625	-0.58571	-1.25904	-1.42769		LTK	-0.675422	-0.714422	-0.679596	0.520252	-0.508153	-0.487636	0.387493	2.15748
HOXD13	1.35166	0.580947	0.304317	0.988408	0.0577199	-0.791996	-1.11772	-1.37334		LY6A	-1.6591	-0.00758413	-0.010022	0.560879	-0.980288	1.54313	0.744219	-0.19123
HPGD	-0.177672	-0.92023	-0.560018	-1.09138	-0.641465	1.3217	0.635777	1.43329		LY6C1	-1.49329	-0.214364	-0.0878636	0.493602	-1.115	1.523	0.952176	-0.0582639
HR	1.57838	-0.453125	-1.02186	-1.19693	-0.636712	0.958596	0.0660479	0.705605		LY6C2	-1.44567	-0.311051	-0.100857	0.474507	-1.15393	1.44892	1.07085	0.0172434
HRC	-0.108553	-0.445226	-0.488721	-0.963594	-0.732083	0.621328	-0.0506531	2.1675		LY6D	-1.31245	-0.30911	-0.0662894	0.257437	-1.45035	1.34289	0.873423	0.664461
HRNR	-0.0863307	0.55832	-0.689758	-0.408067	-0.639999	-0.689758	2.25079	-0.295193		LY6I	-1.4425	-0.591172	-0.306687	0.74007	-1.08282	0.558446	1.3677	0.756958
HS3ST3A1	-1.37376	-0.422269	-0.60494	-0.84879	0.263513	1.72602	0.682087	0.578142		LY75	-1.1449	-0.807484	-0.451955	0.821654	-0.913406	0.00165619	0.921335	1.5731
HSD11B2	1.14239	1.67458	-0.847799	-0.743002	-0.404166	0.631752	-0.746538	-0.707212		LY9	-1.11077	-0.780101	-0.746698	0.209126	-0.56994	0.178189	1.07619	1.74401
HTR2B	2.27353	-0.744384	-0.356298	-0.591739	-0.584106	0.0525814	-0.501594	0.452011		LYPD3	1.48002	0.165533	0.638451	-1.04785	0.928737	0.0310554	-1.12879	-1.06717
HTR7	-1.3805	-0.463731	-0.0654931	-0.579451	1.67256	-0.29572	1.27575	-0.163405		LYZL4	1.14594	-0.570697	1.47707	0.691411	-0.2033	-0.79765	-1.37395	-0.368823
HVCN1	-1.61302	-0.363662	-0.267355	-0.34819	-0.655667	1.36026	0.868276	1.01936		LZTS1	-1.07081	-0.855284	-0.499998	0.439335	-0.672717	-0.22029	1.31492	1.56485
ICOS	-1.14855	-0.983413	-0.0750183	-0.443894	0.201213	-0.38027	1.01388	1.81604		MAATS1	1.57978	0.614166	0.198303	-0.56693	0.930106	-0.494406	-0.906089	-1.35493
IDO1	-0.865051	-0.235974	0.151042	-0.114669	2.32235	-0.146615	-0.302585	-0.8085		MAB21L3	-1.24346	-0.85899	-0.342061	0.717727	-0.99287	0.282303	1.37353	1.06383
IFITM10	-1.49066	-0.561597	-0.169055	-0.144388	-0.642962	0.213386	1.24373	1.55155		MAG	-1.26028	-0.746025	-0.498592	0.693704	-0.945109	0.266223	1.07045	1.41963
IGDCC4	0.0243309	-0.597802	-0.696824	-1.05342	-0.501874	0.594108	0.127766	2.10372		MAGI3	1.31016	0.895902	0.482926	-0.58811	0.821158	-0.488995	-1.0972	-1.33585
IGF1	-0.354756	-0.806333	-0.511979	-0.850122	-0.46564	0.336445	0.492058	2.16033		MAJIN	-1.43912	-0.608859	0.0514609	0.530124	-1.15997	0.980516	1.37664	0.269203
IGF2	0.277355	-0.50216	-0.578542	-0.983793	-0.420824	0.103587	-0.165663	2.27004		MALRD1	-0.477442	0.254995	2.19445	0.539992	-0.681301	-0.687482	-0.640802	-0.502406
IGFBP2	-0.670537	-0.540549	-0.762887	-0.50457	-0.734821	1.00196	0.259369	1.95203		MANEAL	-0.826298	-0.83906	-0.346639	0.541066	-0.519742	-0.529662	0.401803	2.11853
IGFBP5	-0.246863	-0.496811	-0.599944	-0.959142	-0.581054	0.78231	-0.0109832	2.11249		MARCO	-1.04413	-0.787405	-0.899444	0.65495	-0.871452	0.564408	0.932379	1.45069
IGFN1	2.38742	0.235397	-0.536662	-0.346864	-0.5682	-0.200653	-0.52049	-0.449951		MATN3	1.36394	0.642649	0.830229	-0.521716	0.361485	-0.0657382	-0.972284	-1.63856
IGHA	-0.939955	-0.318291	-0.517016	-0.507136	-0.54893	0.725041	-0.0526253	2.15891		MATN4	0.479733	-1.04969	-0.173225	-0.0619649	0.0300716	-0.860918	-0.515017	2.15101
IGHD	-0.399087	-0.356583	-0.340737	-0.344469	-0.388328	2.4737	-0.346234	-0.29826		MBOAT4	-1.10318	-0.8865	-0.00682949	0.326808	-0.567626	-0.439305	0.708687	1.96795
IGHG1	-0.663171	-0.651227	-0.600906	0.140203	-0.651029	-0.441029	0.717088	2.15007		MCOLN3	-0.750755	-0.870858	-0.716159	0.204798	-0.248719	-0.411339	0.692392	2.10064
IGHG2B	-0.762322	-0.440105	-0.445424	1.21795	-0.594514	-0.278589	-0.625876	1.92889		MEGF6	1.32265	-0.316516	0.0752403	-0.923701	1.75015	-0.535555	-0.693885	-0.678384
IGHG2C	-0.519542	-0.385006	-0.399542	0.321479	-0.495423	-0.444875	-0.457475	2.38038		MEST	1.67636	-0.13616	-0.383485	-0.711702	1.49014	-0.487	-0.648455	-0.799699
IGHG3	-0.745866	-0.68113	-0.609526	0.583266	-0.707286	-0.650241	0.961146	1.84964		MFAP3L	1.49289	0.536135	0.27725	-0.527266	1.07424	-0.565796	-1.0048	-1.28265
IGHJ1	-1.23597	0.386515	-0.16328	-0.590495	-0.737028	0.794878	-0.362761	1.90814		MFSD4B1	1.30049	0.771703	0.972874	-0.511381	0.511513	-0.711318	-1.08306	-1.25083
IGHM	-0.999306	-0.381859	-0.216838	-0.363935	-0.7904	1.66542	-0.374978	1.46189		MGARP	-0.958346	-1.18798	-0.471612	1.21073	-0.697288	-0.0637068	0.818448	1.34976
IGHV1-14	-0.503237	-0.445468	-0.309695	-0.407104	-0.450776	0.103033	-0.415747	2.42899		MIAT	1.48865	0.22342	0.680738	-0.904841	1.03859	-0.459266	-0.920933	-1.14636
IGHV1-54	-0.393889	-0.384503	-0.350391	-0.382014	-0.387821	-0.223703	-0.348756	2.47108		MIR155HG	-1.22382	-0.766982	-0.391772	0.387906	-1.07202	0.660125	1.4575	0.949065
IGHV1-59	-0.42596	-0.432371	-0.399092	0.0343397	-0.429828	-0.371383	-0.419565	2.44386		MITF	-1.11286	-0.854634	-0.581388	0.647858	-0.801231	0.0813167	1.00213	1.61882
IGHV1-64	-0.570185	-0.449547	-0.45571	0.0259716	-0.534304	-0.0175186	-0.409332	2.41062		MME	1.23928	1.08451	0.598581	-0.554679	0.563952	-0.454062	-1.11913	-1.35845
IGHV1-82	-0.54326	-0.498854	-0.45778	0.182641	-0.5373	-0.16932	-0.375093	2.39897		MMEL1	-0.965985	-0.785254	-0.620477	0.418438	-0.730337	-0.172351	1.07528	1.78069
IGHV2-2	-0.437132	-0.419811	-0.374624	-0.388024	-0.420348	2.45049	-0.400101	-0.0104463		MMP13	-0.770452	-0.71851	-0.652497	0.566208	-0.649247	-0.244501	0.336021	2.13298
IGHV2-4	-0.530265	-0.483038	-0.434801	-0.475861	-0.495777	2.29765	-0.457399	0.579495		MMP9	-1.03122	-0.765181	-0.624208	0.760804	-0.91317	0.416569	0.353575	1.80283
IGHV2-5	-0.517282	-0.438361	-0.332402	-0.435228	-0.502171	2.40424	-0.399076	0.220276		MPP3	1.7761	0.554118	-0.0663454	-0.701685	0.887022	-0.406818	-1.06413	-0.978263
IGHV2-9	-0.872028	-0.630985	-0.296187	-0.53514	-0.807094	1.68483	0.0513869	1.40521		MRAP	-0.660164	-0.24513	-1.5018	0.0635748	-0.641665	1.74677	0.532982	0.705434
IGHV3-2	-0.798472	-0.759048	-0.477509	0.327905	-0.736991	0.114339	0.120714	2.20906		MREG	-1.11294	-0.734824	-0.437275	0.624272	-1.03997	0.111619	0.982524	1.60659
IGHV3-6	-0.696503	-0.487517	-0.648718	0.251583	-0.607546	0.30371	-0.39076	2.27575		MRGPRA2A	-0.930029	-0.791609	0.233246	0.482403	-0.868573	-0.636034	1.93012	0.58047
IGHV3-8	-0.639973	-0.454667	-0.383013	-0.291233	-0.568269	0.291622	-0.328553	2.37408		MRGPRA2B	-0.939878	-0.788494	0.211612	0.464309	-0.848658	-0.615538	1.95427	0.562377
IGHV5-17	-0.851216	-0.810566	-0.320856	-0.274587	-0.70726	2.051	0.854255	0.0592327		MRGPRG	-0.723125	-0.192634	1.19779	0.305514	-1.34025	-0.42398	-0.470814	1.64749
IGHV5-4	-0.692453	-0.628495	-0.605722	-0.551794	-0.667013	0.920154	2.03095	0.194375		MS4A1	-1.15673	-0.541331	-0.483851	0.369833	-1.11362	0.310343	0.96019	1.65517
IGHV5-6	-0.834285	-0.739763	-0.537539	-0.62401	-0.786852	1.63096	0.873824	1.01766		MS4A2	-1.26462	-0.295589	1.61168	0.811827	-1.35017	0.482124	-0.0237921	0.028549
IGHV5-9	-0.753181	-0.688137	-0.621248	-0.536333	-0.685813	1.32098	1.73756	0.226177		MS4A4B	-0.989745	-0.766017	-0.565923	0.331635	-0.729063	-0.0616575	0.841889	1.93888
IGHV5-9-1	-0.637737	-0.609941	-0.538053	-0.536491	-0.627335	0.657566	2.19275	0.0992424		MS4A4C	-1.39604	-0.0381673	-0.218587	0.0780855	-1.05976	1.71215	0.969019	-0.0466962
IGHV6-6	-0.820274	-0.819822	-0.520689	1.62448	-0.810561	1.31359	-0.408746	0.44202		MSC	-0.676321	-0.582457	-0.556173	0.2847	-0.707104	-0.41811	0.429847	2.22562
IGHV9-3	-0.738913	-0.645218	-0.321143	-0.512166	-0.484783	1.95533	-0.443558	1.19045		TYRP1	-0.355989	-0.505388	0.933647	-0.316613	-0.737366	2.04803	-0.945033	-0.121285
IGKC	-0.752784	-0.659132	-0.501146	-0.365286	-0.706606	1.41877	-0.185314	1.7515		GJB2	-1.00495	0.175088	0.632015	-0.784499	-0.981835	1.97732	-0.194545	0.181412
IGKV10-94	-0.880954	-0.780898	-0.421136	-0.664388	-0.797936	1.5163	1.03726	0.991749		MT3	-0.997225	-0.932554	-0.49567	0.595246	-0.770099	0.144509	0.554664	1.90113
IGKV10-96	-0.73543	-0.686119	-0.532943	-0.578951	-0.699992	0.396499	2.00918	0.827759		MTAG2	1.13823	0.855092	1.03407	0.13167	-0.0217684	-0.494459	-1.04814	-1.59469
IGKV1-110	-0.595741	-0.508464	-0.51913	-0.511167	-0.568278	1.24409	-0.479203	1.93789		MUC20	-1.2885	-0.710429	-0.309664	0.196059	-0.392322	1.0253	1.83546	-0.355903
IGKV1-117	-0.622141	-0.499153	-0.523549	-0.507347	-0.604817	1.38497	-0.455711	1.82775		MUC5AC	-0.668214	-0.012848	-0.642019	-0.685049	-0.581548	1.90167	1.20442	-0.516411
IGKV1-122	-0.659512	-0.523238	-0.531926	-0.483059	-0.609296	1.75561	-0.414722	1.46615		MUCL1	-0.747838	-0.24567	1.82282	1.26435	-0.986064	-0.51573	-0.447078	-0.144786
IGKV1-135	-0.516749	-0.497254	-0.328936	-0.414687	-0.474969	2.38526	-0.449728	0.297068		MX1	-1.26362	0.0894859	-0.0576149	0.00845168	-1.19856	1.83481	0.749859	-0.162811
IGKV12-41	-0.667446	-0.670455	-0.569258	-0.187179	-0.663558	0.586356	-0.0552814	2.22682		MX2	-1.13418	0.509741	-0.00752265	-0.173448	-0.970697	1.98546	0.403967	-0.613325
IGKV12-44	-0.566383	-0.564203	-0.509302	0.105083	-0.535594	0.164285	-0.454062	2.36018		MYADML2OS	1.69563	0.875266	0.36752	-0.332484	0.275789	-0.696879	-0.805473	-1.37937
IGKV12-46	-0.589101	-0.542546	-0.413504	-0.413728	-0.498529	2.32814	-0.347259	0.476522		MYB	-1.18169	-0.927847	-0.477277	0.641146	-0.759414	0.0775019	1.12801	1.49957
IGKV13-84	-0.560036	-0.498889	-0.486327	-0.388319	-0.489869	0.624197	-0.479134	2.27838		GM44386	0.0262096	-0.493502	-1.1123	-0.0327496	0.599982	2.11324	-0.343353	-0.757519
IGKV13-85	-0.483805	-0.439317	-0.442353	-0.401402	-0.448743	0.237143	-0.425212	2.40369		MYO1G	-1.18173	-0.83641	-0.478367	0.651093	-0.937739	0.233715	1.0912	1.45824
IGKV14-111	-0.809413	-0.682945	-0.277608	-0.561802	-0.522412	1.94084	-0.260576	1.17392		MYO3B	-0.897028	-0.822645	-0.307508	0.616542	-0.787196	-0.413309	0.655813	1.95533
IGKV15-103	-0.510868	-0.512685	-0.330047	-0.240104	-0.426355	2.44477	-0.386563	-0.0381508		MYO5B	0.980506	1.65418	0.198511	-0.467232	0.276096	-0.229604	-1.25935	-1.15311
IGKV16-104	-0.639425	-0.572149	-0.444081	-0.209159	-0.609214	2.15468	-0.532443	0.851792		MYO5C	1.24279	1.04724	0.333629	-0.503719	0.816592	-0.434596	-1.18692	-1.31501
IGKV17-121	-0.495181	-0.429631	-0.429347	-0.293459	-0.488475	2.43325	-0.367995	0.0708371		OXTR	0.166325	0.547264	-1.29592	-0.985475	0.141036	1.95694	-0.138148	-0.392021
IGKV17-127	-0.534805	-0.433489	-0.391955	-0.206404	-0.536632	2.42075	-0.415075	0.0976055		NAP1L3	-1.15839	-0.977793	-0.635916	0.0557398	-0.440643	0.332731	1.38531	1.43895
IGKV19-93	-0.59271	-0.539789	-0.306459	-0.454006	-0.560764	2.26824	-0.4461	0.631585		NCALD	-0.716272	-0.701012	-0.757596	0.254104	-0.418121	-0.317209	0.446545	2.20956
IGKV2-109	-1.10936	-0.40152	-0.527178	-0.657019	-0.655413	1.15843	0.494194	1.69787		NCKAP5	-0.876179	0.0755191	-0.36282	-0.178792	-0.999802	2.14559	0.567581	-0.371094
IGKV3-10	-0.55102	-0.540434	-0.342351	-0.526052	-0.553627	2.29713	-0.341069	0.557419		NEFH	-1.01868	-0.80238	-0.68325	0.605104	-0.84477	0.0277271	1.15554	1.56071
IGKV3-12	-0.5673	-0.50952	-0.362584	-0.31281	-0.55794	2.375	-0.375354	0.310504		NEK10	-1.65808	-0.729482	0.311861	1.60155	-0.706854	0.263645	0.640973	0.276386
IGKV3-2	-0.741945	-0.600616	0.125306	-0.617184	-0.769177	1.76019	-0.485641	1.32907		AGBL1	-0.0648204	-0.613625	-1.01186	-0.520149	0.941147	2.03428	-0.446529	-0.318439
IGKV3-4	-0.491744	-0.431995	-0.377718	-0.220689	-0.460616	2.44805	-0.415412	-0.0498823		NFE2	-1.36655	-0.818245	0.202086	0.630344	-1.20921	0.384484	0.938577	1.23851
IGKV3-5	-0.61702	-0.586544	0.0200103	-0.546811	-0.605785	2.32455	-0.314568	0.326167		NINJ1	-1.02862	-0.777461	-0.757211	0.644456	-0.763023	0.0613281	0.90454	1.71599
IGKV3-7	-0.538985	-0.51339	-0.338813	-0.229867	-0.534245	2.40332	-0.429106	0.181087		NKG7	-0.963767	-0.767912	-0.643612	0.519572	-0.703953	-0.138005	0.781413	1.91626
IGKV4-53	-0.497194	-0.487896	-0.320405	-0.43841	-0.480474	-0.175978	-0.0402297	2.44058		NLRC3	-0.828763	-0.883422	-0.446325	0.449005	-0.472422	-0.456158	0.53773	2.10035
IGKV4-54	-0.489977	-0.495116	-0.259624	-0.419722	-0.46851	-0.0281925	-0.28245	2.44359		NLRP12	-0.826816	-1.04439	-0.17832	0.987311	-0.590425	-0.694044	1.73694	0.609746
IGKV4-55	-0.752512	-0.547862	-0.42465	-0.425242	-0.710383	1.30303	-0.30673	1.86435		NOD2	-1.38295	-0.661359	-0.43817	0.577402	-0.942208	0.665568	1.54583	0.635887
IGKV4-57	-0.482066	-0.361967	-0.438924	-0.288439	-0.46964	-0.0599254	-0.351228	2.45219		NOS2	-1.17213	-0.715249	-0.675658	1.40271	-0.997967	0.72685	0.981876	0.449568
IGKV4-59	-0.835579	-0.683209	-0.0721578	-0.504678	-0.673529	1.70895	-0.375149	1.43536		NOTUM	1.40939	0.440711	0.697006	-0.473624	0.944568	-0.743615	-0.940273	-1.33416
IGKV4-60	-0.485888	-0.457035	-0.373069	-0.44295	-0.466739	-0.0739208	-0.144852	2.44445		NPHS2	-0.734136	-0.745425	-0.548788	0.573753	-0.663596	-0.529796	0.600096	2.04789
IGKV4-68	-0.631354	-0.59707	-0.432404	-0.500101	-0.585059	1.27701	-0.439358	1.90833		NR1H5	1.193	1.0423	-0.0370352	-0.41625	0.959154	-0.146075	-1.23765	-1.35744
IGKV4-70	-0.816219	-0.783345	0.616504	-0.56448	-0.731286	1.30635	-0.587834	1.56031		NR1I2	1.30686	0.65423	0.0798777	-0.539938	0.811605	0.333809	-0.939659	-1.70678
IGKV4-72	-0.625842	-0.587295	-0.391906	-0.394827	-0.541611	0.941843	-0.521939	2.12158		NR4A3	-1.41757	-0.268717	-0.835688	0.4771	-0.646652	0.408348	1.77442	0.508759
IGKV4-74	-0.730328	-0.628077	-0.561475	-0.159298	-0.473231	1.88877	-0.595517	1.25916		NRG2	-1.54331	-0.49356	-0.481584	0.709432	-0.898762	0.403469	1.23551	1.0688
IGKV4-78	-0.595101	-0.506842	-0.23551	-0.405404	-0.536095	0.501208	-0.534215	2.31196		NRGN	-0.921889	-0.814245	-0.625367	0.72564	-0.695434	-0.34141	0.89047	1.78224
IGKV4-79	-0.498083	-0.404646	-0.482753	-0.364458	-0.452834	0.301422	-0.484388	2.38574		CKMT2	-0.244233	-0.471524	-0.832515	-0.351197	1.16805	1.94456	-0.706782	-0.506359
IGKV4-86	-0.529892	-0.501933	-0.43254	-0.483003	-0.502089	2.27537	-0.461753	0.635843		NRN1	-0.838462	-0.76883	-0.602487	0.555617	-0.758595	-0.412756	1.02767	1.79784
IGKV5-39	-0.601746	-0.544839	-0.435518	-0.350128	-0.514773	2.29718	-0.412701	0.562525		NRXN3	-1.43101	0.385248	0.0357791	0.294844	-0.806166	1.98134	-0.0993178	-0.360712
IGKV5-43	-0.709271	-0.445484	-0.510603	-0.439182	-0.604748	2.08288	-0.374027	1.00043		NTRK3	-1.02335	-0.841259	-0.604707	0.519619	-0.849942	0.0959398	1.01811	1.68559
IGKV5-45	-0.733484	-0.509784	-0.497018	-0.331633	-0.620386	1.99622	-0.437157	1.13325		NXNL1	-1.13998	-0.809848	-0.9055	0.238687	-0.489	0.376306	1.54122	1.18811
IGKV5-48	-0.787418	-0.717632	-0.589602	-0.215344	-0.668965	1.82043	-0.141288	1.29981		NYX	-0.760369	-0.913446	-0.442215	0.597991	-0.523497	-0.366689	0.275128	2.1331
IGKV6-13	-0.751857	-0.627223	-0.421229	-0.0470119	-0.623162	1.05174	-0.586923	2.00566		OASL1	-1.22009	0.0891404	-0.233868	0.175147	-1.06349	1.89632	0.738491	-0.381644
IGKV6-14	-0.686992	-0.55614	-0.400738	-0.240335	-0.639012	0.830894	-0.470975	2.1633		OASL2	-1.41212	0.28984	0.199935	0.243203	-1.03235	1.80246	0.456533	-0.547495
IGKV6-15	-0.733628	-0.657961	-0.415611	-0.329387	-0.673056	1.39976	-0.377053	1.78694		ODF3L1	1.16399	0.162567	-0.145585	-0.472524	1.73809	-0.350726	-0.917445	-1.17837
IGKV6-17	-0.685723	-0.625955	-0.505483	-0.315406	-0.628382	1.76118	-0.445258	1.44503		OLFR1258	0.68172	1.50245	0.435423	-0.481654	0.177894	0.317234	-0.957729	-1.67534
IGKV6-20	-0.824763	-0.673118	-0.464597	1.70994	-0.778112	1.01892	-0.730074	0.741813		EREG	-0.834144	0.618942	-0.971229	-0.140987	-0.515604	2.03198	0.427673	-0.616636
IGKV6-23	-0.566897	-0.507393	-0.424778	-0.220937	-0.553216	0.337005	-0.427929	2.36415		OLFR1423	-1.21799	-0.80619	-0.386778	0.551714	-0.866446	0.0406751	1.50916	1.17586
IGKV6-25	-0.65981	-0.529399	-0.50689	-0.201511	-0.635897	0.827277	-0.458845	2.16508		OLFR523	1.81195	0.278411	0.0576215	-0.661366	0.966532	-0.415409	-0.930363	-1.10738
IGKV6-32	-0.622796	-0.475543	-0.56937	-0.258927	-0.59902	0.941804	-0.529937	2.11379		OLFR56	-1.52462	-0.00287339	0.223184	0.465435	-1.22913	1.55108	0.682072	-0.165154
IGKV8-19	-0.706983	-0.717596	-0.346281	0.273631	-0.689262	0.712472	-0.627062	2.10108		OLFR753-PS1	-1.59522	-0.0686267	0.197975	0.543183	-1.03302	1.70336	0.366921	-0.114579
IGKV8-21	-0.80553	-0.650269	-0.365537	-0.0132387	-0.760979	1.56181	-0.54186	1.5756		OLFR805	0.225782	0.837601	0.305519	-1.07015	1.21977	0.665173	-0.502629	-1.68106
IGKV8-24	-0.677404	-0.564465	-0.491426	-0.539702	-0.58227	1.83728	-0.344511	1.3625		OLFR809	-1.13295	-0.280617	-0.626434	0.542619	-1.08803	1.16175	1.54967	-0.126011
IGKV8-30	-0.874082	-0.81004	-0.616717	1.61371	-0.76559	0.984746	-0.447948	0.915924		OLFR810	-1.15113	-0.472401	-0.56454	0.432913	-1.19854	1.50679	1.03321	0.413709
IGKV9-120	-0.680437	-0.678324	-0.471157	-0.618143	-0.603075	1.51139	-0.135495	1.67524		OLFR92	-1.78797	0.052554	0.0436737	0.402035	-0.987861	1.54432	0.426827	0.306418
IGKV9-124	-0.730447	-0.732847	-0.360059	-0.645925	-0.708475	0.773927	0.367517	2.03631		OPRD1	-0.876115	-0.713301	-0.540385	0.561404	-0.84716	-0.202463	0.626825	1.99119
IGLC1	-0.606334	-0.498159	-0.40664	-0.422135	-0.55041	2.30022	-0.371862	0.555315		OSTN	1.471	0.610115	-0.63152	-0.470403	1.26882	-0.17757	-1.20706	-0.863376
IGLC2	-0.580236	-0.499842	-0.344824	-0.43591	-0.558605	2.37222	-0.262748	0.309948		OTX1	-0.895599	-0.724832	-0.552516	0.531802	-0.845707	-0.286081	0.915939	1.85699
IGLC3	-0.776551	-0.599096	-0.286498	-0.606583	-0.572485	2.19614	-0.015978	0.661047		SMCO1	0.307322	-0.704013	-0.217928	-0.85602	0.840232	1.99656	-0.729064	-0.637089
IGLV1	-0.780566	-0.684754	-0.390353	-0.423709	-0.710901	1.78506	-0.162839	1.36807		P2RY10	-1.17907	-0.875756	-0.585665	0.560628	-0.51266	-0.133444	1.67078	1.05519
IGLV2	-0.737402	-0.680677	-0.333273	-0.498512	-0.701943	1.97385	-0.130024	1.10799		P2RY14	-1.26073	-0.718374	-0.580313	0.555048	-0.997759	0.729734	1.40051	0.871883
IGLV3	-0.437714	-0.417378	-0.392201	-0.399934	-0.405146	2.45972	-0.311199	-0.0961428		PANTR1	1.23648	0.761372	0.724064	-0.30697	0.738644	-0.559453	-1.13966	-1.45448
IGSF5	-1.52358	-0.629703	0.788011	-0.189743	-0.219783	-0.484254	1.75831	0.50074		PAPLN	1.44086	0.784911	0.0946949	-0.734112	1.0286	-0.345204	-1.07619	-1.19356
IGSF6	-1.85168	-0.406746	-0.100946	-0.438305	0.614975	0.0474112	1.58888	0.546415		PAQR9	-1.2988	-0.224918	-0.679529	-0.265797	-0.795283	0.591045	1.63252	1.04076
IKZF3	-1.58797	-0.889669	0.00172336	-0.117035	-0.5713	0.993897	1.04198	1.12837		PARP11	-1.5169	-0.19198	-0.239063	0.427495	-1.0639	1.60526	0.831758	0.147324
IL12A	-0.817401	-0.697638	-0.372152	-0.754904	-0.571363	1.95372	0.313771	0.945973		PARVG	-1.01607	-0.854908	-0.55248	0.480206	-0.683016	-0.140012	0.942311	1.82396
IL12B	-1.49942	-0.347958	0.212738	-0.418488	-0.809286	0.145344	1.21194	1.50513		PAX7	0.408883	-0.641842	-0.897103	-0.395951	1.88612	0.960123	-0.427209	-0.893021
IL12RB1	-2.03074	-0.20492	0.232138	0.0233609	1.47595	-0.179169	0.75136	-0.067978		PBX4	-0.688486	-0.802239	-0.559968	0.748389	-0.48772	-0.600628	0.314269	2.07638
IL12RB2	-1.85905	-0.599518	0.307106	-0.39884	0.888503	-0.00795451	1.44626	0.223488		PCDH20	0.274669	1.07634	-0.0828856	-1.03577	1.62029	0.128876	-0.789311	-1.19222
IL13RA2	-0.596037	-0.734805	-0.549088	-0.838291	1.66562	1.26154	0.492595	-0.701533		PDCD1	-0.842402	-0.74541	-0.64646	0.593356	-0.693604	-0.392284	0.810214	1.91659
IL17RB	-0.746895	-0.807692	-0.234079	-1.09254	-0.34111	1.75519	0.367461	1.09966		PDCD1LG2	-1.13822	-0.817686	-0.498761	0.811711	-1.03467	0.226894	1.18557	1.26516
IL17RE	-0.22849	-0.390633	-0.907835	-0.766754	-0.47453	2.20537	0.020798	0.542072		PDE4C	1.55736	0.629351	0.511081	-0.540933	0.764219	-0.619092	-1.08839	-1.2136
IL18BP	-2.0018	-0.584282	0.230264	-0.0917176	0.67278	-0.0721851	1.38529	0.461653		PDYN	-1.06506	-0.880442	-0.416944	0.317822	-0.91989	0.218829	1.09704	1.64865
IL18R1	-1.33346	-0.648996	0.0436877	-0.323154	-0.565088	-0.114642	1.33812	1.60353		PENK	-0.996385	-0.836584	-0.344281	1.12924	-0.901058	-0.38726	0.834593	1.50173
IL1A	-1.32961	-0.501457	-0.698075	-0.794667	0.164936	0.587653	1.58873	0.982486		PERP	-1.14125	-0.768025	-0.332782	0.262778	-1.16388	0.817562	0.846025	1.47957
IL1B	-1.40284	-0.41986	-0.185218	-0.161158	0.69924	-0.907295	1.76213	0.615002		PGBD5	-1.41213	-0.411444	-0.474163	0.321873	-1.09807	0.818501	1.33864	0.916799
IL1BOS	-0.527836	-0.793796	-0.123662	-0.490757	2.21707	-0.699161	0.623487	-0.205347		PGLYRP1	-0.825371	-0.921448	-0.601717	0.518295	-0.548012	-0.422977	0.933529	1.8677
IL1F9	-0.45788	-0.529247	-0.176797	-0.469521	2.41638	-0.405507	0.114604	-0.492029		PHF11A	-1.53355	-0.0402296	-0.0235094	0.194401	-1.15482	1.59055	0.855824	0.111325
IL1R2	-0.59137	-0.955659	0.0241107	-0.578443	2.15665	-0.552055	0.649955	-0.15319		PHF11B	-1.48866	-0.143972	-0.152795	0.215239	-1.16809	1.53358	0.956967	0.247734
IL21	-1.58835	-0.557256	-0.2064	-0.548292	-0.233674	0.917988	0.62282	1.59317		PHF11D	-1.43703	0.20696	0.216169	0.19417	-1.0792	1.78846	0.523377	-0.412901
IL21R	-1.87145	-0.37463	-0.351669	-0.200671	-0.202983	0.684901	1.15517	1.16133		PHF24	-0.768968	-0.739348	-0.163169	0.698925	-1.02659	-0.476466	0.5301	1.94551
IL22RA2	-0.368547	-0.360375	-0.356885	-0.37452	-0.358958	2.47443	-0.312933	-0.342209		GM29371	-1.24751	0.379699	-0.803695	-0.0473942	-0.49419	2.09019	0.18537	-0.0624655
IL27	-1.99978	-0.208103	0.554614	-0.144181	1.07415	-0.483356	1.11015	0.096506		PKHD1	0.757339	1.74112	0.30323	-0.398293	0.188942	-0.103193	-1.23708	-1.25206
IL27RA	-1.30448	-0.765584	-0.276107	-0.507798	-0.563279	1.14237	0.84735	1.42752		PKNOX2	1.10222	0.265375	-0.223916	-0.973072	1.59527	0.264106	-0.868955	-1.16102
IL5RA	-0.621405	-1.00321	-0.498969	-0.922952	-0.260744	1.76764	0.516003	1.02363		PLA2G2D	-0.692749	-0.661759	-0.602713	0.331141	-0.563053	-0.413829	0.37055	2.23241
IL9R	-0.436955	-0.458196	-0.365682	-0.415919	-0.370239	2.46005	-0.301913	-0.111143		PLA2G2F	0.692446	-0.17195	0.595519	-1.00934	-0.581096	1.92544	-0.825035	-0.625982
ILDR1	-1.25336	-0.605216	-0.00569878	-0.0325541	-0.994708	0.114322	1.07023	1.70698		PLA2G4F	-0.913056	-0.815316	-0.308986	0.786683	-0.891152	-0.457462	0.849271	1.75002
ILDR2	0.00597357	-0.651343	-0.497294	-0.824243	-0.700634	2.04988	-0.30979	0.927448		PLAC8	-1.28195	-0.0595825	-0.287979	0.2466	-1.10115	1.81475	0.824287	-0.154971
INMT	0.19864	0.25563	-0.482474	-0.545143	-0.653029	2.30249	-0.70878	-0.367339		PLATR4	1.55635	0.927402	0.35021	-0.644594	0.490678	-0.447422	-0.765403	-1.46722
INPP5J	-1.57569	-0.811991	0.256078	-0.113301	0.23564	-0.219618	1.88637	0.342505		PLB1	1.64252	0.104793	0.392016	-0.621733	1.09533	-0.469884	-1.20204	-0.941001
INSM1	-0.806727	-0.822455	-0.418744	-0.416887	-0.567986	1.95926	-0.00455408	1.07809		PLBD1	-1.2218	-0.90097	-0.449887	0.593409	-0.853974	0.250857	1.37605	1.20631
IPCEF1	-1.77864	-0.726818	0.0663842	-0.149965	-0.346087	0.575748	1.33246	1.02692		PLCE1	1.37502	1.02701	0.245767	-0.521501	0.721036	-0.37726	-1.16677	-1.30331
IQSEC3	0.60025	-0.820715	-0.548552	-0.869399	-0.882441	1.00832	-0.23622	1.74876		PLET1	-0.746839	-0.555756	-0.00763074	1.23257	-1.2901	0.252399	1.62164	-0.50628
IRF6	1.93256	-0.471822	-0.992124	-0.64576	-0.874362	0.434756	0.807167	-0.19041		PLIN4	1.50941	0.66629	0.57708	-0.576511	0.68817	-0.446083	-1.12103	-1.29733
IRS1	1.66862	1.10663	-0.382208	0.359555	-0.134334	-0.391347	-1.29366	-0.933251		PLPPR4	-1.1235	-0.843785	-0.0749386	0.958815	-1.07621	-0.241282	1.23369	1.16722
IRX2	0.233413	-0.757044	-0.748411	-1.29941	-0.496467	1.18248	0.350428	1.53501		POU2AF1	-1.28339	-0.759491	-0.607438	0.424569	-0.559752	0.00261653	1.24779	1.5351
ISL2	1.93198	1.06077	-0.0838865	-0.251687	-0.235004	-0.606568	-0.922847	-0.892763		POU3F1	-1.00761	0.0137983	-0.859652	-0.11213	-1.1487	1.65285	0.96909	0.492346
ITGA10	1.88369	0.374999	0.622071	0.290064	-0.386017	-0.664745	-1.03034	-1.08972		POU4F1	-0.942385	-0.720022	-0.648087	0.594407	-1.08976	0.126865	1.4578	1.22118
ITGA11	-0.232883	-0.53378	-0.478567	-0.662101	-0.531307	0.0496293	-0.000277283	2.38929		PPM1N	-0.959279	-0.733902	-0.524905	0.0562548	-0.782801	-0.0727173	1.29395	1.7234
ITGAL	-2.03587	-0.412741	0.0721237	-0.117859	-0.0244861	0.28098	1.32168	0.916181		PPP1R16B	-1.16637	-0.856373	-0.598223	0.634099	-0.6793	0.0232754	1.01173	1.63115
ITGB1BP2	-0.253822	-0.55924	-0.347713	-0.805485	-0.656302	0.357683	-0.0358094	2.30069		PPP2R2C	-0.720744	-0.565463	-0.57325	0.476168	-0.595531	-0.509455	0.270621	2.21765
ITGB6	-0.0517873	-0.240892	-0.549881	-1.00009	-0.701634	0.495032	-0.158521	2.20777		PRDM8	1.52175	0.251711	0.383403	-0.610133	1.19919	-0.69091	-0.83422	-1.22079
ITIH2	1.94643	0.729523	-0.365921	-0.384768	0.264512	-0.035114	-1.12621	-1.02845		PRG2	-0.530822	-0.911366	-0.190378	0.562542	-0.546035	-1.02436	0.72794	1.91248
ITIH3	-0.22231	-0.570565	-0.522976	-0.652194	-0.661772	2.20552	-0.304528	0.728828		PRKCQ	-1.07908	-0.862803	-0.527529	0.39052	-0.700217	0.0182593	0.957011	1.80384
ITK	-1.27584	-0.792139	-0.110313	-0.266604	-0.604922	0.226862	1.05122	1.77173		PRKCZ	-0.680145	-0.845503	-0.584964	0.550644	-0.518105	-0.473993	0.431192	2.12087
ITM2A	0.00406388	-1.03279	-0.563033	-0.989847	-0.389675	0.532694	0.435844	2.00274		PRM1	-1.4012	-0.371084	-0.288823	0.87619	-1.28186	1.03872	1.10521	0.32284
IVL	2.45922	-0.221421	-0.487763	-0.43412	-0.298286	-0.470039	-0.181567	-0.366022		PRR15L	1.55826	0.718168	0.124981	-0.795033	0.958678	-0.424931	-0.973494	-1.16663
IZUMO1R	-1.58363	-1.24364	-0.0136636	-0.267349	0.400724	1.07901	0.480425	1.14812		KRT83	-1.11558	-0.182683	-0.028025	-0.421776	-0.87169	2.12074	-0.03471	0.533725
JAKMIP1	-1.4155	-1.0465	0.110079	-0.539713	-0.320785	1.20869	0.886705	1.11702		PRRT1	-1.00029	-0.775709	-0.646133	0.389531	-0.683608	-0.0548257	0.876196	1.89484
JAM3	-0.255551	-0.751586	-0.618684	-0.962288	-0.580888	1.7857	0.154	1.2293		PRSS16	-0.728419	-0.905691	-0.693336	0.578912	-0.703302	-0.105698	0.551794	2.00574
JCHAIN	-0.712622	-0.599347	-0.427785	-0.370206	-0.653126	0.710882	-0.151865	2.20407		PRSS2	-0.626533	-0.589984	-0.371395	0.0901546	-0.536742	-0.22225	-0.142328	2.39908
JHY	-0.414435	-0.427372	-0.373208	-0.370562	-0.296367	2.47094	-0.327376	-0.26162		PRSS35	1.08901	0.304023	0.43224	-0.905469	1.51548	-0.278464	-0.992528	-1.16429
JPH1	-0.161226	-0.503497	-0.475662	-0.884958	-0.675286	0.593382	-0.104551	2.2118		ZFP750	-0.674501	0.25494	1.23401	-0.771358	-1.02636	1.69669	-0.653056	-0.0603625
JSRP1	-0.0752429	-0.116493	-0.443204	-1.38063	-0.751266	1.03255	-0.0666064	1.80089		PTAFR	-1.09044	-0.857718	-0.706578	0.432955	-0.692211	0.155989	1.17676	1.58124
KANK4	-0.223865	-0.73865	-0.53445	-0.83655	-0.430284	0.52265	0.0139698	2.22718		PTCRA	-1.13297	-0.618364	-0.486994	-0.0694684	-0.903224	1.23128	1.6225	0.357238
KANK4OS	1.46334	0.549622	0.533318	0.708701	-0.032557	-0.622037	-1.32083	-1.27956		PTGER2	-0.848394	-0.916384	-0.748044	0.541548	-0.524325	-0.267808	0.921931	1.84148
KAZALD1	2.33189	-0.0335824	0.0105305	0.078708	-0.305894	-0.61825	-0.795958	-0.667447		PTGS1	1.32354	0.873889	0.689432	-0.507273	0.648837	-0.606435	-1.08825	-1.33374
KCNA2	-1.06554	-0.746601	-0.408109	-0.663417	-0.672248	1.2028	1.04749	1.30562		PTGS2	-1.14616	-0.851019	-0.460847	0.636698	-1.04035	0.410299	1.43667	1.01471
KCNA7	0.264921	-0.355461	-0.489278	-1.18739	-0.776243	0.720125	-0.177088	2.00042		PTGS2OS2	-1.19483	-0.727245	-0.479445	0.88192	-1.13112	0.933818	1.31151	0.405394
KCNF1	-1.62077	-0.770219	0.216007	0.408221	-0.854514	0.441398	1.45435	0.725537		PTPN5	-0.646916	-0.973937	-0.737203	0.561306	-0.522772	-0.338962	0.676378	1.98211
KCNJ10	-1.59308	-0.197848	-0.0905311	0.307681	-1.02135	0.0368159	1.31833	1.23998		PTPRCAP	-0.877563	-0.8019	-0.573379	0.509297	-0.605443	-0.310506	0.6229	2.03659
KCNJ12	-0.164152	-0.376717	-0.511465	-0.851222	-0.533513	0.34386	-0.22841	2.32162		PTPRT	1.8841	0.118392	-0.340132	-0.572348	1.0386	-0.193552	-1.01484	-0.920224
KCNK3	-0.223913	-0.735884	-0.747273	-0.894875	-0.452237	0.497587	0.463153	2.09344		ASB18	-0.496711	-0.576041	-1.02335	-0.250541	1.24494	1.84238	-0.585846	-0.154828
KCNMA1	0.378512	-0.868835	-0.747792	-1.05628	-0.600969	1.13519	0.0965086	1.66367		GM5578	-0.505081	-0.527136	-0.562982	-0.49895	-0.559987	2.03782	-0.480798	1.09712
KCNMB4	-0.763475	-0.828237	-0.258747	-0.643162	-0.863293	0.842444	0.694096	1.82038		RAB11FIP4	-0.794315	-0.8609	-0.408782	0.5115	-0.425279	-0.538433	0.374149	2.14206
KCNN1	0.0743443	-0.599766	-0.606104	-0.974462	-0.840648	0.476161	0.418913	2.05156		RAB19	-1.08463	-0.868544	-0.406384	0.566924	-0.760011	-0.172198	0.999804	1.72504
KCNN3	-0.0667589	-0.227254	-0.636274	-0.709571	-0.896653	0.706561	-0.32155	2.1515		RAB26	-0.887205	-0.729394	-0.527931	0.536602	-0.842399	-0.265421	0.789337	1.92641
KCNQ4	-0.076268	-0.476579	-0.683802	-1.10003	-0.608672	0.887043	0.0768446	1.98146		RAB38	-0.843671	-0.802703	-0.509077	0.382331	-0.612007	-0.40653	0.76256	2.0291
KCNT1	-0.411918	-0.79451	-0.501509	-1.36877	-0.0285925	0.938847	0.433217	1.73324		RAB39B	-0.827729	-0.720055	-0.428308	0.255043	-0.805455	-0.442919	1.10116	1.86826
KCTD19	-1.03233	-0.826871	-0.408957	-0.73726	1.33239	1.43046	0.70818	-0.465613		RAMP3	-1.07144	-0.727022	-0.572927	0.832395	-0.980955	-0.0626681	1.26688	1.31574
KDM4D	-1.29524	-0.478206	-0.148526	-0.267193	-0.775148	0.0820607	1.09549	1.78676		RAPGEF4OS3	1.26652	0.747346	0.296215	-0.74726	1.071	-0.209536	-1.03642	-1.38786
KHDC3	-1.91244	-0.979824	0.214248	0.0843314	0.727042	0.00650756	1.11822	0.741914		RARRES2	-1.31773	-0.536019	-0.418172	0.524066	-1.12344	1.44379	0.997685	0.429815
KIF21B	-1.55538	-0.786003	-0.163601	-0.355009	-0.41789	0.948135	1.0583	1.27146		RASAL3	-0.959645	-0.835173	-0.524745	0.512496	-0.645956	-0.217379	0.697425	1.97298
KLHDC7A	0.00619959	-0.417515	0.00816388	-0.743406	-0.872421	2.33036	-0.283631	-0.0277519		RASGRP1	-1.15302	-0.840763	-0.292374	0.434579	-1.00896	0.224535	1.04721	1.58879
KLHDC8A	0.131259	0.909275	0.57157	1.54941	0.0263373	-0.904028	-1.10472	-1.1791		RASL10A	1.1597	0.609742	0.0985602	-0.688344	1.16816	0.177023	-0.933461	-1.59138
KLHL13	0.613339	-0.270745	-0.626608	-1.12777	-0.820687	0.470149	-0.223045	1.98537		RBP7	1.45286	0.291793	-0.160743	-0.561561	1.44395	-0.343195	-1.00534	-1.11776
KLHL31	-0.426701	-0.273856	-0.467872	-0.900756	-0.739617	0.900434	-0.171407	2.07978		REG3G	-1.15429	-0.257009	-0.141553	0.106609	-1.37758	0.134125	1.2085	1.4812
KLK1	-1.04995	-0.667936	-0.358296	-0.965185	-0.290094	0.875547	0.7156	1.74031		GM38372	0.247184	0.586601	-0.737662	-0.603477	0.859935	1.68929	-1.08676	-0.955109
KLK10	1.81231	-0.467547	-0.712069	-0.590706	-0.871019	-0.52385	1.26496	0.08792		RFLNA	1.57581	-0.0719695	0.659826	-0.78952	1.12829	-0.604941	-0.865926	-1.03156
KLK1B11	-1.06025	-0.560371	-0.431215	-1.1338	-0.146539	1.22939	0.635045	1.46773		RGS1	-1.12188	-0.872101	-0.534493	0.516689	-0.825393	0.106565	1.42613	1.30449
KLK1B14-PS	-1.13409	-0.750583	-0.148062	-0.982369	-0.281419	1.5853	1.08688	0.624336		RGS16	-1.00944	-0.792422	-0.648121	0.674502	-0.770369	-0.193898	1.15321	1.58654
KLK1B21	-1.01795	-0.66925	-0.311378	-0.896782	-0.418631	0.791735	0.699115	1.82314		RGS8	-0.86216	-0.779153	-0.700983	0.872385	-0.660625	-0.320261	0.571575	1.87922
KLK1B24	-1.01728	-0.630964	-0.303884	-0.902344	-0.437352	0.733743	0.70505	1.85303		RHOF	-0.920847	-0.896327	-0.433243	0.448913	-0.671383	-0.275319	0.801156	1.94705
KLK1B27	-1.01947	-0.553154	-0.325802	-0.8299	-0.511368	0.650456	0.653087	1.93616		RHOV	-1.12945	-0.900118	-1.06053	0.721426	-0.451515	1.09486	0.427932	1.2974
KLK1B3	-0.978557	-0.68128	-0.458512	-1.00077	-0.220238	0.692676	0.913634	1.73305		RIMKLA	-0.694633	-0.909762	-0.29513	0.0992233	-0.346463	-0.635246	0.616569	2.16544
KLK1B4	-1.07412	-0.704307	-0.342585	-0.998955	-0.216432	0.851774	0.808791	1.67584		RIMS3	-0.914386	-0.702915	-0.436151	0.432422	-0.822568	-0.211197	0.603725	2.05107
KLK1B5	-1.049	-0.662622	-0.388924	-0.9641	-0.280877	0.846812	0.768731	1.72998		RINL	-1.00225	-0.836289	-0.517137	0.56163	-0.704348	-0.222533	0.877807	1.84312
KLK1B9	-1.25276	-0.782147	-0.375361	-0.812019	-0.138304	1.17572	0.753101	1.43177		RNF186	-0.820073	-0.744121	-0.559175	0.795297	-0.757825	-0.28444	0.359295	2.01104
KLK4	-1.18315	-0.818274	-0.220408	-0.742209	-0.4363	0.763744	1.11626	1.52034		RPL21-PS6	-0.155952	-1.05365	-0.95061	-1.05663	-0.103962	1.38131	1.1209	0.818602
KLK8	-1.24532	-0.847706	-0.251575	-0.416692	-0.554224	0.579906	1.13498	1.60063		RPL31-PS13	-0.516222	-0.892937	-0.690086	0.319795	-0.252989	-0.924893	1.2979	1.65943
KLRA10	-2.06357	0.0273644	1.066	-0.220139	0.795767	0.100951	0.806196	-0.512564		RPL31-PS9	-0.54309	-0.797098	1.50272	-0.783977	-0.323238	0.155586	1.56861	-0.77952
KLRA11-PS	-2.12614	0.00112128	0.884795	0.0664175	0.54134	0.310784	0.951687	-0.630003		RPL36-PS2	-0.461603	2.39604	-0.449893	0.110614	-0.249325	-0.690046	-0.525248	-0.130543
KLRA13-PS	-1.73766	0.00689171	0.464705	-0.221431	1.77442	-0.0526226	0.400878	-0.635178		RPS10-PS2	0.808807	-0.718178	1.47031	-0.714819	1.28296	-0.718583	-0.71468	-0.695816
KLRA17	-1.79912	0.375573	0.803589	0.743635	-1.08728	1.09531	0.0621987	-0.193898		RPS11-PS2	0.739743	-0.535139	-0.362694	-0.440248	-0.631987	-0.497429	2.22432	-0.496569
KLRA3	-2.16968	0.100503	0.913506	-0.0992636	0.662283	0.284353	0.814094	-0.505799		RPS15-PS2	-0.539001	-0.441054	2.44987	-0.111198	-0.466768	-0.398196	-0.281679	-0.211976
KLRA4	-1.62697	-0.243863	0.827871	-0.395906	1.6531	-0.226857	0.583848	-0.571226		RPS3A2	-0.552834	-0.539296	-0.487864	2.23318	-0.512555	-0.496115	0.72837	-0.372889
KLRA5	-2.00932	-0.447411	0.471035	-0.208306	0.282665	-0.0758802	1.46105	0.526167		RPS3A3	-0.444183	-0.432863	-0.366169	2.46613	-0.393655	-0.377049	-0.219963	-0.232249
KLRA7	-1.76813	0.135347	0.429321	-0.0915433	1.72918	-0.0082319	0.326394	-0.752336		RPSA-PS4	-0.262611	-0.57588	-0.55631	0.13444	-0.331304	-0.472995	-0.347336	2.41199
KLRA8	-2.09874	-0.150504	0.927493	0.0492918	0.531754	0.2055	1.05556	-0.520361		RS1	-1.10207	-0.910365	-0.0184827	0.605688	-1.2234	0.464485	1.58796	0.596181
KLRA9	-2.08329	-0.117242	0.966865	-0.137476	0.620609	0.365886	0.933747	-0.549095		RSAD2	-1.49651	0.208177	0.495233	0.245685	-1.03088	1.75229	0.275727	-0.44972
KLRB1B	-1.63537	-0.140597	-0.0253437	-0.41742	1.5542	-0.27828	1.24389	-0.301079		RUFY4	-1.12454	-0.812226	-0.334908	1.06581	-0.954854	0.093729	0.412679	1.65432
KLRB1C	-2.01529	0.207052	0.517299	-0.576873	0.99576	0.455491	0.918772	-0.502215		RYR3	-0.543687	-0.938033	-0.520325	0.801019	-0.43466	-0.749978	0.381959	2.00371
KLRB1-PS1	-2.06426	0.697499	1.11651	-0.228252	0.543659	-0.0406917	0.560539	-0.585006		HSPE1-PS2	-0.557886	-0.506432	-0.522976	1.17357	-0.53527	1.98814	-0.554316	-0.484824
KLRC1	-1.40511	-0.68575	0.0600382	-0.0518873	-0.692282	-0.0758573	1.4103	1.44054		S100A8	-1.14648	-0.649214	-0.67049	0.5138	-1.05043	0.461786	1.32309	1.21793
KLRC2	-1.4329	-0.684927	0.07591	-0.0728341	-0.678385	-0.0356261	1.46016	1.3686		S100A9	-1.13615	-0.722002	-0.452909	0.240756	-0.759161	-0.09141	1.65324	1.26764
KLRC3	-1.42144	-0.685985	0.0207508	-0.127432	-0.638408	-0.0047073	1.46613	1.39109		S100G	0.875522	0.804692	1.12408	-0.345107	0.772665	-0.89041	-0.980626	-1.36081
KLRD1	-1.4468	-0.650391	0.0313137	-0.198728	-0.559386	-0.0492774	1.44356	1.42971		SAA1	-1.10763	-0.451883	-0.772323	0.289626	-1.05897	1.61373	0.912257	0.575195
KLRE1	-2.01807	-0.52993	0.325442	-0.146295	0.168048	-0.00388041	1.2765	0.928184		SAA3	-1.07792	-0.441331	-0.772973	0.132293	-1.03223	1.64302	0.95259	0.59655
KLRG1	-1.29128	-0.0424893	-0.014689	-0.232635	2.25653	-0.316927	-0.0797609	-0.278752		SAMHD1	-1.61155	-0.438879	-0.000906753	0.762549	-1.14359	1.03119	1.07208	0.329113
KLRI2	-2.28448	-0.0310494	0.670503	-0.230408	0.822626	-0.00487062	0.672777	0.384904		SAMSN1	-1.12385	-0.834234	-0.517057	0.612473	-0.824911	-0.0334881	1.27435	1.44672
KLRK1	-1.9759	-0.429763	0.220131	-0.105165	0.173864	-0.225754	1.28654	1.05605		GM38375	0.150966	0.81754	-0.815388	-0.821726	0.932312	1.50768	-1.24455	-0.52683
KNDC1	-1.08535	-0.600779	-0.13519	-0.0200971	-0.947584	-0.166804	1.20561	1.75019		SCIMP	-1.40866	-0.520457	-0.182048	0.472333	-1.12214	1.30681	1.20892	0.245249
KPRP	0.829734	0.804154	-0.930947	-0.588821	-0.790585	-0.830434	1.75382	-0.246923		SCIN	-0.963817	-0.751221	-0.646628	0.73175	-0.843729	-0.172675	0.929501	1.71682
KRT10	0.0730468	1.14475	-0.823524	-0.318325	-0.848989	-0.840178	1.84987	-0.236648		SCN11A	-0.29677	-0.981333	-0.470848	0.0566389	-0.462754	-0.420877	0.284232	2.29171
KRT14	0.817947	0.399198	-1.01166	-0.337682	-1.06486	-0.437679	1.90651	-0.271771		SCN2B	-1.19264	-0.863417	-0.331521	0.763453	-0.768631	-0.224679	1.11819	1.49924
KRT15	-0.146944	0.107321	-0.906097	-0.323148	-0.922891	-0.759959	1.83354	1.11818		SCN4B	-1.07115	-0.870533	-0.778903	0.311688	-0.525712	0.404728	0.652307	1.87758
KRT16	1.44878	0.31958	-0.845374	-0.0908112	-1.10675	-0.456279	1.45535	-0.724495		SDC3	-1.41856	-0.50999	-0.551486	0.447429	-1.02473	0.869569	1.20312	0.984653
KRT17	2.39305	-0.382816	-0.613526	-0.538299	-0.492908	-0.305349	0.217476	-0.277631		SDCBP2	-0.781191	-0.914563	-0.84028	0.371983	-0.290816	-0.293617	0.757394	1.99109
KRT19	-0.337055	-0.375879	-0.36526	-0.373899	-0.376777	2.4738	-0.356351	-0.288575		SECTM1A	-1.48971	-0.231638	0.0704561	0.582709	-1.24524	1.45367	0.847755	0.0119997
KRT222	-0.284074	-0.634101	-0.545759	-0.936072	-0.724345	0.65782	0.413558	2.05297		SECTM1B	-0.963896	-0.354404	0.0918037	0.253538	-0.883636	1.96201	0.733659	-0.839074
KRT23	2.35427	-0.306751	-0.630379	-0.509767	-0.441846	-0.527596	0.370582	-0.308508		SELL	-1.19548	-0.12954	-0.0467031	-0.0754619	-0.758139	1.96198	0.860739	-0.617391
KRT25	2.46669	-0.383958	-0.38646	-0.38671	-0.15336	-0.384232	-0.385361	-0.386608		SEMA3E	1.44615	0.317605	0.431015	-0.639117	1.04063	-0.178545	-0.912245	-1.5055
KRT26	2.46186	-0.392445	-0.394207	-0.390784	-0.100859	-0.393245	-0.39516	-0.39516		SEMA4D	-1.12726	-0.810995	-0.568949	0.412621	-0.822953	0.166394	1.16546	1.58568
KRT27	2.46698	-0.383993	-0.385948	-0.385409	-0.156898	-0.383088	-0.385966	-0.385673		SERPINA12	1.49063	0.16868	-0.272631	-0.451184	1.40617	-0.114045	-1.10363	-1.12399
KRT28	2.45884	-0.396597	-0.40178	-0.399071	-0.0729324	-0.396479	-0.395174	-0.396806		SERPINA3E-PS	-1.38348	-0.17889	-0.305707	0.434642	-1.12943	1.67436	0.83013	0.0583657
KRT31	2.47249	-0.369482	-0.371414	-0.371479	-0.245761	-0.370622	-0.371482	-0.37225		SERPINA3F	-1.38296	-0.152253	-0.333384	0.442859	-1.10543	1.67664	0.850789	0.00373846
KRT32	2.46659	-0.359484	-0.404999	-0.397712	-0.155526	-0.397771	-0.374842	-0.37626		SERPINA3G	-1.39086	-0.22587	-0.339667	0.465478	-1.12616	1.6048	0.910143	0.102138
KRT33A	2.47286	-0.36927	-0.368956	-0.370456	-0.254486	-0.369492	-0.370226	-0.369975		SERPINA3H	-1.37751	-0.183266	-0.348099	0.480767	-1.08502	1.73002	0.737746	0.0453739
KRT33B	2.47327	-0.367771	-0.36733	-0.36815	-0.265284	-0.367386	-0.368501	-0.368852		SERPINA3I	-1.36681	-0.170191	-0.360771	0.464378	-1.09533	1.71633	0.781398	0.03099
KRT34	2.47259	-0.369824	-0.371045	-0.371571	-0.247924	-0.370071	-0.371086	-0.371064		SERPINA3L-PS	-1.27329	-0.386231	-0.516467	0.54752	-1.09677	1.70609	0.632199	0.38695
KRT35	2.46644	-0.386671	-0.386595	-0.386688	-0.150339	-0.381621	-0.386661	-0.387865		SERPINB10	-1.04241	0.275491	-0.0884836	0.287143	-1.12372	2.07134	0.0573548	-0.436711
KRT36	2.44156	-0.470105	-0.432118	-0.481161	-0.323764	0.0210697	-0.444522	-0.310956		SERPINB2	-1.06588	-0.410725	-1.00379	0.660092	-0.845602	0.654098	1.74255	0.269256
KRT5	0.779601	0.326127	-1.04455	-0.427368	-1.00409	-0.693186	1.86674	0.196735		SERPIND1	-1.61494	-0.296152	0.858333	0.935802	-1.30767	0.822836	0.549565	0.0522245
KRT7	0.238898	-0.401968	-0.355714	-0.415728	-0.475589	2.39825	-0.404608	-0.583537		SFMBT2	-1.41394	-0.877062	-0.0424677	0.924917	-1.10542	0.669478	0.961282	0.883208
KRT71	2.46717	-0.383479	-0.385242	-0.385546	-0.159308	-0.383186	-0.385348	-0.385057		SH2D1A	-0.935897	-0.806287	-0.489978	0.552466	-0.721925	-0.310709	0.793754	1.91858
KRT72	2.4602	-0.395358	-0.396801	-0.396092	-0.0850785	-0.396099	-0.394698	-0.396069		SH2D2A	-1.03224	-0.83389	-0.617953	0.569311	-0.667773	-0.18396	1.04667	1.71983
KRT73	2.45845	-0.400358	-0.395644	-0.393996	-0.0695169	-0.40096	-0.398745	-0.399228		SH2D4A	1.32091	0.657556	0.298545	-0.540438	1.12492	-0.426104	-1.0972	-1.33819
KRT75	2.46515	-0.392519	-0.417048	-0.397556	-0.14576	-0.417813	-0.352736	-0.341714		SH3RF2	1.13349	0.830883	0.456532	-0.450724	1.0432	-0.468215	-1.08982	-1.45536
KRT77	0.27959	1.0079	-0.875996	-0.468671	-0.875637	-0.875373	1.83982	-0.0316316		SIT1	-0.821907	-0.825077	-0.288416	0.168265	-0.553547	-0.41969	0.565559	2.17481
KRT79	-0.863137	0.109673	-0.539272	-0.244309	-1.01578	-0.0280094	2.16492	0.415916		SKAP1	-0.931324	-0.843284	-0.467837	0.371614	-0.618412	-0.325966	0.853912	1.9613
KRT83	2.47274	-0.385919	-0.375029	-0.386651	-0.259361	-0.370557	-0.358793	-0.336428		SLA2	-1.19374	-0.842414	-0.609912	0.452406	-0.633453	0.0787834	1.14555	1.60278
KRT8-PS	-0.283271	-0.360629	-0.359784	-0.365499	-0.358281	2.47382	-0.370712	-0.375641		SLAIN1	-0.959906	-0.88678	-0.586609	0.482115	-0.657705	-0.187504	0.987079	1.80931
KRTAP11-1	2.47092	-0.37543	-0.376835	-0.377592	-0.214662	-0.373341	-0.376198	-0.376864		SLAMF1	-0.923923	-0.834543	-0.504367	0.444572	-0.623057	-0.279443	0.716056	2.00471
KRTAP1-3	2.46638	-0.388246	-0.388246	-0.378125	-0.149778	-0.385494	-0.388246	-0.388246		SLAMF7	-1.25033	-0.785236	-0.660602	0.467898	-0.867028	0.654504	1.27464	1.16616
KRTAP14	2.47182	-0.373554	-0.373523	-0.373031	-0.23154	-0.372514	-0.373568	-0.374093		SLAMF8	-1.44802	-0.646595	-0.336898	0.726512	-1.07774	0.8421	1.18263	0.758003
KRTAP1-4	2.46653	-0.38585	-0.38585	-0.38585	-0.151431	-0.38585	-0.38585	-0.38585		SLC11A1	-1.24787	-0.717415	-0.790066	0.501214	-0.803213	0.579349	1.26802	1.20998
KRTAP15	2.47179	-0.373575	-0.373548	-0.374197	-0.230937	-0.372375	-0.373898	-0.373261		SLC15A3	-1.30691	-0.73611	-0.599222	0.667052	-0.879268	0.423798	1.35556	1.0751
KRTAP1-5	2.47185	-0.359748	-0.373905	-0.369593	-0.233092	-0.374584	-0.379247	-0.381678		SLC16A11	-0.806682	-0.728483	-0.459865	0.963307	-0.875967	-0.484313	0.557087	1.83492
KRTAP16-1	2.47389	-0.36248	-0.365429	-0.365429	-0.284263	-0.365429	-0.365429	-0.365429		SLC16A12	1.43711	0.749861	0.397297	-0.634478	0.933123	-0.631556	-1.06187	-1.18948
KRTAP16-3	2.47252	-0.370719	-0.370669	-0.370731	-0.24652	-0.370739	-0.371573	-0.371573		SLC16A14	1.89458	0.0362147	0.653279	-0.692618	0.529434	-0.391884	-0.942178	-1.08683
KRTAP17-1	2.47074	-0.380391	-0.375471	-0.380391	-0.211919	-0.380391	-0.366371	-0.375809		SLC16A3	-1.0481	-0.872725	-0.61692	1.15974	-0.899532	-0.0039664	1.1057	1.17579
KRTAP2-4	2.47183	-0.373367	-0.373997	-0.374097	-0.231737	-0.369091	-0.374785	-0.374755		SLC17A1	1.3825	0.953004	0.355661	-0.609311	0.798709	-0.535643	-1.10712	-1.2378
KRTAP28-10	2.4699	-0.377135	-0.3769	-0.377323	-0.197759	-0.381813	-0.381813	-0.37716		SLC17A4	0.956192	1.45492	0.625008	-0.432176	0.310563	-0.428158	-1.14133	-1.34503
KRTAP28-13	2.47112	-0.380014	-0.380014	-0.380014	-0.219098	-0.362864	-0.380014	-0.369104		SLC17A6	-0.951817	-0.808468	-0.703273	0.637721	-0.771692	-0.156737	1.12606	1.62821
KRTAP3-1	2.47281	-0.370555	-0.369325	-0.370555	-0.253175	-0.368698	-0.370555	-0.369945		SLC1A2	-0.825168	-0.660342	-0.635068	0.576208	-0.807776	-0.133946	0.410294	2.0758
KRTAP31-1	2.47455	-0.356682	-0.361742	-0.361742	-0.314098	-0.356801	-0.361742	-0.361742		SLC1A3	-1.08371	-0.825757	-0.738732	0.362416	-0.752244	0.275415	1.31458	1.44803
KRTAP31-2	2.4746	-0.360443	-0.360443	-0.360443	-0.317604	-0.360443	-0.354786	-0.360443		SLC25A34	1.39459	1.05452	0.283946	-0.638348	0.67246	-0.37826	-1.13859	-1.25033
KRTAP3-2	2.47388	-0.361885	-0.368501	-0.368501	-0.284622	-0.368501	-0.358299	-0.363573		SLC25A48	1.34954	0.84846	-0.110927	-0.728079	1.1519	-0.296164	-0.950247	-1.26448
KRTAP3-3	2.47092	-0.375139	-0.378269	-0.378363	-0.214727	-0.377746	-0.372636	-0.374044		SLC2A3	-0.779883	-0.807757	-0.488426	0.413888	-0.616669	-0.390041	0.548456	2.12043
KRTAP4-1	2.47258	-0.372102	-0.370713	-0.370809	-0.24783	-0.36954	-0.370823	-0.370765		SLC30A3	-0.260929	-1.15444	-0.471679	0.505032	-0.0541394	-1.01369	0.486576	1.96326
KRTAP4-16	2.46786	-0.373052	-0.387734	-0.374174	-0.169014	-0.384359	-0.38797	-0.39156		SLC35F2	-0.863277	-0.794363	-0.593168	0.337296	-0.823789	-0.17693	1.13945	1.77478
KRTAP4-2	2.46748	-0.386173	-0.386173	-0.386173	-0.163443	-0.376279	-0.383064	-0.386173		SLC35F3	1.28255	0.84529	0.89055	-0.609038	0.563742	-0.627673	-1.08825	-1.25717
KRTAP4-6	2.46897	-0.378763	-0.381931	-0.381931	-0.183615	-0.381931	-0.378866	-0.381931		SLC39A2	-1.19015	-0.769557	-0.340323	0.542168	-1.11812	1.2647	1.27137	0.339919
KRTAP4-7	2.46698	-0.386323	-0.384258	-0.382477	-0.157032	-0.384248	-0.386323	-0.386323		SLC44A5	-1.13438	-0.737947	-0.438049	0.468709	-1.11082	0.393602	1.06238	1.49651
KRTAP4-8	2.46465	-0.390544	-0.386307	-0.390544	-0.129698	-0.390544	-0.390544	-0.386467		SLC4A1	1.35156	1.15429	-0.047591	-0.739382	0.864392	-0.407485	-1.16434	-1.01145
KRTAP4-9	2.46369	-0.391954	-0.391954	-0.391954	-0.119409	-0.384509	-0.391954	-0.391954		SLC4A11	-1.03505	-0.732409	-0.384323	0.966671	-0.929304	0.0608002	1.84355	0.210067
KRTAP5-5	2.47302	-0.363691	-0.370117	-0.370117	-0.258746	-0.370117	-0.370117	-0.370117		SLC4A8	-0.884785	-0.769677	-0.351435	0.827605	-0.965166	-0.383871	0.742263	1.78507
KRTAP6-2	2.47209	-0.373765	-0.373765	-0.373765	-0.237007	-0.368686	-0.372576	-0.372523		SLC5A5	2.10355	-0.09246	-0.00574774	-0.654102	0.73649	-0.388669	-0.819791	-0.879269
KRTAP6-3	2.47247	-0.371208	-0.371208	-0.371208	-0.245221	-0.371208	-0.371208	-0.371208		SLC6A11	-1.05498	-0.772423	-0.287492	0.975861	-1.02399	-0.326521	1.21903	1.27051
KRTAP9-1	2.46595	-0.388103	-0.388103	-0.386368	-0.144449	-0.384511	-0.388103	-0.38631		SLC6A12	-0.799602	-0.809449	-0.445452	0.957491	-0.705961	-0.663523	0.681082	1.78541
KRTAP9-3	2.47188	-0.372998	-0.374015	-0.371129	-0.232724	-0.372985	-0.374015	-0.374015		SLC6A13	-0.916718	-0.603448	-0.325678	0.490191	-0.673216	-0.18645	-0.0120108	2.22733
KRTDAP	-0.00491634	0.771909	-0.821619	-0.327992	-0.857339	-0.771477	2.0707	-0.059261		SLC6A20A	-0.705758	-0.848032	-0.515364	0.413185	-0.67249	-0.530717	0.917203	1.94197
KSR2	-1.0521	-0.704056	-0.503785	-0.632694	-0.596681	0.724266	1.24116	1.52388		SLC6A20B	-0.225491	-0.901228	-0.315713	-0.25251	-0.388317	-0.370458	0.0703298	2.38339
KY	-0.518207	-0.527146	-0.420492	-0.679946	-0.653272	0.648299	-0.0766789	2.22744		SLC7A2	-1.06856	-0.88127	-0.449631	1.38109	-1.03525	0.134148	1.10123	0.818244
KYNU	-1.88852	-0.422516	-0.021239	-0.604749	1.09221	0.228184	1.21884	0.397784		SLC9B2	-1.05963	-0.768883	-0.806944	0.187258	-0.738896	0.61599	0.855979	1.71513
LAD1	1.1621	-0.403414	-0.915475	-0.947455	-0.922893	1.68435	0.213176	0.129607		SLCO4C1	-1.16205	-1.09123	0.538588	1.14813	-0.914691	-0.401489	1.14183	0.740917
LAG3	-1.28776	-0.757684	-0.214636	-0.135172	-0.429374	-0.167524	1.41141	1.58074		SLFN1	-1.34933	-0.174607	-0.19286	0.16074	-1.12788	1.66222	1.02502	-0.00330542
LAMB3	-0.619376	-0.456479	-0.712383	-0.590177	-0.219316	2.30579	0.415073	-0.123131		SLFN4	-0.947093	-0.0125147	-0.309885	-0.107445	-0.950575	2.13333	0.607836	-0.413656
LANCL3	1.79664	0.766999	-0.114021	0.523378	-0.140697	-0.587797	-1.04269	-1.20182		KRT19	-0.428879	0.349571	-0.855877	0.339865	-0.317607	1.67043	0.776182	-1.53368
LAT	-1.31267	-0.96407	-0.241728	-0.315243	-0.553824	1.23601	0.933165	1.21836		SMARCA5-PS	0.546248	-0.760425	-0.341014	1.82505	0.980896	-0.747009	-0.864762	-0.638979
LAX1	-1.72432	-0.624041	-0.0489467	-0.261989	-0.443029	1.29923	1.06948	0.733622		NRK	1.03385	0.19731	-0.916447	-1.14676	0.151021	1.63873	0.0552148	-1.01291
LCE1A1	-0.0694967	0.909642	-0.783121	-0.368183	-0.798007	-0.754779	2.04445	-0.180509		SMIM1	1.55402	0.658305	0.44847	-0.639296	0.778362	-0.484505	-1.05569	-1.25967
LCE1B	-0.0105216	0.892453	-0.793121	-0.344944	-0.793121	-0.793121	2.03925	-0.196874		SNAI3	-0.804193	-0.700616	-0.708188	0.320111	-0.606142	-0.098192	0.430112	2.16711
LCE1C	0.0980062	0.801763	-0.772519	-0.362607	-0.82297	-0.810355	2.06114	-0.192459		SNPH	-1.09611	-0.824198	-0.453898	0.805828	-1.0201	0.061956	1.38106	1.14546
LCE1D	-0.0278717	0.836906	-0.784147	-0.28761	-0.802746	-0.797556	2.06846	-0.205431		SOX9	1.02964	-0.280361	-0.199043	-0.815673	2.02187	-0.424903	-0.640239	-0.691292
LCE1M	0.243256	0.212374	-0.760413	-0.434945	-0.766516	-0.774098	2.2222	0.0581437		SPATA20	1.64347	0.381458	0.260879	-0.545146	1.02386	-0.613164	-0.917798	-1.23355
LCK	-1.64428	-0.822977	-0.0363637	-0.034313	-0.4794	0.523685	1.28757	1.20608		SPATA22	1.43667	0.951316	0.295093	-0.560673	0.519753	-0.0563517	-1.21215	-1.37365
LCN2	-0.483061	-0.345308	-0.130735	-0.466841	2.43351	-0.0474693	-0.36326	-0.596833		SPEF2	-0.802897	-0.956351	-0.577781	0.713571	-0.68634	-0.371399	0.896566	1.78463
LEF1	-0.784846	-0.747185	-0.205931	-0.508682	-0.238125	2.33527	0.0348572	0.114638		SPIC	-0.758467	-0.802669	-0.577485	0.31891	-0.497474	-0.422057	0.605447	2.13379
LEP	0.22139	-1.0382	-0.00116904	-0.92582	-0.937186	0.690968	0.078453	1.91156		SPO11	-0.953648	-0.899399	-0.391041	0.597036	-0.862048	-0.298024	1.39035	1.41678
LGALS12	0.502393	-0.819804	-0.277228	-1.14272	-0.781474	1.47967	-0.302857	1.34202		SPOCK1	-1.12403	-0.51126	-0.263452	0.372057	-1.15591	-0.0955928	1.21171	1.56648
LGALS7	1.94806	0.330628	-0.0300678	0.721544	-0.24072	-0.861232	-0.812715	-1.05549		SPOCK2	-0.63749	-1.02089	-0.455169	0.75237	-0.181786	-0.839448	0.415811	1.9666
LGR6	0.52962	2.00375	-0.868347	-0.430553	0.384609	0.162471	-0.934515	-0.847031		SPOCK3	1.45877	0.192645	0.582989	-0.838463	1.1321	-0.362114	-0.95335	-1.21257
LHFPL3	1.46164	0.813291	0.421934	0.833239	-0.698349	-0.608892	-1.09071	-1.13216		SPRR1B	2.06577	0.483257	-0.811836	-0.12035	0.473773	-0.503414	-0.583867	-1.00334
LHX9	1.58013	0.182176	0.215756	1.25303	-0.404383	-0.810267	-0.996732	-1.01971		SRGN	-1.20615	-0.880137	-0.567897	0.573193	-0.790497	0.305618	1.51679	1.04908
LILRA5	-1.6845	0.0290056	0.365424	0.945244	-1.22851	-0.203071	0.831918	0.944484		ST14	-0.970135	-0.783505	-0.546313	0.552526	-0.85341	-0.151303	0.986922	1.76522
LIMCH1	0.351482	-0.315991	-0.665115	-1.27502	-0.623196	0.796413	-0.179986	1.91142		STAP1	-1.02332	-0.805597	-0.699728	0.335377	-0.490163	-0.1894	1.04973	1.82309
LIN28B	2.08447	0.265143	0.217438	0.120931	-0.232755	-0.317251	-0.865871	-1.2721		STAT4	-1.05983	-0.832205	-0.623904	0.554337	-0.772415	-0.00854874	1.11621	1.62635
LLPH-PS2	-0.233994	-0.511133	-0.221171	-0.327974	2.45555	-0.452033	-0.209812	-0.499431		STK32C	-0.976837	-0.809915	-0.410436	0.501869	-0.729748	-0.233334	0.677677	1.98073
LMNTD1	1.43025	0.204617	-0.472165	-0.577758	-0.914975	-0.292028	-0.96173	1.58379		STMN4	1.06326	0.976938	0.352768	-0.610791	1.14071	-0.559268	-1.11024	-1.25338
LMNTD2	-1.46589	-0.932595	-0.108721	-0.573449	-0.162867	1.29379	0.834138	1.1156		STX1B	-1.21634	-0.821677	-0.422208	1.05304	-1.09876	0.52311	1.22753	0.7553
LMOD1	-0.281457	-0.67731	-0.624191	-0.894072	-0.651845	1.35635	0.0384591	1.73407		SULT1C2	1.19429	0.952433	0.344922	-0.628779	1.00475	-0.459968	-1.07589	-1.33175
LMOD2	0.183945	-0.466604	-0.0145053	-1.17755	-0.642084	0.132541	-0.225073	2.20933		SUSD4	1.23007	0.965189	1.03852	-0.177583	0.0975165	-0.839575	-0.993883	-1.32026
LMOD3	-0.272697	-0.359641	-0.483505	-0.844612	-0.672964	0.382355	-0.0398914	2.29096		SV2C	1.94792	-0.0213903	0.163475	-0.544139	0.914232	-0.693531	-0.832391	-0.934172
LMX1A	-0.0549818	-0.246921	-0.960096	-1.33046	-0.15737	0.477519	0.296633	1.97568		SVOPL	0.912512	0.950636	-0.022725	-0.72192	1.45696	-0.337907	-1.08994	-1.14762
LOR	0.242342	0.785173	-0.858644	-0.383766	-0.880272	-0.87445	1.97501	-0.00539072		SYNA	-0.799413	-0.771418	-0.511465	0.715939	-0.784769	-0.40724	0.594581	1.96379
LPAR1	0.70191	1.54186	-0.109616	0.780397	0.176424	-0.592461	-1.30185	-1.19667		SYTL3	-1.14566	-0.747895	-0.539585	0.602851	-0.91517	0.149379	0.948856	1.64723
LPAR5	-1.81779	-0.286605	-0.0717514	0.0877737	-0.770727	0.668094	1.37835	0.812659		TARM1	-1.0332	-0.882095	-0.0737339	1.15729	-1.19067	-0.151048	1.02679	1.14666
LPCAT2	-1.79349	-0.242058	-0.11789	-0.136707	-0.206441	-0.117923	1.63731	0.977202		TBX21	-1.00319	-0.783183	-0.623994	0.406277	-0.743683	-0.0515107	0.980078	1.81921
LPL	-0.468354	-0.657093	-0.401978	-1.01665	-0.673245	1.3301	0.185158	1.70206		TCEAL7	0.633093	-0.023414	-0.242734	-0.942452	2.00819	0.306483	-0.79076	-0.948402
LRAT	0.470635	-0.506161	-0.497223	-0.489405	-0.365235	2.33477	-0.507266	-0.440113		GM9836	-0.405062	0.531226	-1.05764	-0.900025	-0.286013	1.51735	1.31518	-0.715013
LRFN3	-0.139935	-0.7248	-0.662168	-0.997819	-0.622055	0.984779	0.266408	1.89559		TDGF1	-1.05505	-0.852301	-0.644249	0.244497	-0.708479	0.184304	1.14952	1.68176
LRRC15	0.933745	-0.676192	-0.608465	-0.558851	-0.651416	-0.429603	-0.0995595	2.09034		TESC	-0.859847	-0.708841	-0.397524	0.544896	-0.708835	-0.448189	0.490414	2.08793
LRRC17	0.444029	-0.739988	-0.708798	-0.824454	-0.648947	0.433693	-0.0672629	2.11173		TEX15	-0.909415	-0.933995	-0.529758	0.623771	-0.793953	-0.177362	0.994342	1.72637
LRRC75B	0.979877	-0.70358	-0.586486	-0.584994	-0.323374	2.08299	-0.576382	-0.288056		TFCP2L1	1.38626	1.01301	0.309748	-0.509557	0.630934	-0.298655	-1.21907	-1.31267
LRRN1	-0.0537416	-0.476183	-0.408843	-0.969984	-0.765767	0.215693	0.227788	2.23104		TFF1	-0.667617	-0.65992	-0.537759	0.780626	-0.680265	-0.576453	0.253053	2.08833
LRRN2	0.763014	-0.872683	-0.981292	-0.953481	-0.518849	0.0514933	0.832958	1.67884		TG	-0.815202	-0.926162	-0.516717	0.31466	-0.913737	-0.0644666	1.4126	1.50903
LST1	-2.08389	-0.184158	-0.00594003	-0.349801	0.0732894	0.466141	1.27255	0.811808		TGTP1	-1.75464	0.180988	0.38126	0.555609	-0.948769	1.47713	0.470442	-0.362018
LTA	-1.55499	-0.709762	-0.223187	-0.662223	-0.0800281	1.2816	1.12006	0.828527		TGTP2	-1.75236	0.16209	0.363546	0.548981	-0.958367	1.48176	0.491551	-0.337208
LTB	-1.3116	-0.749821	-0.33039	-0.348192	-0.567612	0.632937	1.03128	1.64339		THEMIS2	-1.42667	-0.613054	-0.250526	0.343123	-1.04786	1.08963	1.34498	0.560369
LTB4R1	-0.417718	-0.0934253	-0.375832	-0.740245	2.3824	0.027518	-0.122395	-0.660303		KRT23	0.262102	0.977018	0.954296	-1.28938	-0.2216	1.23291	-0.964762	-0.950591
LTBP1	1.07154	1.24738	0.0476678	0.80344	0.0272636	-0.670002	-1.21446	-1.31283		THSD4	1.96438	-0.0198616	0.534302	-0.561968	0.412089	-0.989387	-0.172966	-1.16659
LTF	-0.53952	-0.506635	-0.326774	-0.33442	-0.0803685	2.44663	-0.219754	-0.439161		THSD7B	-0.768676	-0.944869	-0.815045	1.02918	-0.763262	-0.0617279	0.65968	1.66472
LTK	-1.36147	-0.733577	-0.0848611	-0.0845003	-0.850333	0.41397	1.18851	1.51226		TIMD4	-1.35376	-0.399463	-0.43574	0.559033	-0.967469	1.00686	1.59861	-0.00807061
LY6C2	-1.44172	-0.547803	0.286613	-0.38725	1.97723	-0.409955	0.557288	-0.0344017		TKTL1	-0.533893	-0.680538	-0.468897	0.345753	-0.427411	-0.593541	0.0399393	2.31859
LY6D	0.0845726	-0.333443	-0.806589	-0.647515	-0.795989	2.24501	0.357048	-0.103099		TLN2	1.33511	1.09465	0.261271	-0.578218	0.753775	-0.50206	-1.1616	-1.20293
LY6G	-1.89455	-0.471352	0.0431966	-0.253409	1.49708	0.0952265	0.932458	0.0513563		TLR12	-1.28259	-0.748816	-0.523037	0.504153	-0.887679	0.350363	1.23083	1.35677
LY6G6C	0.319928	0.188335	-0.917817	-0.230205	-0.881849	-0.894945	2.06511	0.351438		TM4SF19	-1.16322	-0.798153	-0.721111	0.662967	-0.920079	0.565333	1.00601	1.36826
LY6G6D	2.44638	-0.482339	-0.570546	-0.493491	-0.306342	-0.235968	-0.178956	-0.178742		TMC5	1.70319	0.260525	0.263018	-0.838522	1.09579	-0.818916	-0.858304	-0.806785
LY6G6E	-1.43536	-0.643738	-0.627562	-0.504886	0.352375	0.446743	1.77321	0.639218		TMC8	-0.864851	-0.920707	-0.48091	0.545265	-0.583423	-0.390743	0.73524	1.96013
LY6I	-1.72909	-0.341637	0.409631	-0.206475	1.60782	-0.386352	0.931331	-0.285228		TMEM125	1.59497	0.507855	0.118664	-0.705973	1.02128	-0.302429	-0.951393	-1.28298
LY9	-1.51925	-0.560902	-0.125692	-0.57659	-0.513411	0.796451	1.18804	1.31136		TMEM132C	1.02034	-0.173917	0.608745	-0.873963	1.7273	-0.670054	-0.917842	-0.720616
LYG2	2.47178	-0.37225	-0.372175	-0.374774	-0.230722	-0.374774	-0.372313	-0.374774		TMEM145	0.450474	1.81415	0.422918	-0.433782	0.385559	-0.212326	-1.21174	-1.21525
LYPD3	1.86876	0.0905584	-0.911128	-0.631242	-0.72426	-0.672931	1.12773	-0.147486		TMEM163	-1.03227	-0.626214	-0.515414	0.243915	-0.713107	-0.0717159	0.643817	2.07098
LYPD5	2.42134	-0.219859	-0.5623	-0.463923	-0.33275	-0.554957	0.0768007	-0.364355		TMEM213	1.41289	1.22081	-0.0713331	-0.627126	0.244914	0.261132	-1.16218	-1.27912
LYPD6B	1.72761	-0.823693	-0.716046	-0.891	-0.723539	1.2145	0.0380201	0.174147		TMEM229A	-1.21105	-0.759911	-0.094954	0.405889	-1.08581	0.0681688	1.42106	1.25661
LYVE1	0.356485	-0.854152	-0.34575	-0.818894	-0.303184	2.06812	-0.750921	0.648295		HABP2	0.0180696	-0.49763	-1.2166	0.148592	1.7199	1.1737	-0.737479	-0.608552
MAB21L3	-1.76985	-0.420919	0.149119	-0.354004	-0.415525	0.312444	1.52393	0.974811		GM13650	0.540622	0.530063	-0.803089	0.752784	0.215097	1.27458	-0.811127	-1.69893
MACC1	2.11496	0.368543	-0.789874	-0.545397	0.240345	0.247887	-0.742211	-0.89425		TMPRSS3	-0.926176	-0.742418	-0.364463	0.74182	-0.894135	-0.43758	0.823116	1.79984
MAFB	-1.23141	-0.606157	-0.26691	-0.482223	-0.630433	0.294335	1.2926	1.6302		TMPRSS4	-0.841122	-0.719789	-0.728139	0.521474	-0.786845	-0.325297	1.21517	1.66455
MAG	-1.61411	-0.234928	-0.155835	-0.370512	-0.536833	0.144736	1.52387	1.24361		TMSB15A	-1.33475	0.086384	-0.116042	0.228354	-0.623392	1.87959	0.719888	-0.840034
MAL	-0.280028	-0.638875	-0.647899	-0.810618	-0.508176	0.947768	-0.12709	2.06492		TNF	-1.31398	-0.659534	-0.479878	0.608126	-0.982586	1.11912	1.38379	0.324943
MANEAL	-0.987411	-0.940853	-0.181502	-0.282014	-0.790581	0.320484	1.11122	1.75066		TNFAIP3	-1.25743	-0.726713	-0.634767	0.554246	-0.820083	0.264817	1.36464	1.25529
MANSC4	-0.688854	-0.726941	-0.311584	-0.634037	-0.73053	1.97871	0.0932934	1.01995		TNFAIP8L3	-1.17655	-0.895317	-0.0468738	0.961204	-1.27236	0.37127	0.950882	1.10775
MAP3K7CL	0.643974	-0.655353	-0.831094	-1.46738	-0.43694	0.836338	0.409058	1.5014		TNFRSF14	-1.41477	-0.742071	-0.404564	0.611596	-0.94898	0.601883	1.08014	1.21677
MAPK10	1.5551	0.140312	0.194965	0.00175321	1.14495	-0.792402	-0.940864	-1.30381		TNFSF10	-1.47233	-0.447864	-0.410452	0.308218	-1.06859	1.10864	0.864005	1.11836
MARCO	-0.483488	-0.427213	-0.360561	-0.406535	-0.411683	2.45967	-0.200698	-0.16949		TNFSF13B	-1.34766	-0.711983	-0.248737	0.729004	-1.11764	0.402569	1.28895	1.00549
MATN4	-0.848006	0.597536	-1.09337	-0.110273	-0.579885	1.32192	-0.734595	1.44667		TNFSF4	-0.88585	-0.819369	-0.442213	0.834545	-0.835246	-0.490941	0.979777	1.6593
MCEMP1	-1.33203	-0.670045	-0.0990289	-0.786207	1.06994	-0.275592	1.65388	0.439088		TNIP3	-1.28292	-0.870516	-0.315666	0.904203	-0.968262	0.294064	1.39187	0.84722
MCOLN3	-1.03522	-0.602721	-0.428684	-0.48682	-0.637143	1.9975	0.4613	0.731793		TNNI3	-1.1052	-0.834879	-0.317383	0.539471	-0.834754	-0.220349	1.16365	1.60944
MCTP2	-1.59977	-0.745899	-0.0781501	-0.66508	0.0151276	0.59151	1.19109	1.29117		TOX	-0.827776	-0.791147	-0.583179	0.546781	-0.640243	-0.463747	0.823805	1.9355
MDK	-0.360354	-0.463502	-0.434313	-0.549542	-0.473461	-0.126496	-0.0262248	2.43389		TOX2	-0.936525	-0.663371	-0.484401	0.53137	-0.659529	-0.218844	0.286302	2.145
MECOM	1.24162	0.624344	0.157172	0.831676	0.562609	-0.830837	-1.2844	-1.30219		TPH1	-1.38029	-0.84687	0.517296	0.567542	-1.31895	0.954937	0.722942	0.783399
MEG3	0.72581	-0.870063	-0.646336	-1.15721	-0.256833	0.255371	-0.00727999	1.95654		TPT1-PS5	-0.351008	-0.359781	-0.351298	-0.349159	-0.354648	-0.354482	-0.354485	2.47486
MEGF10	0.967205	-0.168194	-0.321207	-1.20321	-0.874325	-0.15086	-0.165339	1.91593		TPT1-PS6	0.469062	-1.0308	1.09381	0.403945	-1.02994	-1.03015	1.45761	-0.333537
MEGF6	-0.0994204	-0.607741	-0.515825	-0.606995	-0.556147	-0.118453	0.128356	2.37622		TRABD2B	1.40467	0.892486	0.642036	-0.625369	0.58392	-0.574904	-0.99139	-1.33145
MERTK	-1.44486	-0.768978	-0.151081	-0.669501	-0.257177	0.898753	1.43436	0.958485		TRAC	-0.805062	-0.86507	-0.599207	0.393809	-0.466208	-0.448513	0.771375	2.01888
METTL24	1.53363	0.97111	0.174474	0.435948	0.0364908	-0.711855	-1.21495	-1.22485		TRAF1	-1.05485	-0.847947	-0.602606	0.543484	-0.79229	0.0137937	1.11828	1.62213
MFAP2	0.574678	-0.347117	-0.394987	-0.608323	-0.757033	-0.398059	-0.343693	2.27453		TRAF3IP3	-0.962135	-0.893865	-0.531114	0.529139	-0.660623	-0.225741	0.892508	1.85183
MFAP4	0.129218	-0.314495	-0.312258	-0.342659	-0.689745	-0.515408	-0.36231	2.40766		TRAJ49	-0.810873	-0.728363	-0.560757	0.0765724	-0.327973	-0.405239	0.535594	2.22104
MFSD6L	-1.47282	-0.491841	-0.0185152	-0.860188	0.350023	-0.0327251	1.78002	0.746045		TRANK1	0.763188	1.88303	0.123424	-0.485549	0.323001	-0.50083	-0.899118	-1.20714
MGAM	-0.560905	-0.835915	-0.184669	-0.913675	2.22084	0.406791	-0.141621	0.00915846		TRAV10	-0.780026	-1.24085	-0.532966	1.87648	-0.523732	0.527651	-0.0287608	0.702208
MGARP	1.54551	-1.09195	-0.332714	-1.17716	0.605559	1.14078	-0.435798	-0.254227		TRAV10D	-0.667864	-1.10205	-0.191535	1.88024	-0.527469	-0.0875513	-0.439035	1.13527
MGL2	0.035736	-0.421763	-0.880898	-1.20577	0.0799232	1.84294	-0.445153	0.994987		TRAV10N	-0.829134	-1.1121	-0.00434721	1.88957	-0.484708	0.0702435	-0.524602	0.995081
MGP	1.71903	0.530325	0.240559	0.117059	0.553715	-0.863259	-1.12434	-1.17309		TRAV12-1	-0.582199	-0.526123	-0.534308	0.417846	-0.412162	-0.467867	-0.236054	2.34087
MIAT	1.9696	-0.666616	-0.547781	-0.981087	-0.0206156	-0.107487	-0.641256	0.99524		TRAV12-2	-0.663052	-0.74189	-0.62547	1.35096	-0.306427	-0.564573	-0.268581	1.81903
MIRG	0.915432	-0.925696	-0.827218	-1.11427	-0.0513987	0.390971	-0.174756	1.78694		TRAV12-3	-0.739333	-0.698137	-0.525724	1.41983	-0.438797	-0.502154	-0.289199	1.77351
MKX	-0.187245	-0.907541	-0.842063	-0.985791	-0.0665897	0.187714	0.90249	1.89903		TRAV12D-1	-0.559666	-0.582902	-0.497767	0.161788	-0.443526	-0.304479	-0.172194	2.39875
MLIP	-0.0446355	-0.473633	-0.358005	-1.11582	-0.704247	0.585086	-0.0245301	2.13578		TRAV12D-2	-1.17671	-0.80442	-0.364474	-0.0279291	-0.197217	-0.43112	1.2726	1.72927
MLPH	-0.162437	-0.288594	-0.423602	-0.307149	-0.185711	2.44834	-0.582683	-0.498164		TRAV12D-3	-0.573349	-0.617344	-0.572206	0.507231	-0.383947	-0.482326	-0.178805	2.30075
MMEL1	-1.16883	-0.616276	-0.377705	-0.688423	-0.311051	0.175577	1.65094	1.33577		TRAV12N-1	-0.559666	-0.582902	-0.497767	0.161788	-0.443526	-0.304479	-0.172194	2.39875
MMP12	-0.0503916	-0.402222	-0.718161	-0.892209	-0.649158	0.935076	-0.262365	2.03943		TRAV12N-2	-1.16175	-0.800519	-0.288298	-0.165724	-0.13788	-0.453822	1.23017	1.77782
MMP13	1.6175	-0.497993	-0.498393	-0.788666	-0.452198	-0.34434	-0.630951	1.59504		TRAV12N-3	-0.564686	-0.609288	-0.563527	0.435954	-0.385817	-0.472406	-0.164696	2.32446
MMP17	-0.398	-0.898473	-0.267031	-1.0066	-0.53723	0.68392	0.418937	2.00448		TRAV14-2	-0.791946	-1.04984	-0.424393	0.77981	-0.00286772	-0.633559	0.105389	2.01741
MMP27	0.217843	-0.768178	-0.396263	-1.28671	-0.609891	0.684322	0.249035	1.90985		TRAV14-3	-0.535593	-1.16949	-0.421762	0.321891	0.78492	-0.604612	-0.362946	1.9876
MMP9	2.34479	-0.0439982	-0.0628161	-0.471351	0.145557	-0.488056	-0.726713	-0.697417		TRAV14D-1	-0.498528	-1.03803	-0.600561	0.556334	0.215722	-0.705664	-0.0405866	2.11131
MMRN1	-0.670645	-0.581884	-0.193953	-0.62039	-0.715846	0.74299	-0.130012	2.16974		TRAV14D-2	-0.813689	-1.03231	-0.458872	0.94712	-0.0394912	-0.740098	0.25281	1.88453
MPZ	-0.533033	-0.559739	-0.382716	-0.50516	-0.759525	0.335942	0.101887	2.30235		TRAV14D-3-DV8	-0.393518	-0.748299	-0.687994	0.639887	-0.0225525	-0.702538	-0.28239	2.1974
MRAP	-0.681899	-0.814438	0.826158	-1.27844	-0.411662	1.79365	0.3448	0.221834		TRAV14N-1	-0.498528	-1.03803	-0.600561	0.556334	0.215722	-0.705664	-0.0405866	2.11131
MRGPRA2A	-0.483509	-0.660719	0.0827553	-0.410741	2.36363	-0.476013	0.149005	-0.56441		TRAV14N-2	-0.813689	-1.03231	-0.458872	0.94712	-0.0394912	-0.740098	0.25281	1.88453
MRGPRA2B	-0.480375	-0.656719	0.0794976	-0.420138	2.36404	-0.478026	0.152631	-0.560912		TRAV14N-3	-0.0921461	-1.20148	-0.782181	0.423796	0.894791	-0.664878	-0.407573	1.82967
MRGPRB1	-1.4983	-0.555241	0.25056	0.0266547	-1.12971	0.527481	1.19398	1.18457		TRAV15-1-DV6-1	-0.689443	-0.718843	-0.611631	-0.0283564	-0.448791	-0.262614	0.498151	2.26153
MRGPRB2	-1.13361	-0.411532	-0.160146	-0.36481	-0.936104	0.107023	1.8346	1.06458		TRAV16	-0.726886	-0.772215	-0.515426	0.16211	-0.523448	-0.495376	0.749338	2.1219
MRGPRX2	-1.34075	-0.623089	0.0510225	0.0848042	-1.08712	0.368312	0.924341	1.62248		TRAV16D-DV11	-0.796429	-0.797565	-0.514537	0.1449	-0.558026	-0.357228	0.783373	2.09551
MRVI1	0.269185	2.27144	-0.60227	-0.105162	-0.45887	0.114052	-0.921834	-0.56654		TRAV16N	-0.827926	-0.759755	-0.528782	0.234878	-0.512523	-0.42836	0.713667	2.1088
MS4A1	-0.449518	-0.418229	-0.349703	-0.369834	-0.445204	2.45906	-0.331158	-0.095413		TRAV2	-0.565566	-0.644281	-0.607877	-0.00322265	-0.640758	-0.519584	0.869784	2.1115
MS4A4B	-1.55912	-0.709482	-0.0770501	-0.305129	-0.408303	0.346631	1.33173	1.38072		TRAV21-DV12	-0.779453	-0.80759	-0.259363	-0.54325	0.0847735	-0.65733	0.95611	2.0061
MS4A8A	-0.434408	-0.739983	-0.0288272	-0.988813	2.16676	0.627049	-0.211411	-0.390369		TRAV3-1	-0.574232	-0.778869	-0.573907	0.208708	-0.259197	-0.678125	0.422966	2.23266
MSC	-0.482492	-0.468132	-0.477214	-0.579886	-0.465198	2.34409	-0.299314	0.428151		TRAV3-3	-0.687186	-0.715765	-0.475341	-0.134218	-0.473652	-0.612343	1.11808	1.98043
MST1R	2.36967	-0.148744	-0.210453	-0.555145	0.223182	-0.447112	-0.648612	-0.582787		TRAV3-4	-0.466401	-0.611317	-0.396698	-0.0579861	-0.291807	-0.476314	-0.132274	2.4328
MSTN	-0.460678	-0.675327	-0.4429	-0.74071	-0.706158	1.09372	-0.0403537	1.97241		TRAV3D-3	-0.548532	-0.756151	-0.493112	-0.247541	-0.448158	-0.556088	0.949093	2.10049
MSX2	2.41116	-0.501238	-0.516456	-0.487213	-0.247255	0.166925	-0.434205	-0.391716		TRAV3N-3	-0.546191	-0.75804	-0.504375	-0.239066	-0.453857	-0.553901	0.964293	2.09114
MSX3	2.03425	-0.457579	-0.246773	-0.0896889	0.420496	0.442115	-1.0396	-1.06323		TRAV4-3	-0.812926	-0.991789	-0.147986	0.975595	-0.639533	-0.773744	0.686677	1.70371
MT1	1.24169	-0.198147	0.300485	-0.565471	1.61308	-0.238087	-0.951662	-1.20189		TRAV5-1	-0.592568	-0.734772	-0.440496	1.20314	-0.483147	-0.5921	-0.306675	1.94662
MT2	0.350565	0.353854	0.283896	-0.411936	1.94686	-0.266719	-0.911175	-1.34535		TRAV5-4	-0.683019	-0.667648	-0.782546	0.0818213	-0.267756	-0.662115	1.99788	0.983382
MT3	2.37397	-0.208688	-0.0074953	-0.5763	0.110725	-0.448429	-0.650808	-0.592978		TRAV5D-4	-0.832337	-0.797205	-0.741421	0.10562	-0.172642	-0.484421	1.99792	0.92449
MT4	2.46767	-0.36164	-0.42121	-0.403128	-0.257164	-0.436352	-0.222125	-0.366054		TRAV5N-4	-0.832337	-0.797205	-0.741421	0.10562	-0.172642	-0.484421	1.99792	0.92449
MTCL1	0.861016	0.65695	0.471345	1.42385	-0.167278	-0.925904	-1.13651	-1.18347		TRAV6-1	-0.969092	-0.592389	-0.408612	-0.105806	-0.45947	-0.0738901	0.32711	2.28215
MUC15	1.26701	-0.566152	-1.03163	-0.605534	-0.872612	1.61448	0.455216	-0.260774		TRAV6-2	-0.512619	-0.553374	-0.471532	-0.345483	-0.341665	-0.368368	0.184105	2.40894
MUC20	-1.78673	-0.528455	0.501432	-0.210837	1.09082	-0.581591	1.285	0.230362		TRAV6-3	-0.75627	-0.738192	-0.268521	-0.473244	0.157832	-0.515692	2.27979	0.314299
MUC5AC	-1.17277	-1.00005	-0.143857	-0.684483	-0.305912	1.05393	0.6835	1.56964		TRAV6-4	-0.956181	-0.972995	-0.0694685	0.667531	-0.687192	-0.370192	0.411038	1.97746
MXRA8OS	1.32188	0.945031	-0.418707	0.583759	0.67689	-0.706451	-1.18616	-1.21624		TRAV6-5	-0.878352	-0.871114	-0.614743	0.485869	-0.470837	-0.273601	0.563173	2.0596
MYADML2	-0.265137	-0.413004	-0.514939	-0.923702	-0.721752	1.04714	-0.204024	1.99542		TRAV6-6	-0.84738	-0.802703	-0.554933	0.557448	-0.57658	-0.298177	0.419585	2.10274
MYBPC1	-0.245243	-0.384316	-0.463185	-1.05547	-0.665546	0.56389	0.082888	2.16698		TRAV6-7-DV9	-0.74232	-0.791017	-0.630813	-0.607812	-0.45209	0.116689	1.48282	1.62454
MYBPC2	0.288077	-0.415492	-0.358678	-1.27039	-0.821736	1.25363	-0.306661	1.63125		TRAV6D-3	-0.746265	-0.84776	-0.175332	-0.41497	0.14569	-0.530884	2.26383	0.305687
MYCN	0.81106	-0.563623	-0.795697	-0.869389	-0.138556	2.09553	-0.469254	-0.0700665		TRAV6D-5	-0.815623	-1.00288	-0.779657	0.454549	-0.318672	-0.163892	0.628354	1.99782
MYH1	-0.520627	-0.432224	-0.293783	-0.749557	-0.791935	0.425176	0.110428	2.25252		TRAV6D-6	-0.84738	-0.802703	-0.554933	0.557448	-0.57658	-0.298177	0.419585	2.10274
MYH13	-0.226493	-0.402061	-0.356813	-0.879897	-0.799625	0.572137	-0.121735	2.21449		TRAV6D-7	-0.679691	-0.869592	-0.620584	-0.395287	-0.598763	0.044755	1.64719	1.47198
MYH14	1.73794	-0.213234	-0.947397	-1.13977	-0.629101	1.15024	-0.0735991	0.114914		TRAV6N-5	-0.892389	-0.909737	-0.643732	0.558101	-0.458629	-0.253822	0.594823	2.00539
MYH2	-0.369036	-0.321433	-0.409801	-0.774425	-0.816328	0.341916	0.0676729	2.28143		TRAV6N-6	-0.83302	-0.846994	-0.418852	0.455639	-0.704922	-0.177132	0.399849	2.12543
MYH3	0.16693	-0.464004	-0.413648	-0.913788	-0.71225	0.257659	-0.188396	2.2675		TRAV6N-7	-0.675895	-0.864701	-0.617129	-0.393131	-0.595434	0.0175544	1.63756	1.49117
MYH4	0.224831	-0.458862	-0.408904	-1.05087	-0.757716	1.00169	-0.466487	1.91631		TRAV7-1	-0.935543	-0.819048	-0.377066	1.16632	-0.730502	-0.712083	1.28044	1.12748
MYH6	1.06151	-0.783059	-0.503036	-0.948819	-0.834047	0.384669	-0.175117	1.7979		TRAV7-2	-0.936617	-1.1781	-0.293199	0.981135	-0.899982	-0.0622772	1.2911	1.09794
MYH7	1.73602	-0.738423	-0.520968	-0.909679	-0.813117	0.238437	-0.24322	1.25096		TRAV7-3	-0.76545	-0.807683	-0.729011	1.59186	-0.35514	-0.51815	0.0679769	1.51559
MYH8	-0.110135	-0.445481	-0.327644	-0.886721	-0.749534	0.452045	-0.189464	2.25693		TRAV7-4	-0.911896	-0.799866	-0.616266	0.441873	-0.571004	-0.499354	1.54048	1.41603
MYL1	-0.20392	-0.481361	-0.450188	-0.910887	-0.697361	0.655407	-0.0955671	2.18388		TRAV7D-2	-0.936617	-1.1781	-0.293199	0.981135	-0.899982	-0.0622772	1.2911	1.09794
MYLK2	0.885279	-0.186149	-0.347401	-1.43804	-0.853828	0.825712	-0.433029	1.54746		TRAV7D-3	-0.747203	-0.777299	-0.674667	1.6799	-0.324945	-0.550039	-0.0710375	1.46529
MYLK4	-0.104286	-0.761446	-0.312155	-0.591499	-0.748482	0.416606	-0.178306	2.27957		TRAV7D-4	-0.909216	-0.82562	-0.624657	0.40517	-0.56033	-0.456714	1.49684	1.47453
MYLPF	-0.298852	-0.446674	-0.46025	-0.846296	-0.61434	0.598411	-0.172089	2.24009		TRAV7N-4	-0.894027	-0.80867	-0.658215	0.536387	-0.608767	-0.474921	1.47428	1.43393
MYO16	-0.721478	-0.437969	-0.572007	-0.980267	-0.296597	1.49124	-0.118105	1.63518		TRAV8-1	-0.920542	-1.19125	-0.208725	0.594633	-0.676435	-0.335935	1.27708	1.46117
MYO5B	-0.0110846	-0.621072	-0.608915	-0.725695	-0.661825	2.26986	0.00311457	0.355621		TRAV8-2	-0.603936	-0.54665	-0.589892	-0.447842	-0.388304	-0.469563	0.899796	2.14639
MYOM2	-0.255873	-0.425674	-0.62547	-1.14007	-0.561923	1.04	0.0553848	1.91362		TRAV8D-1	-0.854193	-1.01468	-0.207112	0.480704	-0.762351	-0.504538	1.56345	1.29872
MYOT	0.0780797	-0.47239	-0.420084	-1.1192	-0.624769	0.672874	-0.223667	2.10916		TRAV8D-2	-0.710216	-0.551633	-0.624551	-0.309059	-0.459729	-0.505029	1.22952	1.9307
MYOZ3	-0.0701244	-0.512031	-0.653183	-0.799986	-0.641379	0.64905	-0.164723	2.19238		TRAV8N-2	-0.502239	-0.443031	-0.404824	-0.474339	-0.314082	-0.366563	0.0710416	2.43404
N4BP2L1	-1.57405	-0.669148	-0.184158	-0.403413	-0.383699	0.663759	1.41151	1.1392		TRAV9-1	-0.863296	-1.10955	-0.745558	0.349237	-0.781827	0.72852	0.844089	1.57839
NAT8F3	-0.474598	-0.677547	-0.529159	-1.06088	-0.338362	0.723018	0.314469	2.04306		TRAV9-2	-0.844073	-0.843441	-0.241408	-0.0148633	-0.455787	-0.66043	1.22022	1.83979
NAT8F6	-0.500011	-0.644633	-0.54907	-1.14536	-0.32967	0.865245	0.373688	1.9298		TRAV9-4	-0.742854	-0.671098	-0.553991	-0.191539	-0.504883	-0.395345	0.99972	2.05999
NAT8F7	-0.497471	-0.711328	-0.518932	-1.09544	-0.308107	0.855743	0.312833	1.9627		TRAV9D-1	-0.824025	-1.20596	-0.671178	0.383161	-0.804926	0.61263	1.03684	1.47346
NBEAL2	-1.71575	-0.606237	-0.128989	-0.0751415	-0.141523	-0.0312011	1.30742	1.39142		TRAV9D-2	-0.676034	-0.698669	-0.615174	-0.0421168	-0.485973	-0.411482	0.765331	2.16412
NCR1	-2.07464	0.719918	0.363814	-0.2524	0.931711	0.382447	0.659078	-0.729931		TRAV9D-3	-0.648637	-0.603123	-0.607597	-0.119197	-0.493802	-0.32937	0.519111	2.28261
NCR3-PS	-1.626	-0.260512	-0.200218	-0.165182	-0.299519	-0.181851	1.79248	0.940801		TRAV9D-4	-0.891992	-0.614003	-0.425495	-0.0975586	-0.540563	-0.581054	1.42766	1.723
NCTC1	-0.420596	-0.413994	-0.359147	-1.02654	-0.695376	1.01513	-0.0862984	1.98682		TRAV9N-1	-0.722001	-0.978206	-0.482896	-0.041494	-0.776817	0.162151	0.859955	1.97931
NDN	0.0613209	-0.777851	-0.607937	-1.09138	-0.588051	0.950587	0.168447	1.88486		TRAV9N-2	-0.676602	-0.699283	-0.615614	-0.0413595	-0.486143	-0.411497	0.767776	2.16272
NEFH	-1.52725	-0.707745	0.00955436	0.081631	0.0285124	1.9881	0.378573	-0.251373		TRAV9N-3	-0.647897	-0.602394	-0.606867	-0.118577	-0.493097	-0.333451	0.519588	2.28269
NEGR1	-1.47443	0.361541	1.29643	0.476172	-1.27196	1.03785	-0.246665	-0.178931		TRAV9N-4	-0.885509	-0.61463	-0.430944	-0.0896089	-0.543069	-0.582525	1.39916	1.74713
NEU2	-0.0637222	-0.505434	-0.484091	-0.908513	-0.814366	0.881502	-0.158512	2.05314		TRBC1	-0.903897	-0.825832	-0.562981	0.524112	-0.652616	-0.277096	0.730205	1.96811
NEURL3	-1.85442	-0.264783	-0.0105589	-0.15578	-0.120124	-0.205334	1.33159	1.27941		TRBC2	-0.863935	-0.798417	-0.575773	0.459712	-0.6279	-0.341512	0.746562	2.00126
NFASC	-0.12749	-0.520572	-0.478379	-1.31012	-0.65801	0.999937	0.292039	1.8026		TRBD2	-0.748801	-0.520729	-0.506531	-0.276107	-0.444697	-0.25087	0.425287	2.32245
NFE2L3	1.75001	0.422342	-0.22641	0.969733	-0.0660996	-0.800041	-0.918157	-1.13138		TRBJ1-2	-1.32842	-0.82814	-0.507834	0.439336	-0.689336	0.392761	0.880158	1.64148
NGEF	2.06277	-0.0682271	0.46596	0.310349	-0.121807	-0.662905	-0.981842	-1.0043		TRBJ1-4	-1.30156	-0.891446	-0.554553	1.38287	-0.544078	0.382933	0.177824	1.34801
NGFR	0.102472	0.125025	-0.86647	-0.81373	-0.258312	2.21494	-0.732214	0.228288		TRBJ1-5	-1.23055	-0.760413	-0.623353	0.415112	-0.699746	0.428942	0.67709	1.79292
NINJ1	-1.27322	-0.631335	-0.279485	-0.600073	-0.392927	0.248045	1.59992	1.32908		TRBJ1-6	-1.13993	-1.01205	-0.690814	0.455251	-0.480547	0.363113	0.75671	1.74827
NIPAL4	1.61158	-0.0386588	-0.895827	-0.738692	-0.710351	-0.645387	1.45953	-0.0421983		TRBJ1-7	-1.21752	-1.02623	-0.425629	1.05869	-0.593608	-0.152477	1.10874	1.24804
NKD1	0.6726	-0.755413	-0.893824	-0.774107	-0.928007	1.59765	0.00169757	1.0794		TRBJ2-1	-0.915811	-0.855603	-0.551222	0.722743	-0.684434	-0.124051	0.423469	1.98491
NKG7	-1.73374	-0.635117	0.141769	0.0356962	-0.43355	0.0300429	1.38044	1.21446		TRBJ2-2	-0.942454	-0.796796	-0.664732	0.342449	-0.488537	-0.0998323	0.563988	2.08591
NLRC3	-1.73574	-0.764865	0.117896	-0.0476194	-0.32519	0.243119	1.43657	1.07584		TRBJ2-3	-0.731315	-0.720212	-0.532589	0.218385	-0.353102	-0.559506	0.447358	2.23098
NLRP12	-0.506267	-1.00293	0.0136209	-0.63996	2.03648	-0.49814	0.912754	-0.315552		TRBJ2-4	-0.952203	-0.908166	-0.604595	0.330159	-0.574932	-0.161134	1.0376	1.83327
NLRP3	-1.8061	-0.0376333	-0.36768	-0.679217	0.607215	-0.0618943	1.2656	1.07971		TRBJ2-5	-0.885007	-0.935165	-0.605489	0.579826	-0.570614	-0.4168	1.16519	1.66806
NOL4	2.39168	-0.176111	-0.301928	0.121989	-0.278545	-0.438653	-0.702182	-0.616247		TRBJ2-6	-0.647246	-0.723287	-0.580228	0.704455	-0.724727	-0.414435	0.275456	2.11001
NOS2	-1.1804	-0.812037	-0.311074	-0.545837	1.6758	0.184567	1.27588	-0.286903		TRBJ2-7	-0.855075	-0.758457	-0.604185	0.450596	-0.643098	-0.484155	1.06717	1.82721
NOTUM	2.00166	0.77173	-0.526863	-0.408543	0.0727418	0.0611648	-0.991363	-0.980533		TRBV1	-0.809821	-0.857609	-0.506036	-0.0314134	-0.509761	-0.416009	1.6608	1.46985
NPHS2	-1.55014	-0.51873	0.0846305	0.768845	-0.874485	-0.304043	1.25652	1.13741		TRBV12-2	-0.879449	-0.791787	-0.507353	0.550529	-0.656026	-0.424372	0.737454	1.971
NPTX1	1.11365	-0.621701	-0.387427	-0.572709	-1.41067	-0.221799	0.480403	1.62025		TRBV13-1	-0.789602	-0.847613	-0.543709	1.66755	-0.660801	-0.490302	0.32261	1.34187
NPY5R	1.80599	0.253594	0.239549	0.446561	0.34027	-1.30004	-0.801769	-0.984155		TRBV13-2	-0.888941	-0.881992	-0.648864	1.05152	-0.651296	-0.412014	0.794543	1.63704
NR1H3	-1.7806	-0.200471	-0.0871461	-0.575957	-0.433546	1.28988	0.891151	0.896691		TRBV13-3	-0.74451	-0.726114	-0.444865	-0.0982729	-0.353209	-0.418381	0.517459	2.26789
NR1H4	-1.09985	-0.590643	0.766809	-0.639204	-0.548281	-0.476999	1.82674	0.761431		TRBV14	-0.863528	-0.848109	-0.643749	0.791607	-0.596105	-0.587854	1.46881	1.27893
NR2F1	1.41261	0.63829	0.0125862	1.22576	-0.365419	-0.731145	-1.20222	-0.990468		TRBV15	-1.349	-1.04513	-0.547705	-0.317136	0.693054	0.150281	0.842592	1.57305
NRG2	-2.18364	-0.380509	0.607944	0.124146	-0.167558	0.19514	0.840216	0.964262		TRBV16	-0.767766	-0.714556	-0.3348	-0.0749925	-0.496863	0.11556	-0.0752705	2.34869
NRGN	-1.55712	-0.537695	0.337644	0.308158	-0.886537	0.0666167	1.73149	0.537438		TRBV17	-0.759111	-0.658974	-0.602869	0.267656	-0.521574	-0.444995	0.527613	2.19225
NRK	0.406506	-0.383603	-0.541175	-1.03721	-0.143946	2.0148	-0.928744	0.613372		TRBV19	-0.748971	-0.756804	-0.37874	-0.0607125	-0.537112	-0.283132	0.509068	2.2564
NRXN3	-0.595928	0.198598	-0.143403	-0.330512	0.506738	2.15036	-0.884343	-0.90151		TRBV2	-0.959603	-0.874646	-0.509365	0.317909	-0.670163	-0.087338	0.833136	1.95007
NSG2	-1.17525	-0.782447	-0.36231	-0.553463	-0.559515	1.51263	0.71119	1.20917		TRBV20	-0.552718	-0.828639	-0.451491	0.507671	-0.300685	-0.786462	2.18792	0.224403
NSUN7	2.25537	0.19763	-0.011188	-0.337422	0.110142	-0.501136	-0.977403	-0.735993		TRBV29	-0.940616	-0.970168	-0.766311	1.16967	-0.286636	-0.260329	0.334931	1.71946
NTM	-0.222963	-0.458672	-0.705043	-0.723562	-0.683022	0.244823	0.287926	2.26051		TRBV3	-0.574851	-0.700013	-0.408167	-0.280595	-0.465072	-0.367547	2.31281	0.483432
NTNG2	-1.55182	-0.669915	-0.230938	-0.524773	-0.0435896	0.357353	1.06999	1.59369		TRBV30	-1.35041	-1.31812	-0.601246	0.681922	-0.0210564	0.872341	0.454033	1.28253
NTRK1	-0.364526	-0.368475	-0.356987	-0.379858	-0.338396	2.47389	-0.374077	-0.291576		TRBV31	-0.831485	-0.784257	-0.627595	0.105796	-0.646546	-0.213303	1.09076	1.90662
NTRK3	-0.918284	-0.726758	-0.174575	-0.519781	-0.928991	1.05822	0.433275	1.77689		TRBV4	-0.708646	-0.619317	-0.572985	1.08772	-0.52067	-0.469825	-0.212651	2.01638
NXPE2	-0.532196	-0.681071	-0.772913	-0.63407	-0.222797	2.01923	-0.215465	1.03928		TRGJ2	-0.675947	-0.278854	-0.589249	0.22799	-0.546612	-0.486658	-0.00237593	2.35171
NYAP2	2.3301	-0.0324141	-0.180046	-0.549451	0.281462	-0.514637	-0.661728	-0.673287		TRGV2	-0.659197	-0.53512	-0.50213	0.394587	-0.605791	-0.408025	0.00531286	2.31036
NYX	-1.14002	-0.795918	-0.388917	-0.70862	-0.319673	0.669196	0.980291	1.70367		TRHR2	1.31866	0.918025	0.398883	-0.731451	0.915699	-1.09213	-1.18051	-0.54717
OBSCN	0.24026	-0.23465	-0.539631	-1.38802	-0.607196	0.860539	-0.206783	1.87548		GM12435	0.335225	0.160496	0.0269155	1.37643	-0.173656	1.04435	-1.45548	-1.31428
OCSTAMP	2.34293	-0.0904518	-0.0898038	-0.483105	0.210647	-0.499669	-0.685255	-0.70529		TRIM30D	-1.28968	0.0489738	-0.19002	0.169196	-1.04954	1.82072	0.85049	-0.360132
OLFML1	-0.409342	-0.681562	-0.45558	-0.907044	-0.438804	0.502626	0.185621	2.20409		TRIM67	1.58335	0.472527	0.362642	-0.614495	0.938381	-0.421801	-1.09132	-1.22929
OLFR111	0.532846	1.27878	-0.279373	0.465127	-0.778733	1.15571	-1.30017	-1.07418		TRO	1.24765	0.627297	0.495622	-0.854835	1.17698	-0.47293	-1.13017	-1.08961
OLFR1318	2.15952	0.472631	0.0772874	-0.221682	-0.191339	-0.370753	-0.840748	-1.08492		TRP53TG5	0.505016	1.68622	0.800469	-0.0651124	-0.415006	-0.0306946	-1.29537	-1.18552
OLFR1396	-0.0839867	0.317796	-0.133421	-0.437119	2.17443	0.12592	-0.907012	-1.05661		TRP73	-0.620911	-0.667878	-0.399955	0.442184	-0.570973	-0.563576	0.110173	2.27094
OLFR1417	-1.07622	-0.630936	0.0296723	-0.299325	2.25722	0.155618	0.0454817	-0.48151		TRPM1	-1.14889	-0.988829	-0.664773	0.744409	-0.66003	0.173583	1.31172	1.23281
OLFR149	0.384525	1.07018	0.17985	1.0307	0.720724	-0.72713	-1.20845	-1.4504		TRPM2	-0.951576	-0.784129	-0.608819	0.661502	-0.791543	-0.114124	0.710745	1.87794
OLFR164	-0.925896	-0.640925	-0.136262	-1.17584	-0.525759	1.37171	0.785961	1.24701		TRPV6	-0.777552	-0.521447	-0.570558	-0.249577	-0.645655	-0.35697	1.1617	1.96006
OLFR573-PS1	0.0582586	0.756325	0.876207	0.763564	0.961479	-0.755686	-1.18845	-1.47169		TSHR	0.731978	1.41595	0.933965	-0.395158	0.328914	-0.56751	-1.18	-1.26814
OLFR574	0.205169	1.41492	0.177674	0.7947	0.695959	-0.736843	-1.20431	-1.34726		TSPAN10	-0.483897	-0.55485	-0.52894	0.296126	-0.511586	-0.535088	-0.0357399	2.35398
OLFR575	0.063603	1.0703	0.817008	0.426716	0.949724	-0.592851	-1.30147	-1.43302		TSPAN18	1.50202	0.305856	0.499464	-0.831676	1.14657	-0.617572	-0.958159	-1.0465
OLFR78	0.501869	-0.800576	-0.732202	-1.27448	-0.751385	0.726391	0.90134	1.42904		TSPAN33	-0.970192	-0.852003	-0.386182	0.461651	-0.797363	-0.257203	0.985318	1.81598
OLFR805	2.11089	0.232388	-0.531342	-0.373595	0.691141	-0.482062	-0.848159	-0.799259		TTC39C	-1.05599	-0.861775	-0.534991	0.715914	-0.848037	-0.0214587	0.966	1.64034
OLFR92	-1.15014	0.632264	0.49466	0.0575552	1.87062	-0.184665	-0.769556	-0.950737		TTLL6	1.17732	0.921815	-0.0809275	-0.594257	1.26784	-0.456976	-0.904043	-1.33077
OPCML	-0.0496754	-0.468549	-0.509636	-0.642045	-0.504793	0.166051	-0.375226	2.38387		TXK	-1.40748	-0.844387	-0.349381	0.435106	-0.761047	0.620897	1.5835	0.722795
OPRD1	-1.04788	-0.867725	-0.202374	-0.549765	-0.669796	1.36254	0.462936	1.51207		GM15027	-1.31414	0.327526	0.0729724	-0.341128	0.115254	0.843656	-1.31414	1.60999
OSCAR	2.16528	-0.180745	0.0332297	-0.457153	0.648957	-0.631004	-0.747155	-0.831411		U90926	-1.07528	-0.595922	0.0697406	0.812971	-1.22095	1.47194	0.983277	-0.445773
OTOS	-1.88963	-0.737039	-0.293308	0.00408504	0.4205	0.264878	1.29618	0.934333		UBASH3A	-0.849353	-0.813498	-0.514621	0.449267	-0.610526	-0.438045	0.784122	1.99265
OTUD7A	1.3751	1.15364	-0.130257	0.610635	-0.0212961	-0.471757	-1.25237	-1.2637		UBD	-1.36547	-0.364216	-0.45283	0.334588	-1.1296	1.46577	0.99946	0.512291
OXTR	-0.0498046	1.64739	-0.841874	-0.49344	-0.389781	1.49271	-0.781132	-0.584062		UBE2L3-PS1	2.25697	-0.54435	-0.538161	-0.415903	-0.423982	-0.401309	0.667457	-0.600722
P2RX1	-0.438769	-0.90384	-0.828786	-1.29494	0.353891	1.37925	0.646085	1.08711		UBE2L6	-1.46178	-0.17347	-0.201424	0.335232	-1.18714	1.52737	0.943792	0.217418
P2RX4	-1.65541	-0.423179	-0.253812	-0.416924	-0.33082	0.419846	1.42498	1.23532		UBXN11	-0.872829	-0.777358	-0.523297	0.418129	-0.646644	-0.372718	0.763413	2.0113
P2RY10	-1.24181	-0.843527	0.135198	-0.580543	-0.41501	0.100803	1.13787	1.70702		UNC13C	0.628012	0.446206	1.02407	-0.911966	1.14793	0.162921	-1.42729	-1.06988
P2RY14	-2.09969	-0.330245	0.0456361	-0.439836	0.796799	0.429017	1.10773	0.490597		UOX	1.07056	0.574324	0.0896447	-1.21077	0.959487	0.670914	-0.653338	-1.50082
PACSIN1	-1.28439	-0.680157	-0.305108	-0.513621	-0.629264	1.04747	0.83549	1.52958		UPP1	-1.23182	-0.35044	-0.590555	0.761523	-1.08825	1.5362	0.941533	0.021811
PADI1	2.46977	-0.371312	-0.360054	-0.41318	-0.20053	-0.366461	-0.375656	-0.382579		UROC1	1.21942	1.44437	0.25691	-0.465322	0.42737	-0.603612	-1.1331	-1.14603
PADI3	2.46631	-0.408072	-0.4047	-0.412416	-0.159297	-0.338481	-0.390353	-0.352991		USP43	1.53095	0.704292	0.328397	-0.558888	0.873851	-0.603841	-1.02679	-1.24797
PADI4	2.14455	-0.704579	-0.60347	-0.944965	0.357944	0.479563	-0.256141	-0.472901		UTF1	-0.868871	-0.701127	-0.628699	0.458254	-0.754041	-0.32826	0.917435	1.90531
PAK3	1.63048	0.855886	-0.018014	0.0632161	0.517158	-0.623643	-1.15011	-1.27497		VAT1L	-1.0887	-0.673353	-0.627423	0.630195	-0.885999	-0.0772552	1.1696	1.55293
PALM3	-0.777473	-0.847581	-0.478822	-0.734428	-0.590092	1.7106	0.577192	1.14061		VCAM1	-1.16915	-0.683576	-0.786489	0.448303	-0.901792	0.582533	1.10812	1.40206
PAMR1	-0.495446	-0.711645	-0.422892	-0.831479	-0.823886	1.14338	0.330113	1.81186		VEPH1	0.852025	1.6693	0.323513	-0.669603	0.347193	-0.1615	-1.20096	-1.15997
PAPLN	-0.0625953	-0.359078	-0.643025	-0.609185	-0.360867	2.39281	-0.464232	0.106168		VHL-PS1	-1.84796	0.0438486	0.312779	1.08158	-1.10674	0.872043	0.569685	0.0747616
PARM1	-0.315798	-0.857854	-0.730814	-1.20116	0.161121	1.62915	0.0909772	1.22438		VMN2R13	1.51249	1.02156	0.278482	-0.310995	0.426822	-0.637904	-0.769506	-1.52095
PARVG	-1.83423	-0.582999	0.0820432	-0.165977	-0.359846	0.464274	1.34703	1.04971		VMN2R26	-0.771692	-0.792335	-0.367207	1.48049	-0.997744	-0.387524	1.47428	0.361738
PAX5	-0.409412	-0.383074	-0.335562	-0.360078	-0.406343	2.46992	-0.365856	-0.209591		VNN3	-0.762571	-0.726442	-0.627839	0.0862276	-0.609253	-0.213678	0.719348	2.13421
PAX6	1.39806	0.317189	0.19162	1.11142	0.21621	-0.802394	-1.10496	-1.32715		VSIG4	1.55961	1.32044	-0.129545	-1.10538	0.225644	-0.509493	-0.263285	-1.09799
PAX9	0.876289	0.421048	0.767297	1.23458	0.0745809	-0.820912	-1.23272	-1.32016		VWA2	0.928327	1.38604	0.0854756	-0.37574	0.551196	0.124094	-1.11943	-1.57996
PCDH10	1.94053	0.437851	-0.141326	0.222501	0.40445	-0.730741	-1.05805	-1.07523		WDR95	-0.748455	-0.675483	-0.494599	0.302456	-0.541885	-0.435913	0.348343	2.24554
PCDH11X	1.47226	-0.473159	0.0203537	1.3354	0.429858	-0.739192	-1.05106	-0.994457		WFDC13	-0.858449	-0.76104	-0.520924	0.813346	-0.789053	-0.372606	0.576281	1.91245
PCDH15	-0.415013	-0.329141	0.00809013	0.277986	-0.319269	2.3137	-0.710099	-0.826256		WFDC2	1.03399	1.41008	0.210469	-0.585324	0.642762	-0.244488	-1.09512	-1.37238
PCDH20	2.18055	-0.137378	0.618933	-0.165801	-0.850623	-0.749336	-0.702114	-0.194234		WIF1	0.963132	-0.680881	1.78257	-0.822172	-0.480085	0.564504	-1.06698	-0.260094
PCK1	1.14473	-0.365079	-0.163752	-1.08012	-0.858105	1.67445	-0.792795	0.440668		WNK2	-0.993903	-0.754859	-1.0063	0.956442	-0.810285	0.387691	0.763348	1.45786
PCOLCE2	-0.345081	-0.870414	-0.486254	-1.0593	-0.682125	1.18734	0.712424	1.54341		WT1	-1.37572	-0.426255	-0.28167	0.826386	-1.1744	1.515	0.643921	0.272733
PCSK6	-0.0291067	-0.726242	-0.558999	-0.547127	-0.953129	0.385227	0.252372	2.17701		XCL1	-1.41779	-0.717476	-0.0667227	0.800908	-1.14432	0.523057	1.32835	0.693991
PDCD1	-1.0984	-0.757074	0.131951	-0.118456	-0.835166	-0.268681	1.27256	1.67327		GM8818	-1.10306	1.62806	-1.18553	-0.534208	0.497894	0.548184	0.738548	-0.589885
PDCD1LG2	-1.38035	-0.704866	-0.560027	-0.779769	0.729961	0.577703	1.59157	0.525777		XKR6	-0.907818	-0.742541	-0.50753	0.572201	-0.814835	-0.347966	0.88569	1.8628
PDE1C	-0.745048	-0.432653	-0.635878	-0.81758	-0.371334	2.11712	0.148653	0.736721		XLR4A	-0.924212	-0.831737	-0.559992	0.589036	-0.655256	-0.393075	0.964144	1.81109
PDE3A	-0.085824	-0.724287	-0.728467	-1.16326	-0.454191	0.789778	0.492262	1.87399		XLR4B	-0.933993	-0.837563	-0.550867	0.56466	-0.657096	-0.373811	0.979608	1.80906
PDE6H	0.926264	1.29895	0.325924	0.467041	0.350689	-0.751283	-1.21626	-1.40133		XLR4C	-0.931363	-0.835632	-0.544187	0.576176	-0.654064	-0.395817	0.977779	1.80711
PDE9A	0.0213228	-0.831713	-0.813622	-1.36463	-0.170617	1.00452	0.61694	1.5378		XLR4D-PS	-0.950928	-0.860475	-0.496263	0.64256	-0.663441	-0.386047	0.897698	1.8169
PDK4	1.18242	-0.3255	-0.413491	-1.28537	-0.332538	1.78401	-0.615995	0.0064637		XLR4E-PS	-0.945086	-0.867603	-0.522856	0.592479	-0.67785	-0.366783	1.04028	1.74742
PENK	1.63132	0.604323	1.07612	-0.0490108	-1.09114	-0.703477	-0.892173	-0.575955		ZAP70	-0.926981	-0.822926	-0.604937	0.518831	-0.587808	-0.292923	0.763943	1.9528
PERP	1.72128	-0.0637116	-0.89292	-0.561143	-0.794602	-0.778558	1.29533	0.0743239		ZBTB16	1.69719	0.643738	-0.191146	-0.685359	0.504457	0.375284	-1.00469	-1.33947
PF4	0.16686	-0.776887	-0.828751	-1.04607	-0.469623	1.28378	0.0219344	1.64876		ZBTB32	-1.2804	-0.779179	-0.472032	0.649755	-1.07352	0.821601	1.01964	1.11414
PGAM2	-0.0187172	-0.378606	-0.569604	-1.07085	-0.628681	0.898157	-0.260347	2.02865		ZDBF2	0.45184	0.264003	-0.882897	-0.704941	1.77199	0.822136	-0.586298	-1.13583
PGAP1	-1.31191	-0.788682	-0.249962	-0.633947	-0.334397	0.799105	1.62558	0.894214		ZFP185	1.42914	0.50361	0.490319	-0.684898	1.06549	-0.536408	-1.10922	-1.15804
PGBD5	-1.48395	0.842608	0.305277	1.83595	-0.583354	-0.265943	-0.299496	-0.351088		ZFP239	-0.920714	-0.828936	-0.525887	0.662723	-0.792217	-0.205338	0.725267	1.8851
PGLYRP1	-1.70072	-0.698529	0.0536379	-0.285441	-0.462143	0.739609	1.22677	1.12681		ZFP683	-1.02397	-0.930337	-0.104233	0.539472	-0.594822	-0.454203	0.603462	1.96463
PGM5	-0.202989	-0.479922	-0.519375	-0.77	-0.451351	0.185988	-0.13097	2.36862		IGHV7-3	-0.85311	2.29779	-0.8161	-0.354252	-0.290053	0.140506	0.148814	-0.27359
PGR	-0.328746	-0.0699386	-0.525621	-0.507762	-0.211999	2.44191	-0.514709	-0.283129		ZFP871	1.14843	0.752506	-0.532534	-0.325241	1.07615	0.410595	-1.58005	-0.949852
PHACTR3	-1.8186	-0.553989	0.602645	-0.12566	-0.164237	0.416846	1.67484	-0.0318448		ZIC3	2.02706	-0.659777	0.603596	-0.404346	0.582552	-0.772517	-0.837117	-0.539447
PHEX	2.24138	0.0706623	0.354566	0.0120897	-0.512034	-0.685429	-0.830951	-0.650287		ZPBP	-0.955956	-0.834213	-0.446946	0.618038	-0.687849	-0.481561	1.06588	1.7226
PHKG1	0.196127	-0.558158	-0.441792	-1.01112	-0.87932	0.909321	-0.165685	1.95062		ZPBP2	-0.703857	-0.774578	-0.294238	0.0357877	-0.607747	-0.676738	1.04966	1.97171
PHYHIP	1.68793	0.264838	-1.21535	-0.0733102	-0.966127	-0.780533	1.02589	0.0566615
PI15	1.21431	1.52362	-0.261094	0.447773	-0.138615	-0.469951	-1.23946	-1.07659
PIGZ	-1.55373	-0.337587	-0.300844	-0.454995	-0.599644	0.650256	1.19582	1.40073
PIK3R6	-1.66498	-0.526262	-0.147036	-0.741156	0.522478	0.181604	1.54323	0.832118
PILRA	-1.87654	-0.108214	-0.301394	-0.154256	-0.220969	0.137337	1.48472	1.03932
PILRB1	-1.78397	-0.327127	-0.436758	-0.383342	0.184929	0.221778	1.48898	1.03552
PILRB2	-1.73181	-0.374727	-0.450799	-0.345633	0.0171763	0.262654	1.42992	1.19322
PINLYP	2.46745	-0.381306	-0.393061	-0.387657	-0.163356	-0.386809	-0.378741	-0.37652
PIP5K1B	2.40117	-0.278511	-0.387315	-0.735339	-0.0199627	-0.0170244	-0.45243	-0.510586
PITX2	-0.439196	-0.252488	-0.505961	-0.785645	-0.535483	0.182952	-0.0199208	2.35574
PKHD1L1	1.88686	1.13031	-0.527423	-0.573624	-0.0614591	-0.100358	-0.911251	-0.843049
PKNOX2	0.984209	1.60703	-1.01159	-1.12368	0.153548	0.446758	-0.965044	-0.0912281
PKP1	2.09729	-0.000953025	-0.838109	-0.577003	-0.700339	-0.538243	0.840161	-0.282801
PKP2	2.40842	-0.383594	-0.16619	-0.811595	-0.174785	-0.0591459	-0.37993	-0.433185
PLA2G2D	-0.81371	-0.624266	-0.439986	-0.525126	-0.719958	0.246838	0.820338	2.05587
PLA2G2E	2.06621	-0.860579	-0.790831	-0.670563	-0.388716	-0.0427809	-0.169215	0.856474
PLA2G3	-1.52447	-0.992789	0.325711	-0.352618	0.348282	0.337231	1.79466	0.0639942
PLA2G4E	0.372253	-0.817617	-0.618681	-1.02062	-0.769439	0.397865	0.520437	1.9358
PLA2G5	-0.869251	0.0358146	0.054676	-0.269051	-0.548593	2.36064	-0.349503	-0.414735
PLAG1	1.10386	0.818518	0.474499	0.862952	0.0617986	-0.554333	-1.35504	-1.41225
PLAGL1	-0.516234	-0.620724	-0.636672	-1.08357	0.0713818	0.34223	0.310493	2.1331
PLBD1	-1.98769	-0.129751	-0.0715797	-0.280247	-0.145924	0.282144	1.41765	0.915394
PLCH1	1.40152	1.48675	-0.579344	-0.419677	0.399188	-0.240938	-1.027	-1.0205
PLCH2	0.867437	0.089639	-1.14741	-0.81324	-1.37648	0.839487	1.25789	0.282676
PLEKHB1	-0.332549	-0.59599	-0.455221	-0.755649	-0.664939	1.3774	-0.381631	1.80858
PLET1	-0.245652	-0.150582	-0.782564	-0.852729	1.34097	1.72184	-0.139637	-0.891638
PLOD2	1.9672	0.885751	-0.293159	-0.326227	0.0225714	-0.226652	-1.15949	-0.870001
PLS1	2.28999	-0.0319962	0.160308	-0.0921243	-0.480525	-0.275444	-1.0861	-0.484103
PLXNA4	2.02586	-0.618167	-0.641895	-1.12482	-0.273835	0.493981	-0.43447	0.573344
PLXNB3	-1.65889	-0.42859	0.163774	-0.217772	-0.910289	0.829802	1.06417	1.15779
PM20D1	1.13583	-1.12972	-0.319485	-0.823906	-0.903023	0.489795	-0.0600074	1.61052
PNMAL2	-0.3953	-0.634226	-0.624624	-0.745379	-0.601062	1.26791	-0.140088	1.87276
PODXL2	0.0208388	-0.544563	-0.487985	-0.723012	-0.69374	0.116445	-0.0218289	2.33384
POF1B	1.53911	0.0597242	-0.904887	-0.637819	-0.752556	-0.606005	1.55127	-0.248836
POU2AF1	-0.450238	-0.420919	-0.346205	-0.378065	-0.432404	2.45817	-0.347764	-0.0825727
POU2F2	-1.86016	0.462713	0.193921	0.435574	-1.2008	1.14238	0.342665	0.483715
POU2F3	0.0125926	0.826845	-0.902928	-0.379939	-0.745387	-0.687515	2.07129	-0.19496
PPFIA3	2.2686	-0.323051	0.226745	0.218732	-0.248749	-0.806743	-0.517231	-0.818299
PPM1N	-1.38867	-0.151357	-0.247925	-0.260194	-0.870927	0.0409001	1.34583	1.53234
PPP1R14C	-0.0169001	-0.422131	-0.666768	-0.980506	-0.696124	0.491393	0.12938	2.16166
PPP1R16B	-1.55341	-0.794168	-0.0791946	-0.297228	-0.446723	0.60979	1.2062	1.35472
PPP1R27	0.501797	-0.309738	-0.50515	-1.30147	-0.995855	1.53154	-0.0866291	1.16551
PPP1R3A	-0.290861	-0.299104	-0.3394	-1.10263	-0.679745	0.901194	-0.230884	2.04143
PPP2R2C	-1.19453	-0.543827	-0.511172	0.409115	-0.799307	-0.143312	0.99362	1.78941
PRG2	-0.630348	-0.526112	-0.626533	-0.717479	-0.333275	0.284018	0.280821	2.26891
PRKAG3	-0.270863	-0.539433	-0.360088	-0.673655	-0.622125	0.202238	-0.105282	2.36921
PRKCQ	-1.57437	-0.883542	-0.111607	-0.381722	-0.238829	0.768604	1.17206	1.2494
PRKCZ	-1.07809	-0.726064	-0.331252	-0.215047	-0.755404	0.460269	0.662285	1.9833
PRKG2	1.70808	-0.0120462	0.417926	1.08624	-0.533846	-0.74963	-0.810208	-1.10651
PRLR	-0.0574273	-0.279254	-0.206097	-0.261689	-0.702154	2.42708	-0.474835	-0.44562
PRM1	-1.05193	-0.428911	0.317047	-0.109522	2.18493	-0.249404	0.18926	-0.851469
PROKR2	-0.658061	-1.2091	-0.397057	-0.970508	0.675527	-0.0998862	1.28577	1.37331
PROM1	-1.40156	-0.251228	-0.224931	-0.742675	-0.622302	1.28287	0.523367	1.43646
PROM2	1.26037	-0.333634	-0.783347	-0.6895	-0.780265	1.79774	0.12443	-0.595789
PROX1	-0.696692	-0.623815	-0.400194	-0.58353	-0.673903	1.37913	-0.19806	1.79706
PRR15	0.908341	0.0868605	-0.710738	-1.20127	1.56519	0.813291	-0.590025	-0.871648
PRR9	2.46446	-0.389863	-0.390096	-0.390432	-0.127555	-0.388391	-0.388484	-0.389634
PRRG3	0.171055	-0.785407	-0.619956	-1.17161	-0.363153	0.973403	-0.0781891	1.87386
PRRT1	-1.32626	-0.604156	-0.259518	-0.0400411	-0.585169	-0.161149	1.41914	1.55715
PRSS12	0.132783	-0.443445	-0.571409	-0.446897	-0.284673	2.32495	-0.865603	0.154296
PRSS30	-1.75318	-0.355073	0.443806	-0.512707	0.292348	-0.342153	0.539795	1.68717
PRSS35	0.169705	-0.674371	-0.555437	-0.56513	-0.450814	-0.231085	-0.0651392	2.37227
PRSS46	2.00533	-0.311114	-0.188242	-0.743489	1.02576	-0.274042	-0.856987	-0.65722
PRSS53	2.39907	-0.309103	-0.447468	-0.3683	-0.527445	0.190137	-0.641351	-0.295544
PRSS8	2.42553	-0.195722	-0.566167	-0.54313	-0.204917	-0.0689775	-0.253257	-0.59336
PSAPL1	-0.318834	0.204596	-0.796061	-0.156672	-0.858013	-0.742853	2.15597	0.511866
PSD2	-0.939006	-0.562909	-0.305716	-0.734037	-0.842828	0.475956	1.41941	1.48913
PSORS1C2	2.47065	-0.36826	-0.369185	-0.370384	-0.211622	-0.393842	-0.372319	-0.385041
PSRC1	2.08452	0.0878539	0.0775464	0.183109	0.292782	-0.751462	-0.923628	-1.05072
PTAFR	-1.29773	-0.58846	-0.28798	-0.72247	-0.0867727	0.0319842	1.49464	1.45678
PTGER2	-1.70733	-0.640536	-0.0117589	-0.459901	-0.217394	0.575437	1.39695	1.06454
PTGER3	-0.155397	-0.670593	-0.487207	-0.85217	-0.104255	-0.0113842	-0.0740137	2.35502
PTGS2OS2	-1.25709	-0.459379	0.0856536	-0.362957	2.0136	-0.410585	0.815904	-0.425154
PTH1R	0.103683	-0.501225	-0.756495	-1.14427	-0.564433	0.551932	0.271306	2.0395
PTN	1.00338	-0.438082	-0.547678	-0.35174	-1.02039	1.81389	-0.915524	0.456136
PTPN5	-0.00768183	2.16108	-0.817428	-0.160862	0.39446	0.135763	-0.913979	-0.79135
PTPRCAP	-1.67644	-0.805999	-0.0566948	-0.161102	-0.449052	1.0542	1.00832	1.08676
PTPRD	0.933872	-0.71787	-0.608501	-1.07243	-0.558219	-0.0660547	0.151902	1.9373
PTPRQ	1.84328	0.540407	0.138435	0.540156	-0.108636	-0.755805	-1.07569	-1.12214
PTPRU	0.335197	-0.712066	-0.788386	-0.783858	-0.784925	0.961212	-0.121835	1.89466
PVALB	-0.237296	-0.521885	-0.46509	-0.714113	-0.725184	0.528787	-0.128626	2.26341
PVRIG	-2.18567	-0.377398	0.27156	0.186908	0.0608693	0.117328	1.1854	0.740999
PYGM	0.0254116	-0.460942	-0.451724	-1.02132	-0.811228	1.00312	-0.23754	1.95422
QRFP	-1.46651	-0.754769	0.442319	-0.351418	-0.171907	-0.244967	1.83341	0.713836
RAB11FIP4	-1.27875	-0.901194	-0.263496	-0.282122	-0.553458	0.579975	1.10611	1.59294
RAB15	0.855497	-0.825767	-0.937949	-1.18367	-0.225088	1.75867	0.224458	0.333845
RAB19	-1.65025	-0.724493	0.0646635	-0.277207	-0.239693	0.15435	1.43125	1.24137
RAB25	2.31713	-0.35936	-0.758492	-0.600009	-0.497088	0.192572	0.198193	-0.492945
RAB26	-1.20535	-0.873275	-0.182341	-0.516698	-0.478247	0.489521	1.07541	1.69099
RAB37	-1.62524	-0.605614	-0.200662	-0.381271	-0.360064	0.595321	1.27587	1.30165
RAB39B	-1.36734	-0.755939	0.144154	0.326523	-0.909072	0.0162725	0.845316	1.70009
RAB40B	0.444081	-0.693373	-0.643381	-1.15303	-0.7015	0.666653	0.180706	1.89985
RAB44	-0.572118	-0.825178	-0.521259	-1.07194	2.04776	0.409005	0.451205	0.0825216
RAB6B	-0.782433	-0.234679	-0.343165	-0.439244	-0.946114	0.402673	0.117914	2.22505
RAI2	-0.420655	-0.475785	-0.342987	-1.21882	-0.581348	0.940413	0.164184	1.935
RALGPS2	-0.6216	-0.498467	-0.472858	-0.504198	-0.479371	2.36689	-0.0244618	0.23407
RAMP1	-1.24009	-0.601214	-0.240747	-0.441509	-0.727741	0.75508	0.685742	1.81048
RAPGEF4	-0.0726048	-0.435475	-0.646259	-0.46419	-0.169178	2.43581	-0.31589	-0.332218
RASAL1	-0.760564	-0.682466	-0.60391	-0.802608	-0.664885	1.30723	0.679279	1.52792
RASAL3	-1.66797	-0.677272	-0.144913	-0.238436	-0.480136	0.967022	1.08173	1.15997
RASD1	0.269576	1.62333	-0.0562976	-0.94372	-0.209504	1.21642	-1.13721	-0.762595
RASGRF1	-0.529487	-0.581191	-0.266324	-0.570007	-0.659686	2.32015	-0.108416	0.394961
RASGRP1	-1.75633	-0.494007	-0.400046	-0.62738	0.320378	0.940372	1.22817	0.788842
RASGRP2	-0.913179	-0.773423	-0.367085	-0.679225	-0.404428	2.04661	0.433978	0.656756
RASSF4	-1.79768	-0.342593	0.224729	-0.414079	-0.428154	0.257231	1.41332	1.08722
RASSF6	0.0287366	-0.450659	-0.492366	-0.442552	-0.430906	2.43959	-0.389389	-0.262458
RBM20	0.341817	-0.429849	-0.754808	-1.02746	-0.666563	1.91409	-0.309503	0.932281
REG1	-0.396992	0.0636271	-0.0831694	-1.06295	-1.54334	1.4292	0.856978	0.736646
RELN	-0.628135	-0.548215	-0.263041	-0.505525	-0.650543	0.583276	-0.257297	2.26948
RERG	1.16047	1.07129	0.139906	1.05712	-0.326223	-0.845959	-1.14132	-1.1153
RETN	-0.141681	-0.704428	0.0121502	-0.876603	-0.930876	1.4214	-0.410758	1.6308
RGS1	-1.90913	-0.670219	0.692286	-0.46687	-0.194607	0.886586	0.874783	0.787172
RGS20	2.26043	0.124183	-0.0560317	0.0514375	-0.0767454	-0.517594	-0.868927	-0.916751
RGS4	0.0172751	-0.735744	-0.727554	-1.19004	-0.244565	1.40313	-0.0957505	1.57325
RGS8	-1.22449	-0.789974	0.0372678	0.447107	-0.765537	-0.0719072	1.98422	0.383317
RHOF	-1.77696	-0.880107	-0.106171	-0.00350041	-0.231482	0.952496	1.06299	0.982735
RHOX5	1.19558	0.598574	-0.0759819	1.28482	0.161736	-0.698794	-1.21177	-1.25415
RIAN	0.814912	-0.916291	-0.700845	-1.22316	-0.189042	0.52421	-0.0956508	1.78587
RIMKLA	-1.29896	-0.82358	0.0313295	-0.476484	-0.418222	0.329532	0.782875	1.8735
RINL	-1.73807	-0.666105	0.0215668	-0.209537	-0.317631	0.365637	1.37239	1.17175
RIPK4	1.64672	-0.439654	-0.795405	-0.764495	-0.794344	1.45678	0.0411617	-0.350757
RNF186	-1.05891	-0.72387	-0.215992	-0.765804	-0.409981	0.221632	1.74526	1.20767
RNF207	2.0802	0.588864	0.0985265	0.0693792	-0.398279	-0.475874	-0.974192	-0.98862
RNF39	2.45376	-0.399438	-0.51463	-0.488116	-0.348109	-0.360849	-0.227475	-0.115146
ROBO1	1.0767	-0.960327	-0.813002	-0.994211	-0.691584	1.38346	0.0648271	0.93414
ROBO2	-0.324896	-0.513479	-0.57616	-0.63183	-0.70659	2.25353	-0.0643177	0.563741
RORC	-0.493248	-0.293675	-0.431158	-1.40702	-0.45132	1.62817	0.175719	1.27253
RPL27-PS1	-0.355848	-0.341735	-0.384348	-0.366306	2.47413	-0.352812	-0.371105	-0.301974
RPL31-PS13	-0.0154581	-0.755658	-0.759043	-0.0150825	-0.759051	1.58819	-0.759414	1.47552
RPL31-PS20	-0.351186	-0.322045	-0.344705	-0.340463	-0.394415	-0.345641	-0.375804	2.47426
RPL31-PS9	-0.234888	1.92075	-0.609423	-0.475915	-0.609982	1.23751	-0.619701	-0.608357
RPL36A-PS3	-0.717338	-0.715044	-0.715078	1.92932	0.809404	0.593679	-0.468165	-0.716776
RPL36-PS2	-0.338473	-0.32014	-0.410607	-0.309901	2.47356	-0.364748	-0.348269	-0.381421
RPL39L	0.293123	-0.764198	-0.697801	-1.3185	-0.184296	-0.110312	1.08368	1.6983
RPL3L	-0.126482	-0.477668	-0.398679	-1.07484	-0.787546	0.854196	-0.0117429	2.02277
RPL3-PS1	-0.325701	-0.538867	1.9242	-0.500164	1.24896	-0.587347	-0.595762	-0.625319
RPS10-PS2	-0.442152	-0.47863	-0.483083	-0.474239	-0.475688	0.501209	-0.474356	2.32694
RPS11-PS2	-1.0661	-1.03324	-1.05595	1.24227	-0.310535	1.09346	0.243378	0.886713
RPS11-PS3	-0.356777	-0.374904	-0.330179	-0.362347	2.47459	-0.3349	-0.365669	-0.349815
RPS15A-PS6	-0.378998	-0.386294	2.47348	-0.370974	-0.360658	-0.316108	-0.370877	-0.289573
RPS15-PS2	0.169622	-0.884457	0.79254	-0.316643	1.9075	0.21571	-0.953869	-0.9304
RPS19-PS6	-0.18516	2.34435	-0.27862	-0.122734	-0.401775	-0.32125	-1.05453	0.0197188
RPS26-PS1	2.36542	-0.512422	0.146768	-0.517223	0.106418	-0.517163	-0.534612	-0.537184
RPS3A2	-1.28621	0.327566	0.646856	0.837183	0.358956	-1.71828	-0.17042	1.00434
RPSA-PS4	-0.294998	-0.230363	-0.335811	2.44066	-0.63211	-0.399033	-0.072672	-0.47567
RRAGD	-0.0592401	-0.536688	-0.63385	-1.15677	-0.580114	1.19535	-0.0183292	1.78964
RSPO1	-1.41372	-0.323437	0.448157	-0.246178	1.99733	-0.452876	0.46485	-0.474126
RSPO3	-0.663853	-0.774306	-0.570739	-0.609857	-0.210543	-0.115694	0.813754	2.13124
RTN4R	0.68568	-0.541578	-0.516225	-0.71108	-0.519688	2.22993	-0.425662	-0.20138
RUFY4	2.41323	-0.209932	-0.246506	-0.504363	0.0729962	-0.36088	-0.540809	-0.623739
RXRG	-0.296967	-0.651419	-0.420775	-0.81675	-0.710322	1.80967	-0.254705	1.34127
RYR1	0.158714	-0.210165	-0.607866	-1.3926	-0.58677	0.813042	-0.0745947	1.90024
RYR3	-0.865537	-0.739871	-0.471673	-0.611795	-0.842087	1.50533	0.812885	1.21275
S100A14	2.3488	-0.289804	-0.691794	-0.526319	-0.443906	-0.555007	0.329995	-0.171966
S100A3	2.46668	-0.375402	-0.380118	-0.376395	-0.154167	-0.390365	-0.393585	-0.396649
S100A7A	2.01957	0.793631	-0.172629	-0.102733	-0.0868645	-0.422568	-0.951713	-1.07669
S100A9	-0.847708	-0.612583	-0.0881157	-0.799465	2.0199	0.403509	0.674117	-0.749653
S100B	-0.00124287	-0.374634	-0.629698	-0.511083	-0.863172	-0.0103057	0.0548095	2.33533
S100G	-0.27707	0.959996	0.0143371	0.195078	1.84599	-0.723195	-0.973629	-1.04151
S1PR5	-1.53032	-0.326429	-0.509438	-0.606535	-0.212029	0.73471	1.63615	0.813894
SAA1	-0.424258	-0.195274	0.0564417	-0.693624	2.3278	0.11591	-0.309755	-0.877239
SAA3	-0.487599	-0.329508	0.0289424	-0.675029	2.33337	0.197554	-0.266005	-0.801726
SAMD5	1.83602	0.811477	-0.639516	-0.145769	0.555894	-0.373073	-0.999667	-1.04536
SAMSN1	-1.56369	-0.925423	-0.122427	-0.483936	0.0255908	0.611497	1.0666	1.39179
SASH3	-1.81805	-0.654735	-0.185518	-0.261843	-0.125345	0.865229	1.19481	0.985452
SATB1	-1.48131	-0.802888	-0.149151	-0.633453	-0.197162	1.29811	1.18457	0.781288
SBK2	-0.077076	-0.465608	-0.650328	-1.11636	-0.580459	1.78982	-0.143774	1.24379
SBSN	0.405818	0.255528	-0.853051	-0.524707	-0.879656	-0.688255	2.11952	0.164806
SCARA5	-0.579886	-0.39757	-0.270004	-0.888559	-0.924948	1.00972	0.113387	1.93786
SCG5	-0.986628	-0.676935	-0.364718	-0.473582	-0.901106	1.00951	0.688993	1.70447
SCML4	-1.04034	-0.718049	-0.194844	-0.477528	-0.497745	2.1281	0.260172	0.540241
SCN11A	-1.42947	-0.480981	-0.282154	-0.488308	-0.609007	0.580156	1.23583	1.47393
SCN2B	-1.30324	-0.801361	-0.0596433	-0.798242	-0.292272	1.54956	0.654812	1.05039
SCN3A	-0.792238	-0.503298	-0.531002	-0.955386	-0.591403	1.34518	0.41894	1.60921
SCN3B	-0.0144324	-0.167442	-0.53249	-0.975615	-0.397766	2.21837	-0.634731	0.504107
SCN4A	-0.0509146	-0.313388	-0.452182	-1.08423	-0.791712	1.73479	-0.365083	1.32272
SCN4B	-0.0766807	-0.468552	-0.410076	-1.135	-0.898982	1.37482	-0.00412794	1.6186
SCN5A	-0.375389	-0.736233	-0.39355	-0.881777	-0.677151	0.637899	0.325421	2.10078
SCN7A	0.216969	-0.741776	-0.471081	-1.16891	-0.827331	0.784653	0.36965	1.83783
SCUBE2	0.329483	-0.625761	-0.726061	-0.740942	-0.525618	-0.091586	0.116537	2.26395
SDCBP2	-1.06781	-0.82972	-0.257626	-0.32806	-0.512419	-0.048845	1.30089	1.74358
SDR16C6	-0.457459	-0.210406	-0.714089	-0.0664122	-0.772516	-0.703106	2.12007	0.803914
SEC14L4	-0.593474	-0.323076	-0.740473	-0.134866	-0.735958	-0.337762	2.21234	0.653268
SELE	-0.569497	-0.650559	-0.330568	-1.01817	-0.246272	-0.113533	0.854134	2.07447
SELP	-0.307613	-0.665144	-0.473338	-1.07092	-0.43039	0.00164052	0.939958	2.00581
SEMA3A	1.70504	1.07816	-0.161888	0.314923	-0.259886	-0.409193	-1.12812	-1.13903
SEMA3B	-0.380704	-0.360801	-0.596596	-0.791387	-0.405028	0.421361	-0.202065	2.31522
SEMA3D	1.88722	0.968945	-0.357745	0.108331	-0.0597749	-0.562888	-1.18062	-0.803463
SEMA3E	1.23716	-0.740443	-0.729851	-0.642222	-0.900709	-0.44115	0.602575	1.61464
SEMA4A	-1.73921	-0.467251	-0.0990015	-0.379116	0.113771	-0.0465806	1.59403	1.02336
SEMA5B	-0.366561	-0.525752	-0.819005	-0.748728	-0.66643	0.564786	0.470409	2.09128
SERINC2	1.76166	-0.704289	-0.639003	-1.14971	-0.635708	0.632981	-0.178929	0.913003
SERPINA10	-0.392464	-0.358494	-0.340013	-0.387564	-0.355237	2.47383	-0.300623	-0.339439
SERPINA1A	-0.593501	-0.656869	-0.427277	-0.689718	-0.464573	2.23801	0.0166976	0.577229
SERPINA1B	-0.632205	-0.675322	-0.439063	-0.715571	-0.486038	2.17325	0.0875483	0.687396
SERPINA1C	-0.640924	-0.657047	-0.442305	-0.720712	-0.450305	2.20063	0.0866399	0.624027
SERPINA1D	-0.639735	-0.668369	-0.440233	-0.726357	-0.465261	2.17654	0.0838644	0.67955
SERPINA1E	-0.633341	-0.694982	-0.430916	-0.708595	-0.46627	2.15814	0.0329791	0.742989
SERPINA3B	-0.6071	-0.606813	-0.581999	-0.287386	-0.498859	-0.625318	1.77413	1.43334
SERPINA3J	-0.420965	-0.499112	-0.732003	-0.458239	-0.643963	-0.281919	0.916254	2.11995
SERPINB2	-0.150894	-1.27006	-0.0634426	-1.46691	0.679937	0.550425	1.55409	0.16685
SERPINB5	2.0838	-0.0637593	-0.870234	-0.561279	-0.666888	-0.422431	0.89568	-0.39489
SERPINB6E	-0.576022	0.477551	-0.759027	-0.0501741	-0.809088	-0.784107	2.10626	0.394605
SERPIND1	1.56676	-0.0606097	-0.132245	-0.591854	1.52092	-0.527851	-0.830731	-0.94439
SERPINE1	-0.325181	-0.863621	0.0409707	-0.830894	-0.633713	-0.312312	0.87922	2.04553
SERPINE2	0.276839	-0.740235	-0.656934	-0.905832	-0.742411	0.211414	0.48551	2.07165
SERTAD4	2.12627	0.414782	-0.0914734	0.268676	-0.24946	-0.547306	-1.05696	-0.864531
SFN	2.3558	-0.492665	-0.67038	-0.545021	-0.467277	-0.297326	0.329945	-0.213079
SFRP2	0.145285	-0.976452	-0.549677	-0.899135	-0.606797	0.268256	0.585952	2.03257
SFRP5	-0.463111	-0.448676	-0.28857	-0.581852	-0.768185	0.322022	-0.10765	2.33602
SGCA	0.226391	-0.237185	-0.629218	-1.24715	-0.87383	0.675159	0.163589	1.92224
SGCG	-0.0625718	-0.141363	-0.468583	-1.20238	-0.719306	0.60665	-0.113063	2.10062
SH2D1A	-1.82585	-0.735157	0.148481	-0.10496	-0.109606	0.15492	1.25733	1.21484
SH2D2A	-1.61015	-0.816572	0.387635	0.0123384	-0.494348	-0.0555318	1.39615	1.18048
SH3BGR	-0.238699	-0.515894	-0.404592	-0.936541	-0.707825	0.556076	0.0512956	2.19618
SH3RF2	1.17407	-0.341756	-0.981588	-1.0333	-0.627471	-0.520684	0.950253	1.38048
SHANK1	-0.583408	-0.526986	-0.468957	-0.578054	-0.212638	2.38445	-0.227351	0.212944
SHISA3	-0.575177	-0.313918	-0.377308	-0.402683	-0.320627	2.45724	-0.323128	-0.144401
SIDT1	-1.4211	-0.928331	-0.105872	-0.449214	-0.338716	1.48717	0.741324	1.01474
SIGLEC15	2.35173	-0.0317028	-0.0251451	-0.533618	0.0897911	-0.469219	-0.694172	-0.687663
SIGLECE	-1.65712	0.691153	0.907017	0.85857	-1.39136	0.276643	-0.120291	0.435386
SIGLECF	-0.804271	-0.777689	-0.646337	-0.991644	0.113221	1.79656	1.00759	0.302569
SIGLECG	-0.535762	-0.450133	-0.362837	-0.543556	-0.38129	2.42908	-0.190273	0.0347685
SIGLECH	-0.917729	-0.662358	-0.319707	-0.845513	-0.533418	0.577047	0.787413	1.91427
SIT1	-1.26006	-0.910809	-0.254302	-0.404732	-0.516788	1.45964	0.646799	1.24026
SIX1	1.55285	0.96642	-0.0674499	0.363871	0.240794	-0.542811	-1.31081	-1.20287
SIX4	1.40263	0.761488	0.252131	0.726431	0.175802	-0.780494	-1.24985	-1.28814
SKAP1	-1.71684	-0.850413	0.0944653	-0.113909	-0.31003	0.46126	1.34571	1.08976
SLA2	-1.338	-0.738819	-0.0399696	-0.264792	-0.411396	-0.153306	1.30117	1.64511
SLAIN1	-1.4665	-0.960268	0.0258913	-0.165108	-0.505636	0.452458	1.2428	1.37637
SLAMF1	-1.24383	-0.985539	-0.272926	-0.407985	-0.453849	0.831993	1.00469	1.52744
SLAMF6	-1.66366	-0.640319	-0.180483	-0.606763	-0.103486	1.12118	0.992315	1.08122
SLAMF7	-1.87887	-0.394841	0.54677	-0.388293	-0.397868	0.34613	1.4286	0.738379
SLAMF8	-2.21843	-0.00789697	0.106324	-0.202981	0.831489	3.29186e-05	1.07919	0.412267
SLC11A1	-1.98045	-0.170834	0.207823	-0.219269	-0.416674	0.358664	1.418	0.802738
SLC12A5	2.36812	0.0278264	-0.139966	-0.207711	-0.262234	-0.352506	-0.949128	-0.484398
SLC15A3	-1.83793	-0.315924	-0.0781572	-0.378794	0.234989	-0.15815	1.46933	1.06463
SLC16A12	1.41002	0.0542161	-1.01553	-1.46783	-0.330234	0.750068	-0.397449	0.996733
SLC16A5	-0.463957	-0.378898	-0.522684	-0.442556	-0.388842	2.44726	-0.108818	-0.141501
SLC17A6	-1.30052	-0.722906	0.339758	0.390529	-1.09382	-0.163218	1.42229	1.12789
SLC18A1	2.35583	-0.305653	-0.130047	-0.627494	0.274402	-0.339173	-0.644333	-0.583527
SLC1A2	-1.01189	-0.563747	-0.435319	-0.80755	-0.512956	1.72832	0.426481	1.17666
SLC1A3	-1.17644	-0.834277	-0.0495431	-0.40798	-0.89349	0.897072	0.997033	1.46763
SLC1A4	1.98704	0.278318	0.141526	0.444445	-0.026328	-0.690407	-1.04409	-1.0905
SLC25A34	-0.133834	-0.517392	-0.37807	-1.11881	-0.850842	2.03048	0.439528	0.528941
SLC29A4	-1.17238	-0.880903	-0.190866	-0.200918	-0.542385	0.0443028	1.20182	1.74133
SLC2A12	-0.101015	-0.406312	-0.731747	-1.09804	-0.976113	1.13012	0.606457	1.57665
SLC2A4	-0.238548	-0.371737	-0.451406	-1.12355	-0.724769	0.957294	-0.0212738	1.97399
SLC35F1	0.672407	-0.767612	-0.376067	-0.844876	-0.863279	0.123007	-0.0273917	2.08381
SLC40A1	0.529588	-0.954325	-0.691329	-1.03206	-0.263932	0.236473	0.146107	2.02948
SLC44A3	-0.348069	-0.744648	-0.5219	-1.02539	0.200793	2.19215	-0.125673	0.372738
SLC4A11	-0.95455	-0.653394	-0.172303	-0.396545	1.83106	-0.661292	1.27093	-0.2639
SLC5A5	-0.272959	-0.361362	-0.356282	-0.344645	-0.375579	2.47334	-0.379212	-0.383301
SLC6A12	-0.286419	-0.880184	-0.393015	-0.526194	-0.716013	0.101386	0.471937	2.2285
SLC7A10	0.0768132	-0.511127	0.0135617	-1.12732	-1.06768	1.5974	-0.281917	1.30027
SLC8A3	0.236754	-0.696304	-0.177823	-0.939279	-0.80381	0.442483	-0.219594	2.15757
SLC9A9	-1.11572	-0.559195	-0.3438	-0.61506	-0.719078	0.589961	1.0181	1.7448
SLC9B2	2.42749	-0.170794	-0.212761	-0.492192	-0.0219867	-0.428132	-0.55239	-0.549238
SLCO2B1	-0.024701	-0.496077	-0.611847	-0.896455	-0.705085	2.05889	-0.215145	0.890422
SLCO4C1	-0.0456759	-1.25341	-0.806487	-1.25034	1.11147	1.18005	0.629007	0.435388
SLFN4	-0.0986846	-0.511102	-0.0253533	-0.6023	2.41727	-0.290304	-0.298951	-0.590576
SLN	-0.433175	0.054341	-0.31699	-1.29689	-0.787531	1.96817	0.0871609	0.724921
SLPI	-1.19284	-0.779237	-0.404953	-0.682186	0.0400121	0.0809261	1.38057	1.5577
SMAD9	2.20027	0.348135	-0.3137	0.0224858	-0.23008	-0.0898955	-0.994227	-0.942983
SMIM10L2A	-1.47051	-0.453402	0.226055	0.311302	-1.16562	0.123232	0.931372	1.49757
SMIM5	-0.663145	-0.68651	-0.4208	-0.883481	-0.475492	0.412194	0.636239	2.08099
SMPD3	-0.50379	-0.56556	-0.562729	-0.705759	-0.788372	2.0504	0.216017	0.859794
SMPX	0.188537	-0.294648	-0.496325	-1.23014	-0.57421	1.13283	-0.523529	1.79749
SMTNL1	-0.0573588	0.0565963	-0.36869	-1.62666	-0.177265	0.821859	-0.462518	1.81404
SMTNL2	0.137967	-0.429149	-0.63555	-1.01656	-0.735265	1.4415	-0.375396	1.61246
SNCG	-0.115162	-0.772992	-0.371316	-0.959135	-0.847045	1.1668	0.0980475	1.8008
SNHG11	-0.540497	-0.749701	-0.207668	-0.944505	-0.28542	2.15447	-0.115238	0.688558
SORL1	-1.56108	-0.925871	-0.227645	-0.433228	-0.0575189	1.13481	1.16107	0.909456
SOX2	0.992098	0.624835	0.0697737	1.4924	-0.0156645	-0.864522	-1.1104	-1.18852
SOX6	-0.0093396	-0.376597	-0.523776	-1.20976	-0.774472	0.939327	0.0478465	1.90677
SPACA9	-1.2674	-0.62002	-0.470219	-0.778489	-0.0449188	0.629286	1.78988	0.761881
SPAG6	1.92728	0.731204	-0.0266054	-0.0671545	-0.322475	-0.125462	-1.49748	-0.619312
SPEF2	-1.18946	-1.01403	-0.348954	-0.434948	-0.29761	0.533854	1.5853	1.16586
SPIB	-0.771115	-0.598238	-0.432453	-0.68981	-0.517523	2.08153	0.0432076	0.884397
SPIC	-1.03027	-0.644681	-0.404745	-0.604503	-0.789596	0.690037	1.29332	1.49044
SPINK5	0.306879	-0.0684801	-0.8641	-0.34643	-0.868637	-0.842309	2.03831	0.644766
SPNS3	-1.02548	-0.576567	-0.387549	-0.562903	-0.670139	0.334443	0.987408	1.90079
SPO11	-1.62469	-0.836026	0.253083	-0.138327	-0.598221	0.620735	1.42239	0.901057
SPON2	2.27994	0.205979	-0.097834	-0.141783	-0.760682	-0.212605	-1.021	-0.252015
SPP1	1.82935	0.333927	0.158558	0.53097	0.228809	-0.942472	-1.0133	-1.12584
SPRR1A	2.47053	-0.400172	-0.39868	-0.397261	-0.238014	-0.381015	-0.289129	-0.366261
SQLE	1.49746	1.00017	-0.200936	0.590862	0.229581	-0.817286	-1.1853	-1.11455
SRCIN1	-1.68663	-0.168236	-0.0961346	0.499386	-0.946532	0.141942	1.57924	0.676957
SRL	0.223246	-0.4142	-0.469411	-1.16095	-0.742027	0.762766	-0.208081	2.00866
SRMS	2.37445	-0.471089	-0.826393	-0.380306	-0.467621	0.0452283	-0.301752	0.0274876
SRPK3	-0.56967	-0.479794	-0.4329	-0.605396	-0.564602	2.28964	-0.182213	0.544939
SRPX	0.0388908	-0.84416	-0.581062	-0.853888	-0.456305	0.404023	0.0927105	2.19979
SSPO	-0.630289	-0.545156	-0.285242	-0.738267	-0.620268	2.1589	-0.125668	0.785994
SSXB10	1.69599	0.231787	0.101004	0.267772	0.834964	-1.04241	-0.939665	-1.14945
SSXB5	1.6459	0.747713	0.101621	0.348156	0.351204	-0.841735	-1.16001	-1.19286
ST8SIA1	-0.510098	-0.590622	-0.302523	-0.614185	-0.142487	2.39721	-0.370804	0.133513
ST8SIA6	1.38771	-0.633695	-0.693403	-1.06421	-0.316872	1.63862	-0.493171	0.175021
STAC	0.0893458	-0.614702	-0.900285	-0.990074	-0.570611	0.955154	0.143045	1.88813
STAP1	-1.24617	-0.45711	-0.0696624	-0.378853	-0.968616	1.78851	0.484642	0.847259
STAT4	-1.57165	-0.740081	0.155181	-0.521817	-0.295341	0.332914	1.34126	1.29954
STK26	-1.63378	-0.94547	0.0891889	-0.328754	-0.200181	0.675543	1.36986	0.973593
STKLD1	-1.40488	-0.625809	-0.24699	-0.323384	-0.698683	0.635408	1.21413	1.45021
STMN2	1.75234	0.453997	0.105206	0.71362	-0.0252702	-0.646487	-1.0901	-1.26331
STRA6	-0.584281	-0.0668238	0.556768	2.27008	-0.514405	-0.596192	-0.490244	-0.5749
STUM	-0.297425	-0.586089	-0.685921	-0.970434	-0.77786	1.14997	0.421037	1.74672
STX1B	-1.72065	-0.523063	-0.202098	-0.27019	1.59933	0.102773	1.04058	-0.026685
SUSD1	-0.446521	-0.52232	-0.606309	-0.920581	-0.288651	2.25145	0.170627	0.362305
SVIP	-1.16969	-0.715802	-0.23578	-0.409963	-0.10785	-0.259859	2.00386	0.89509
SYN2	-0.345513	-0.450609	-0.876837	-1.01002	-0.533605	1.55136	0.195967	1.46926
SYPL2	-0.216853	-0.429511	-0.533201	-0.896294	-0.660649	0.593203	-0.0675638	2.21087
SYT13	-0.796748	-0.63728	-0.567197	-0.745853	-0.670836	1.81813	0.951203	0.648584
SYT15	0.0344173	-0.718739	-0.723283	-0.997725	-0.627655	0.504796	0.516099	2.01209
SYT3	-0.724023	-0.928979	-0.46029	0.139116	-0.982296	0.189874	0.85719	1.90941
SYTL2	-1.4371	-0.831493	-0.0445847	-0.335462	-0.190039	-0.0188109	1.49856	1.35893
SYTL3	-1.76425	-0.719239	0.233245	-0.506817	0.38711	-0.0291602	1.32259	1.07652
SYTL4	-0.0163022	-0.649617	-0.71228	-1.17594	-0.411085	0.694354	0.281627	1.98925
SYTL5	1.37928	1.66888	-0.690424	-0.258132	-0.0105129	-0.241987	-0.971212	-0.875893
TACSTD2	2.03897	-0.284292	-1.07071	-0.875201	-0.117487	-0.160203	0.826062	-0.357142
TARM1	-0.907455	-0.598887	-0.326126	-0.661787	2.06578	0.0478699	0.872717	-0.49211
TBX21	-1.60325	-0.63189	-0.0298472	0.0400362	-0.439517	-0.0695367	1.58195	1.15205
TC2N	-0.869802	-0.528131	-0.336451	-0.555497	-0.679273	0.490347	0.299017	2.17979
TCAP	-0.268465	-0.457887	-0.249257	-0.933288	-0.75268	0.354705	0.0507263	2.25615
TCEAL3	-0.260534	-0.584864	-0.151081	-1.09445	-0.124632	0.289983	-0.344093	2.26967
TCEAL5	-0.0063492	-0.515378	-0.467315	-0.973508	-0.425475	0.230268	-0.147139	2.3049
TCEAL6	-0.116074	-0.471884	-0.348392	-0.980626	-0.247837	0.308089	-0.450186	2.30691
TCEAL7	-0.26506	-0.665647	-0.502958	-0.836109	-0.398111	0.395487	-0.0122388	2.28464
TCF7	-1.24256	-0.853068	-0.273105	-0.269869	-0.525704	1.85698	0.625197	0.68213
TCHH	2.46278	-0.401976	-0.394515	-0.394608	-0.110531	-0.393272	-0.378501	-0.389381
TCHHL1	2.47033	-0.377414	-0.377331	-0.378835	-0.204592	-0.375874	-0.37745	-0.378835
TCP11X2	-1.07661	0.352332	0.749236	1.9972	-0.215626	-0.732026	-0.596217	-0.478297
TCSTV1	-1.10471	-0.811527	-0.146812	-0.704902	-0.52957	0.424615	1.52318	1.34973
TDGF1	1.94221	-0.328578	-0.564394	-1.1894	0.637661	0.595767	-0.429464	-0.663808
TDRP	-0.598363	-0.598396	-0.408315	-0.561319	-0.547911	2.28466	-0.0933186	0.522959
TENM2	1.49417	-0.593332	-1.10227	-0.747958	-1.02626	0.228774	0.942908	0.803967
TENM3	2.01923	0.501922	0.0204404	0.445017	-0.40104	-0.648158	-1.05419	-0.883215
TESC	-1.13813	-0.849295	-0.497455	-0.598412	-0.344207	1.61025	0.821439	0.995815
TEX14	-1.99212	-0.621268	0.47233	0.159371	-0.0463638	0.447489	1.47784	0.102721
TEX29	-0.356928	-0.364821	-0.34989	-0.358805	-0.3472	-0.356892	2.4748	-0.340266
TFAP2B	1.41645	-0.507251	-1.11656	-0.82666	-0.9899	0.954077	0.949565	0.120281
TFAP2C	1.70676	-0.408445	-0.957001	-0.875612	-0.782604	1.05553	0.618956	-0.357587
TFCP2L1	-0.489065	-0.299427	-0.452877	-0.43142	-0.0534531	2.45206	-0.386037	-0.339782
TFPI2	1.55831	-0.944522	-0.828768	-1.25031	-0.202243	0.318818	0.239977	1.10874
TGFA	2.074	-0.705578	-0.796255	-0.794508	-0.332851	0.876139	-0.212988	-0.107957
TGM3	2.47061	-0.385403	-0.402834	-0.380092	-0.228274	-0.373723	-0.30624	-0.39404
TGM6	2.46351	-0.390313	-0.394388	-0.394388	-0.117883	-0.377762	-0.394388	-0.394388
THBS4	1.53652	-0.543673	-0.633733	-0.952523	-0.468105	-0.326498	-0.24023	1.62824
THEMIS	-1.24331	-0.918536	-0.0528694	-0.0233705	-0.806643	0.301288	1.14539	1.59805
THRSP	-0.387588	-0.629284	-0.406211	-0.622054	-0.804614	1.92805	-0.284893	1.20659
THSD4	1.41797	1.44052	-0.699229	-0.536399	0.0565838	0.329762	-0.944418	-1.06478
THSD7B	-1.16817	-0.745979	0.236154	-0.624066	-0.491829	-0.0898645	1.10595	1.7778
TIMD2	-0.857062	-0.70721	-0.757695	-0.816126	-0.28483	1.49533	0.545355	1.38224
TIMP4	-0.376558	-0.552471	-0.444872	-0.61902	-0.514148	2.32812	-0.278895	0.457846
TKTL1	-0.66149	-0.682683	-0.296168	-0.228563	-0.604384	-0.39621	0.623224	2.24627
TLR12	-1.95931	-0.197802	-0.0720678	0.3388	-0.28448	-0.199047	1.36544	1.00847
TMC8	-1.4972	-0.810829	-0.278089	-0.242048	-0.505436	1.05468	1.15459	1.12434
TMEM108	-0.830799	-0.79193	-0.555107	-0.780187	-0.368953	1.00436	0.481729	1.84088
TMEM132C	-0.350972	-0.587019	-0.558542	-0.707751	-0.634774	1.34342	-0.346065	1.8417
TMEM132E	-0.562242	-0.422097	-0.757758	-0.844278	-0.749539	1.71859	0.363978	1.25335
TMEM150B	-1.67157	-0.341594	0.165606	0.00971581	-0.691995	-0.0445811	1.65258	0.921844
TMEM163	-1.5576	-0.96146	-0.0358744	0.0898314	-0.394604	0.243168	1.27545	1.34109
TMEM182	0.0418367	-0.337314	-0.583896	-1.10588	-0.641429	0.688571	-0.16162	2.09973
TMEM229A	-1.41843	-0.669004	-0.27606	0.197631	-0.804675	0.252771	1.25711	1.46065
TMEM233	-0.204445	-0.538136	-0.489287	-0.777653	-0.736379	0.582703	-0.0592256	2.22242
TMEM246	1.48638	-0.624182	-0.567287	-1.3212	-0.566801	0.680335	-0.296293	1.20904
TMEM255B	0.124824	-0.651704	-0.668742	-0.905127	-0.894546	0.792302	0.253354	1.94964
TMEM266	0.151451	1.97739	-0.897236	-0.633049	0.498399	0.510696	-0.976664	-0.630983
TMEM38A	-0.0581099	-0.512045	-0.495019	-0.809036	-0.763232	0.66837	-0.21275	2.18182
TMEM40	2.40303	-0.391361	-0.657011	-0.658792	-0.406874	-0.158346	-0.00435084	-0.126301
TMEM45B	-0.50915	-0.0654523	-0.907406	-0.267156	-1.27727	0.217272	1.73428	1.07489
TMEM51OS1	-2.03501	-0.316481	0.247245	-0.700971	0.414425	0.563317	1.06733	0.760144
TMEM52	-0.172732	-0.568889	-0.303449	-1.02299	-0.674686	1.11174	-0.299549	1.93056
TMEM54	2.43124	-0.386784	-0.606452	-0.348832	-0.356863	-0.353805	0.0615614	-0.440071
TMEM98	-0.0601746	-0.683533	-0.655881	-0.785226	-0.572568	0.298627	0.21877	2.23998
TMIE	-0.619056	-0.476396	-0.389489	-0.828115	0.377758	2.30335	-0.319069	-0.0489847
TMOD1	0.153257	0.940969	-1.04442	-1.14119	-0.361662	0.570909	-0.753116	1.63525
TMPRSS13	1.72099	-0.178421	-1.05838	-0.781924	-0.966688	0.73063	0.843094	-0.309301
TMPRSS4	-1.4442	0.259537	-0.355119	-0.382012	-0.553547	0.00664428	2.01575	0.452943
TMSB15A	-1.0576	0.529328	0.304091	-0.348194	2.0849	-0.0965608	-0.587642	-0.82833
TNF	-1.68389	-0.349394	0.0618377	-0.258553	0.0631712	-0.538321	1.45019	1.25496
TNFAIP6	-0.154046	-0.613956	0.268415	-1.03738	-0.742301	-0.400869	0.582498	2.09764
TNFAIP8L3	-1.76645	-0.432132	-0.238999	-0.504551	0.854575	0.44202	1.56494	0.0805972
TNFSF15	-1.47471	-0.669025	-0.0940622	0.0255446	-0.610593	0.110013	1.74594	0.966892
TNFSF4	-1.84202	-0.342268	0.177565	0.690704	-0.699412	-0.0473555	0.605816	1.45697
TNIK	-1.54173	-0.739469	-0.0679794	-0.515637	-0.370883	0.803191	1.03661	1.39589
TNMD	0.941289	-0.158002	0.0331183	-0.515282	-1.06672	-0.666117	-0.552195	1.98391
TNN	0.417334	-0.999675	-0.313935	-0.887291	-0.692985	-0.251238	0.782141	1.94565
TNNC1	1.35315	-0.455179	-0.358838	-1.00142	-0.51362	-0.329051	-0.489151	1.79411
TNNC2	-0.00674915	-0.435321	-0.53011	-1.01919	-0.750488	0.978327	-0.217167	1.9807
TNNI1	0.830526	-0.425633	-0.54464	-1.07106	-0.475347	-0.258552	-0.146019	2.09073
TNNI2	-0.0684115	-0.381674	-0.454514	-1.0386	-0.705179	0.94649	-0.315899	2.01779
TNNI3	-1.75334	-0.615047	-0.077597	-0.143149	-0.219218	0.234113	1.51602	1.05822
TNNT1	-0.0211754	-0.335089	-0.557606	-0.964249	-0.516426	-0.000802887	0.0771784	2.31817
TNNT2	1.10402	-0.387545	-0.635934	-1.24378	-0.603612	-0.0871442	0.0356606	1.81834
TNNT3	-0.109846	-0.398285	-0.476801	-1.03744	-0.708053	0.921187	-0.222122	2.03136
TNXA	-0.160804	-0.585859	-0.298593	-0.868534	-0.781404	0.273093	0.169672	2.25243
TNXB	-0.0841194	-0.650888	-0.275992	-0.933447	-0.738938	0.295837	0.159841	2.22771
TOX	-1.31597	-0.766186	0.264978	0.459079	-1.03442	-0.143928	1.05293	1.48352
TOX2	-0.657159	-0.537796	-0.249103	-0.217138	-0.579771	2.41221	-0.0943116	-0.0769331
TPD52L1	2.15376	0.414774	-0.0976935	0.181764	-0.268886	-0.59984	-1.14044	-0.643436
TPH1	-1.8157	-0.234827	-0.371992	-0.635191	0.122792	0.700143	1.34529	0.889477
TPPP	-0.351494	-0.736523	-0.325923	-0.760747	-0.767084	0.217323	0.555356	2.16909
TPT1-PS5	-0.598677	1.7611	-0.598125	-0.591445	1.43775	-0.594338	-0.606903	-0.20937
TPT1-PS6	-0.98624	0.594355	-0.984303	0.140468	-0.992514	1.80181	0.639215	-0.212793
TRAC	-1.38741	-0.913394	0.0628981	-0.0121355	-0.749987	0.355347	1.16304	1.48164
TRAF3IP3	-1.64215	-0.836621	-0.059757	-0.337713	-0.293251	1.18105	1.11247	0.875967
TRAV10	-1.08063	-0.928663	-0.401842	-0.265683	-0.705717	0.679706	1.60148	1.10135
TRAV10D	-1.13379	-0.910523	-0.363546	-0.325985	-0.67847	0.741508	1.52288	1.14792
TRAV10N	-1.1763	-0.979543	-0.182962	-0.359498	-0.676052	0.724196	1.3034	1.34675
TRAV12-3	-1.50477	-1.07722	-0.211209	0.497239	-0.429696	0.423361	0.784218	1.51807
TRAV12D-2	-1.38003	-1.01421	0.552302	-0.54101	-0.374682	0.440108	1.6329	0.684624
TRAV12N-2	-1.37023	-1.03469	0.571683	-0.520288	-0.372622	0.433964	1.64616	0.646021
TRAV14D-1	-1.3861	-0.976782	-0.174184	0.56127	-0.667398	1.41156	1.15566	0.0759775
TRAV14D-2	-1.18826	-1.04107	-0.183157	0.279596	-0.503087	1.83493	0.875697	-0.074648
TRAV14D-3-DV8	-1.13764	-0.644534	-0.565325	-0.484254	-0.392522	1.77844	0.290406	1.15543
TRAV14N-1	-1.3861	-0.976782	-0.174184	0.56127	-0.667398	1.41156	1.15566	0.0759775
TRAV14N-2	-1.18826	-1.04107	-0.183157	0.279596	-0.503087	1.83493	0.875697	-0.074648
TRAV16	-1.28035	-0.868311	-0.406965	0.23618	-0.626408	0.2869	1.76286	0.896096
TRAV16D-DV11	-1.13298	-0.837313	-0.678083	0.344772	-0.60073	0.281979	1.83931	0.783046
TRAV16N	-1.16267	-0.699945	-0.703297	0.554956	-0.585962	0.14028	1.92657	0.530073
TRAV2	-1.49523	-1.09765	0.639185	0.421551	-0.819431	0.34633	1.29526	0.709983
TRAV21-DV12	-1.26081	-0.685045	-0.156384	0.00528543	-0.846981	0.134429	1.74716	1.06234
TRAV3-1	-0.972285	-0.699215	-0.0160788	-0.366496	-0.555456	-0.165477	0.598539	2.17647
TRAV3-3	-1.13783	-0.767223	0.23211	-0.205996	-0.813557	-0.115793	0.955889	1.8524
TRAV3-4	-1.12096	-0.597399	0.0974751	-0.227549	-0.639722	-0.337624	0.776681	2.0491
TRAV3D-3	-1.17899	-0.801389	0.319796	-0.116611	-0.848102	-0.0535819	0.819089	1.85979
TRAV3N-3	-1.18056	-0.79833	0.318973	-0.117172	-0.845615	-0.0530918	0.810796	1.865
TRAV6-6	-1.2157	-0.559214	-0.130858	-0.199969	-0.635347	0.298749	0.305519	2.13682
TRAV6D-4	-0.826097	-0.798606	-0.541416	-0.528591	-0.520073	0.110995	1.48984	1.61395
TRAV6D-6	-1.2157	-0.559214	-0.130858	-0.199969	-0.635347	0.298749	0.305519	2.13682
TRAV6D-7	-1.45079	-0.672499	0.045472	0.27675	-0.794466	-0.109897	1.17754	1.52789
TRAV6N-5	-1.35816	-1.12514	1.26525	-0.202879	-0.766453	0.862762	0.523888	0.800729
TRAV6N-6	-1.18989	-0.670448	-0.353792	0.244548	-0.620443	0.701054	-0.125363	2.01433
TRAV6N-7	-1.45079	-0.672499	0.045472	0.27675	-0.794466	-0.109897	1.17754	1.52789
TRAV7-3	-1.09009	-0.866013	0.176669	0.0298445	-0.714878	-0.320465	0.873828	1.9111
TRAV7-4	-1.66374	-0.907263	1.20904	-0.349233	-0.460801	0.839045	0.565566	0.767385
TRAV7D-3	-1.16614	-0.962647	0.361494	0.279433	-0.760408	-0.280211	0.693577	1.8349
TRAV7D-4	-1.66231	-0.874263	1.34026	-0.285814	-0.514358	0.650122	0.693626	0.652736
TRAV7N-4	-1.4981	-0.799799	1.35057	-0.610344	-0.531768	0.607082	0.450129	1.03223
TRAV8D-1	-1.20507	-1.0266	-0.0968742	-0.313262	-0.352976	1.68606	0.123967	1.18475
TRAV8D-2	-1.29899	-0.942183	0.332117	0.303184	-0.833736	0.240658	1.82473	0.374218
TRAV9-1	-1.23221	-0.784417	-0.145662	-0.613507	-0.438064	0.657812	0.740702	1.81535
TRAV9-4	-1.59952	-1.10861	0.241786	0.355355	-0.619212	0.705618	0.792058	1.23252
TRAV9D-1	-1.21716	-0.758574	-0.0666191	-0.492948	-0.525167	0.471328	0.644244	1.9449
TRAV9N-1	-1.1891	-0.630281	-0.281862	-0.612551	-0.391461	0.595091	0.521505	1.98866
TRBC1	-1.44643	-0.849672	0.0838857	-0.240958	-0.610549	0.380886	1.38692	1.29591
TRBC2	-1.30858	-0.914462	-0.0045169	-0.00118251	-0.853281	0.428963	1.4263	1.22676
TRBD1	-1.65677	-0.891463	0.480606	-0.545724	0.0216782	0.281724	1.45817	0.851778
TRBJ1-3	-1.98976	-0.572117	0.476696	-0.522184	0.477375	0.212177	1.18441	0.733407
TRBJ1-4	-1.79773	-0.774711	0.01666	-0.378461	0.0300204	0.599333	1.21609	1.0888
TRBJ1-5	-1.7862	-0.687174	0.156672	-0.578366	0.179794	0.428987	1.41548	0.870805
TRBJ1-6	-1.80103	-0.629901	0.265526	-0.429247	-0.241237	0.459065	1.11359	1.26323
TRBJ1-7	-1.90953	-0.754776	0.899594	-0.470008	-0.012663	0.614396	0.962852	0.670139
TRBJ2-1	-1.47159	-0.78609	-0.211062	-0.341968	-0.497578	0.785683	1.32589	1.19672
TRBJ2-2	-1.43244	-0.648459	-0.431433	0.0506847	-0.675734	0.624734	0.846872	1.66578
TRBJ2-3	-1.32499	-0.835295	-0.132852	0.0480797	-0.851257	0.571518	0.882823	1.64197
TRBJ2-4	-1.27749	-1.03819	-0.236302	-0.0728931	-0.607522	0.639206	1.08555	1.50764
TRBJ2-5	-1.36149	-1.03029	0.142026	0.229155	-0.835274	0.374563	1.4594	1.02191
TRBJ2-6	-1.12815	-0.960832	-0.105899	-0.0294335	-1.03859	1.04575	0.824101	1.39305
TRBV1	-1.20312	-0.779892	-0.482845	-0.311699	-0.377222	0.342126	0.959588	1.85306
TRBV12-2	-1.16382	-0.979927	-0.264674	-0.0654028	-0.728968	0.573306	0.931489	1.698
TRBV13-1	-1.2026	-0.82329	-0.185289	-0.120039	-0.909466	0.729879	1.65243	0.858378
TRBV13-2	-1.18242	-0.897693	-0.437186	0.0704145	-0.715467	0.400855	1.14154	1.61995
TRBV13-3	-1.22327	-0.95806	-0.127885	-0.27808	-0.714053	0.672476	1.50741	1.12146
TRBV14	-1.34224	-0.790717	-0.37915	-0.0878748	-0.72109	0.721088	1.32999	1.26999
TRBV15	-0.932703	-0.745714	-0.514513	0.452618	-0.606981	0.0316557	2.1712	0.14444
TRBV16	-1.34762	-0.606066	-0.480351	0.817611	-0.664757	0.519111	1.79031	-0.0282444
TRBV17	-1.19351	-0.528411	-0.0179061	0.675028	-0.87472	-0.712221	1.16451	1.48723
TRBV19	-1.31183	-0.839367	0.130761	0.0607871	-0.978633	0.296736	1.22299	1.41855
TRBV2	-1.19901	-0.784545	-0.322867	-0.184437	-0.820687	0.633244	1.06763	1.61067
TRBV20	-1.03443	-0.600721	-0.448707	-0.115738	0.0449948	2.31023	-0.117101	-0.0385256
TRBV29	-1.25265	-0.804083	0.531965	-0.576461	-0.612379	0.000559782	1.59495	1.1181
TRBV3	-1.45055	-0.539778	-0.362466	0.114927	-0.788777	0.780629	0.528831	1.71719
TRBV31	-1.2782	-0.834685	0.240551	-0.361974	-0.729084	0.293239	0.948919	1.72123
TRDC	-2.06294	-0.0441767	0.287611	-0.511745	1.38797	0.463798	0.505467	-0.0259874
TRDV2-2	-2.00979	-0.103385	0.105053	-0.43613	0.919857	0.629021	1.19139	-0.296014
TRDV4	-1.8122	-0.337784	0.0373022	-0.630165	0.105302	0.233012	1.55375	0.850785
TREML4	-2.18321	0.049184	0.060947	0.409836	-0.389363	0.119793	1.07967	0.853147
TRF	-0.968339	-0.500854	-0.525943	-0.539745	-0.747174	0.432965	0.955963	1.89313
TRGV2	-1.27424	-0.776297	-0.207937	1.01483	-0.937796	-0.130673	0.900021	1.41209
TRIM29	1.53097	0.010819	-0.994392	-0.628712	-0.898658	-0.541498	1.47266	0.0488071
TRIM30B	-0.359283	-0.627051	-0.0132415	-0.486178	2.41384	-0.264752	-0.0822262	-0.581111
TRIM55	-0.213796	-0.355365	-0.3159	-1.14862	-0.529817	0.409604	-0.0721278	2.22603
TRIM63	1.62262	-0.0386161	-0.137182	-1.66014	-0.433426	0.370381	-0.64524	0.921608
TRIM66	1.91427	0.161782	0.260168	0.546084	-0.0926587	-0.559638	-0.854937	-1.37507
TRIM72	0.264765	-0.271781	-0.59469	-1.3485	-0.513384	0.585653	-0.13668	2.01462
[truncated: 84 more rows]
