# Supplementary material for: Temporally restricted activation of IFNβ signaling underlies response to immune checkpoint therapy in mice
Source: Nat Commun. 2022 Aug 19;13:4895. doi: 10.1038/s41467-022-32567-8 (PMC9390963; doi:10.1038/s41467-022-32567-8)
Supplement: Supplementary file 13 — Source Data [file 41467_2022_32567_MOESM13_ESM.zip › Source data files/Source data - Figure 4c-d.xlsx]

## Sheet: Figure 4c,d
Figure 4c,d		Deconvolution analysis on bulk RNA seq data from AB1 and Renca using an IFNβ-stimulated T cell signature between responders and non-responders
AB1	IFNB
Day 0 RS	0.294432	0.218606	0.253252	0.24175	0.212383	0.276051	0.19392	0.190142	0.215503	0.240101	0.274414	0.141691
Day 0 NR	0.04768	0.015922	0.058377	0.031186	0.104503	0.113664	0.220153	0.118662	0.089178	0.092407	0.10487	0.050746
Day 2 RS	0.24695	0.028268	0.088926	0.050157	0.113836	0.129167	0.089977	0.011658
Day 2 NR	0.201389	0.16532	0.135505	0.209165	0.194302	0.128851	0.119679	0.227828
Day 4 RS	0.01546	0.03266	0.055106	0.032148	0.1186	0.082012	0.187244	0.079729
Day 4 NR	0.085512	0.035071	0.218675	0.155735	0.206055	0.271448	0.181939	0.243411
Day 6 RS	0.158896	0.034094	0.108039	0.166174	0.019274	0.004855	0.110335	0.106254
Day 6 NR	0.165008	0.14502	0.146041	0.180926	0.183751	0.175414	0.241204	0.155543
RENCA	IFNB
Day 0 RS	0.005324	0.005673	0.003782	0.019783	0.017185	0.02279	0.027927	0.07154	0.009702	0.011817	0.033585	0.048937
Day 0 NR	0	0	0.014794	0	0.001	0.008856	0.006006	0	0.004286	0.00141	0	0.004366
Day 2 RS	0.134491	0.151311	0.169687	0.093356	0.10694	0.150607	0.147787	0.170049
Day 2 NR	0.002624	0.108496	0.096425	0.104585	0.147902	0.137339	0	0.029662
Day 4 RS	0.076844	0.066051	0.100012	0.110972	0.091395	0.148009	0.088299	0.068135
Day 4 NR	0.145823	0.069083	0.105333	0.028735	0.118118	0.028507	0.099497	0.124373
Day 6 RS	0	0.070854	0.006218	0.022746	0.091681	0.083362	0.025261	0.087682
Day 6 NR	0.003419	0.100346	0.048331	0.104795	0.103724	0.072468	0.15117	0.020649
