# Supplementary material for: Temporally restricted activation of IFNβ signaling underlies response to immune checkpoint therapy in mice
Source: Nat Commun. 2022 Aug 19;13:4895. doi: 10.1038/s41467-022-32567-8 (PMC9390963; doi:10.1038/s41467-022-32567-8)
Supplement: Supplementary file 13 — Source Data [file 41467_2022_32567_MOESM13_ESM.zip › Source data files/Source data - Figure 4j-n.xlsx]

## Sheet: Figure 4j-n
Figure 4j-n		Flow cytometry: Proportion of T cells shown as % of CD45+ cells
		CD8+
PBS		1.71	1.32	0.38	2.18	1.46
Chronic IFNβ		9.82	1.44	2.23	3.59	0.36
On/off IFNβ		9.35	7.19	5.65	4.9	8.86
	ICOS+					Ki67+					LAG3+					PD1+					TIM3+
PBS	0.055	0.11	0	0.46	0.15	0.485	0.071	0.095	0.25	0.15	0.14	0.19	0	0.76	0.29	0.16	0.25	0.063	0.1	0.22	0.175	0.23	0.032	0.41	0.073
Chronic IFNβ	0.11	0.11	0	0.082	0.033	0.76	0.4	0.39	0.65	0.098	0	0.037	0.57	0.082	0.082	0.29	0.26	0.7	0.49	0.016	0.036	0.091	0.7	0.16	0.082
On/off IFNβ	0.041	0.077	0.14	0.31	2.37	1.21	2.03	3.09	1.76	0.77	0	0.026	0.00763	0.38	0.99	0.62	1.57	2.33	1.76	4.73	0.19	0.31	0.6	0.61	1.03
		CD4+
PBS		4.01	2.98	1.87	6.86	3.14
Chronic IFNβ		15	5.28	4.15	2.2	0.51
On/off IFNβ		16.5	16	14	7.36	5.42
	ICOS+					Ki67+					LAG3+					PD1+					TIM3+
PBS	1.795	0.95	0.86	3.76	1.61	1.89	0.89	0.7	2.9	1.31	0.06	0.11	0	0.1	0.15	0.655	0.3	0.16	1.42	0.73	0.295	0.17	0.032	0.25	0.22
Chronic IFNβ	1.23	1.95	1.27	0.82	0.18	1.63	2.06	1.27	0.73	0.18	0.11	0.055	0.13	0	0	0.51	1.42	1.05	0.24	0.18	0.33	0.53	0.22	0.16	0.049
On/off IFNβ	4.97	8.37	10	3.75	1.63	3.89	5.75	6.96	3.37	1.81	0.4	0.77	0.62	0.15	0.086	1.61	2.08	2.3	1.69	2.49	1.02	1.03	1.32	0.69	0.52
	FoxP3+					Foxp3-
PBS	7.5	2.74	1.77	6.25	2.92	1.49	0.21	0.095	0.61	0.22
Chronic IFNβ	11.7	4.45	3.63	2.04	0.46	3.47	0.82	0.52	0.16	0.049
On/off IFNβ	9.01	10.2	4.59	5.82	5.08	7.18	3.62	9.28	1.53	0.34
