# Supplementary material for: Temporally restricted activation of IFNβ signaling underlies response to immune checkpoint therapy in mice
Source: Nat Commun. 2022 Aug 19;13:4895. doi: 10.1038/s41467-022-32567-8 (PMC9390963; doi:10.1038/s41467-022-32567-8)
Supplement: Supplementary file 13 — Source Data [file 41467_2022_32567_MOESM13_ESM.zip › Source data files/Source data - Figure 5g,j.xlsx]

## Sheet: Figure 5g,j
Figure 5g	Flow cytometry of Irf1 expressing cell populations
Cell subset:	CD11b+ Ly6C-	CD11b+ Ly6C+	CD11b- Ly6C+	CD11b- Ly6C-	CD45-
% of Irf1+ cells	6.63079	57.3735	4.29494	30.4629	1.23789
	12.8487	57.8771	8.77416	18.7522	1.74789
	5.99762	64.1983	5.21814	22.4099	2.17603
	2.02057	56.7453	15.729	23.2305	2.27465
	14.3263	54.6719	7.50026	22.5429	0.958601
	5.07209	62.7528	5.91225	23.1304	3.13246
Figure 5j	Flow cytometry on AE17 tumours from Ifnb1tm1Lky mice two days after ICB, with response defined using the bilateral tumour model
	IFNβ+
RS	18.1	11.7	13.4	14.4
NR	8.36	10.3
