# Supplementary material for: Temporally restricted activation of IFNβ signaling underlies response to immune checkpoint therapy in mice
Source: Nat Commun. 2022 Aug 19;13:4895. doi: 10.1038/s41467-022-32567-8 (PMC9390963; doi:10.1038/s41467-022-32567-8)
Supplement: Supplementary file 13 — Source Data [file 41467_2022_32567_MOESM13_ESM.zip › Source data files/Source data - Supp Figure 1c-d.xlsx]

## Sheet: Supp Figure 1
Figure S1c,d		CIBERSORT absolute - all cell subsets
		B cells memory												B cells naive												Dendritic cells activated												Dendritic cells resting
AB1_RS	0	0.381879	1.266	0.873369	1.45414	0	0.151839	0.43758	1.13	0	0.323181	0.837126	0	0	0	0	0	0.107118	0	0	0	0.184293	0	0	0.714168	0	0	0	0	0	0	0	0	0	0	0	0	0.161526	0.631661	0.06145	0.11498	0.02016	0.043366	0.315594	0.128935	0	0.07085	0.141962	0.330884
	2	0.21262	3.14289	1.54034	0.48588	1.5132	0.94459	1.61343	10.6445					0	0	0	0	0	0	0	8.87378					0	0	0	0	0	0	0	2.93748					0.157342	0.890674	0.777225	0.370296	1.04137	1.19986	0.241235	0.014397
	4	2.25678	0.27179	0	3.01536	3.75791	1.68424	0.51599	0.51044					0	0	0.53076	0	0	0	0	0					0	0	0	0	0	0	0	0					0.505826	0.321894	0.316085	0.353678	0.555409	0.442303	0.428721	0.533612
	6	1.5284	2.12872	2.48914	2.38724	5.91744	5.93164	2.47456	3.26324					0	0	0	0	0	0	0	0					0	0	0	0	0	0	0	0					0.277477	1.03042	0.988678	1.25895	1.50566	0.318061	0.771019	0.327965
		B cells memory												B cells naive												Dendritic cells activated												Dendritic cells resting
AB1_NR	0	0.499163	0.325315	0	1.01204	0.081597	0	0.354775	0.003177	0.081439	0	0.193173	0.362594	0	0	0.373487	0	0.239739	0.748767	0	0.529742	0	0.66691	0.222561	0	0	0	0	0	0	0	0	0	0	0	0	0	0.712006	0.170562	0.237264	0	0.104037	0.177389	0.171419	0.029007	0.261734	0.765239	0.338297	0.895826
	2	0.091485	0	1.67058	0	0.931125	0.46462	0.411991	1.95229					0.545772	0.806913	0	1.18076	0	0.052404	0	0					0	0	0	0	0	0	0	0					0.107613	0.148726	0.002343	0	0.3577	0.733543	0	0.119947
	4	0	3.07918	1.68951	0	1.43533	0.753118	0.554509	0.220999					1.12197	0	0	0.945177	0	0	0	0.206135					0	0	0	0	0	0	0	0					0.27842	0.105436	0.102175	0.234718	0.322485	0	0.019473	0.041272
	6	1.0262	0	2.22366	1.7282	1.86267	0	1.30531	1.38531					0	0.883532	0	0	0	0.522801	0	0					0	0	0	0	0	0	0	0					0	0.173562	0.083142	0	0.019506	0	0	0.130717
		B cells memory												B cells naive												Dendritic cells activated												Dendritic cells resting
Renca_RS	0	2.27265	1.25004	2.56631	2.34881	1.74199	2.14641	2.06501	2.38545	2.93899	1.6843	1.71536	0.209957	0	0	0	0	0	0	0	0	0	0	0	0.216949	0	0	0	0	0	0	0	0	0	0	0	0	0.881279	0.876797	0.866918	0.846602	1.0651	1.09427	1.01622	1.24763	0.846176	1.04533	0.636373	0.841451
	2	0.639247	2.30359	3.07908	1.1029	0.99598	2.09089	3.32113	3.35138					0.12731	0	0	0.190319	0	0	0	0					0.39495	0.802251	0.880316	0.387414	0	0	1.32393	3.29268					1.50841	1.08377	1.06682	0.964241	1.3059	1.01263	1.00223	1.10225
	4	3.68064	3.09079	1.87596	3.00351	1.6313	0	2.64265	2.56496					0	0	0	0	0	0.782955	0	0					0.639761	0	2.61541	0	1.68572	2.92648	1.30613	2.5942					1.17993	0.563478	0.720428	0.465407	1.24209	1.47485	1.30888	1.46654
	6	5.00285	1.50995	1.55291	1.43749	1.45094	0.79211	0	3.14636					0	0	0	0	0	0.007505	0.996737	0					0	0	0	0	0	1.49359	0.929913	0.37741					0.660689	0.420451	1.02123	0.83906	1.22965	1.33784	0.757849	1.37109
		B cells memory												B cells naive												Dendritic cells activated												Dendritic cells resting
Renca_NR	0	1.54143	1.45846	1.95656	0.708832	1.77793	0.213494	1.32596	2.09791	0.008951	2.21689	0.983662	2.10268	0	0	0	0	0	0.36806	0	0	0.325712	0	0	0	0.05841	0	0	0.035473	0	0	0	0	0	0	0	0	1.0137	0.812883	1.00508	0.914103	0.993786	1.00716	1.01638	0.82563	0.812375	0.954144	1.01778	0.839437
	2	0.936074	1.2727	1.8754	0.709055	1.2766	0.964535	0.135316	1.69449					0	0.018655	0	0	0.243957	0.226761	0	0					0	0.109575	0.305144	0	0	0	0	0					0.950955	0.886874	0.876783	1.31205	0.761413	0.828411	0.950942	0.928804
	4	3.26814	2.98746	0.046194	0	0.460403	0.252909	0.476253	0.708313					0	0	0.465577	0.230108	0.241304	0.061632	0.358331	0.484448					0	0	0	0.406996	0.868709	0	0.955006	0					1.11633	0.961477	1.1098	1.42505	1.34146	0.924508	1.02677	1.08987
	6	0.374458	0.315977	0	3.01769	0.547585	0.356067	0.539506	2.43807					0.538565	0.244991	1.02104	0	0.44035	0.585154	0.052872	0					0	0	0	0.862047	0	5.36962	0	0					0.651591	1.46646	0.855307	1.41967	1.00615	2.49313	1.13754	1.13153
[truncated: 216 more columns]
