# Supplementary material for: Temporally restricted activation of IFNβ signaling underlies response to immune checkpoint therapy in mice
Source: Nat Commun. 2022 Aug 19;13:4895. doi: 10.1038/s41467-022-32567-8 (PMC9390963; doi:10.1038/s41467-022-32567-8)
Supplement: Supplementary file 13 — Source Data [file 41467_2022_32567_MOESM13_ESM.zip › Source data files/Source data - Supp Figure 2.xlsx]

## Sheet: Supp Figure 2
Figure S2	Checkpoint expression (VST) from bulk RNAseq data
AB1	d0_RS												d0_NR												d2_RS												d2_NR												d4_RS
Ctla4	9.51115	9.94647	9.61012	10.2525	9.98005	9.61365	10.1824	9.98191	10.0583	9.86659	9.85552	9.54148	8.25627	6.04475	8.37358	7.9658	8.08076	8.79065	8.92593	8.79222	6.01957	8.88633	9.51785	7.2217	7.26601	8.91008	7.94349	9.85002	9.21772	8.86095	8.67228	9.47909					7.48366	8.37827	8.87383	7.59838	7.24384	8.19094	8.42022	7.87284					9.85538
Icos	10.2907	10.5682	10.3129	10.7622	10.7409	9.8804	11.0249	10.5938	10.7296	10.9279	10.6809	9.88924	8.84867	6.9842	8.86562	8.43423	8.92884	9.26662	9.2332	9.06087	6.61498	9.12118	9.64245	7.66571	8.81152	10.5173	9.6048	10.4895	10.1739	9.5518	9.86001	10.6255					9.13155	9.19037	9.7316	8.65094	8.48987	9.50677	9.30407	8.9694					11.1644
Lag3	9.81544	9.43313	10.2923	10.5685	10.2913	9.8646	10.5632	10.3479	10.4576	10.8593	10.1716	9.39785	8.54681	8.21953	9.49311	8.66822	8.28513	9.27508	10.0492	9.44137	8.16418	8.84901	8.77961	7.80059	9.50856	10.5778	10.5845	10.9919	11.0183	10.5845	10.5024	9.14734					9.67399	9.58811	10.1022	9.66043	9.25564	10.2829	9.81259	10.2362					11.0621
Btla	8.57747	8.72588	8.89222	9.0846	9.07746	8.68202	9.20017	8.71702	9.10015	8.14975	8.82093	8.85094	8.16896	7.39972	7.62811	8.04436	7.9948	8.14606	8.07916	8.32939	6.74241	8.476	8.55194	7.87583	9.2961	9.50035	8.86428	9.06181	9.0479	9.02545	9.46997	12.4954					8.66212	9.22804	9.17069	8.87069	9.15772	8.90914	9.30407	9.40077					8.89175
Pdcd1lg2	9.8635	11.2265	9.87448	11.0427	10.3973	9.4914	11.5507	10.9871	10.6134	11.1075	10.7021	8.21057	7.59593	5.68747	9.09394	6.92876	6.98024	7.43056	8.22195	6.76452	5.32988	7.51539	7.81921	6.21089	10.5525	11.3692	10.3094	10.7113	11.1473	10.4077	10.1378	7.87427					10.2524	9.00025	8.66037	8.6782	8.48987	9.48388	9.3609	9.62316					10.9171
Pdcd1	8.44912	8.74663	8.62581	9.64731	9.70628	8.50571	9.59466	9.58306	9.89623	9.66737	8.69252	8.60422	7.23994	6.22142	7.42173	7.12834	7.33101	7.63566	7.30154	7.34095	6.33409	7.31027	7.94207	6.54283	8.38189	10.696	10.6807	11.3748	11.2348	10.7436	10.9746	8.55695					8.15625	9.29583	10.2305	8.95948	8.64977	10.08	9.76286	9.91024					12.1824
Cd274 (Pdl1)	13.0315	13.3804	13.2227	13.535	13.4608	13.5615	13.7204	13.404	13.6221	13.8497	13.5601	11.5115	9.99407	9.50975	12.4301	10.4406	10.5046	11.3382	12.7141	11.7934	9.59018	10.9222	11.8492	9.30649	13.1615	13.0644	12.5607	12.2236	12.6309	12.9171	12.518	11.3777					13.3642	12.2258	12.038	12.5296	12.3216	12.1583	12.3522	12.8569					12.5181
Havcr2 (tim3)	10.9092	10.6856	10.6414	10.7306	11.2157	10.2571	10.7473	11.03	11.1713	11.3622	10.8004	11.045	10.2028	9.24896	9.36715	10.0022	10.031	10.3839	9.94139	9.62713	9.29332	10.1245	10.7184	10.3816	10.5545	10.772	10.9842	11.1386	11.0586	11.02	11.2172	9.23429					10.3308	10.4159	11.1597	10.4055	10.7022	10.9296	10.7057	11.1755					11.1969
Nos2	10.2102	11.4235	10.7661	12.1908	10.8913	11.1186	11.9514	11.5222	12.0491	12.4104	11.356	8.19158	7.29063	7.02644	11.4964	7.09696	7.41723	7.89426	9.79586	7.27025	6.96731	7.75823	8.26737	7.20228	11.5869	12.4598	9.19694	9.3448	9.98951	10.1641	9.24894	7.20705					11.222	8.26193	8.37991	8.75703	8.26833	8.9763	8.98924	10.4084					10.3981
Arg2	9.42076	9.91931	9.14278	10.3555	9.95912	9.56364	11.0784	9.95043	10.7169	10.7157	10.3535	8.7733	7.88638	6.81356	8.71576	6.68241	7.79505	7.66178	8.44212	7.61479	7.16146	8.19387	8.61232	8.00429	9.45721	10.7227	10.1178	10.6802	10.2159	9.73174	9.6708	7.9261					9.48704	8.65039	9.83238	8.57318	8.62433	9.77534	9.59302	9.44208					11.1663
RENCA	d0_RS												d0_NR												d2_RS												d2_NR												d4_RS
Ctla4	8.86715	8.45019	8.12073	8.29533	8.8875	8.84705	8.24537	10.8687	8.9284	9.69914	10.0488	9.2828	7.9236	8.16358	8.91778	7.25879	8.36964	7.08165	8.63082	8.19029	8.32782	7.75551	8.93068	8.71377	8.96876	7.65884	7.33737	7.38716	7.43037	6.3334	7.43513	9.88102					6.93236	7.04392	7.7943	7.44991	7.31082	6.82932	6.59764	8.46439					11.1502
Icos	9.50843	9.2971	8.9483	9.25007	9.56905	9.49561	9.07644	10.7236	9.32801	10.2224	10.3605	10.1374	8.92865	8.76955	9.81643	7.71708	8.72299	7.72566	9.10038	8.77284	8.78212	8.21448	9.32993	9.16861	9.96983	8.91327	9.13742	8.51931	9.12163	8.24606	9.03288	11.0963					8.02726	8.39161	8.81054	9.01026	8.88215	8.62801	7.95163	9.60401					11.3044
Lag3	8.44321	8.51243	8.22669	8.83788	8.94407	9.00743	8.85087	9.20797	8.15679	8.38196	8.83512	9.46299	7.35643	7.91883	8.12059	6.89396	8.23874	7.13104	7.80355	7.79367	7.50261	7.20068	8.27756	8.09505	9.55348	8.29521	9.61293	7.82157	9.59243	8.51663	8.8527	10.5194					6.67248	8.26433	8.11216	8.28656	9.04169	8.03377	6.85607	7.4972					11.0421
Btla	8.20325	8.09568	8.26864	8.54347	8.33963	8.22838	8.53478	8.65614	8.37887	8.20725	8.26782	8.72292	7.892	8.17221	8.27202	7.33716	8.12966	7.53109	8.08137	7.78075	7.70977	7.50069	8.32798	7.94123	8.88152	8.20174	8.25192	7.81541	8.60206	8.34642	8.53369	9.01128					7.39316	7.74127	8.27813	8.32226	8.40368	8.18657	6.47312	7.79956					9.47414
Pdcd1lg2	7.62039	7.37119	7.22142	7.60321	7.94409	7.98422	8.05177	8.22333	6.88081	7.3799	7.7581	8.11766	7.3252	6.53862	7.95678	7.21794	7.07277	6.75377	6.70339	6.87003	6.73603	6.53949	6.92427	6.99906	10.9401	9.86277	10.2584	8.80686	10.1767	9.36946	10.096	11.108					7.18115	8.36428	9.00991	9.42208	9.51474	8.76778	6.53674	7.2854					10.8534
Pdcd1	8.19035	8.47981	7.78134	8.32731	9.35417	8.92116	8.65852	9.50798	8.36854	9.19249	9.44924	9.53818	7.09452	7.70343	8.40111	6.88354	7.70273	6.3136	7.10614	7.4298	7.68545	6.89576	7.91809	7.54194	10.7211	9.25433	10.0404	7.86993	10.3939	8.80654	9.24782	11.452					7.29106	8.7773	8.79582	9.06045	9.70924	8.2914	6.53674	7.78619					12.3426
Cd274 (Pdl1)	11.1939	11.0899	11.1729	11.3591	11.3961	11.5346	11.6382	12.0909	11.4422	11.3541	11.8901	11.567	11.0441	10.844	11.7271	10.7869	10.9223	10.7794	11.041	10.9974	10.9538	10.8486	11.1864	11.1073	13.6676	13.4006	13.3916	12.3892	12.7086	12.9344	13.1238	13.4466					11.2241	12.0114	12.5593	13.0259	13.0028	12.7492	10.7726	11.2026					13.1685
Havcr2 (tim3)	8.73428	8.94559	8.74047	8.94992	9.36664	9.53789	9.19659	9.76622	8.86002	9.35726	9.35619	9.69244	8.35674	8.81984	9.36835	8.61276	9.29706	8.31132	8.20019	8.75974	9.20036	8.28548	9.17332	9.43073	10.4218	9.52388	10.0907	9.13321	10.3247	9.96484	9.86022	10.4865					7.88276	8.92799	8.99452	9.61511	10.2788	9.19895	7.99174	8.42183					10.8628
Nos2	8.51393	8.66206	8.58647	8.70427	9.55277	9.65444	9.0124	9.555	7.98486	9.02995	9.79246	9.37	7.74645	7.69146	9.6605	7.85123	8.4742	7.35535	7.55497	7.95761	8.11979	7.58574	8.53101	7.65628	12.3865	11.5649	11.8015	9.71907	11.8603	10.4694	11.3289	12.4208					8.05864	9.37622	9.86142	11.1809	11.3006	9.77896	7.25548	8.35554					10.6432
Arg2	8.73131	8.2194	8.43998	8.12842	8.88172	8.74087	8.36134	9.09583	8.54399	9.20804	8.96686	8.94489	7.96973	7.55284	8.84937	8.24156	7.73549	7.26978	7.52613	8.32092	8.39931	7.31385	7.96983	7.78248	9.81122	8.34208	9.19636	8.19812	9.7322	8.26016	8.76954	10.382					7.98432	8.2936	8.34842	8.70541	8.48638	8.04381	7.81776	8.439					10.5101
[truncated: 31 more columns]
