# Supplementary material for: Temporally restricted activation of IFNβ signaling underlies response to immune checkpoint therapy in mice
Source: Nat Commun. 2022 Aug 19;13:4895. doi: 10.1038/s41467-022-32567-8 (PMC9390963; doi:10.1038/s41467-022-32567-8)
Supplement: Supplementary file 13 — Source Data [file 41467_2022_32567_MOESM13_ESM.zip › Source data files/Source data - Supp Figure 3.xlsx]

## Sheet: Supp Figure 3
Figure S3	Correlation analysis of the trendlines between responders and non-responders of each cluster identified by TCseq
Trendline per Cluster, for RS and NR:
AB1	C1_NR			C1_RS			C2_NR			C2_RS			C3_NR			C3_RS			C4_NR			C4_RS
Time	Mean	SD	N	Mean	SD	N	Mean	SD	N	Mean	SD	N	Mean	SD	N	Mean	SD	N	Mean	SD	N	Mean	SD	N
0	-1.78594	0.372315	846	0.097194	0.55274	846	-1.12582	0.437101	887	-0.57048	0.382866	887	1.63944	0.461302	1367	0.036189	0.355113	1367	-1.23853	0.6369	542	1.41987	0.768142	542
2	-0.36411	0.447355	846	0.47446	0.55261	846	-0.62814	0.382645	887	0.157317	0.535457	887	0.466705	0.415035	1367	-0.53523	0.2544	1367	0.022443	0.630873	542	0.042503	0.578725	542
4	0.099283	0.388861	846	1.12839	0.459931	846	-0.10799	0.386233	887	1.11546	0.491552	887	0.117955	0.289313	1367	-1.11794	0.21085	1367	0.32991	0.538724	542	0.059675	0.600727	542
6	-0.26378	0.470003	846	0.614501	0.423864	846	-0.27408	0.481023	887	1.43373	0.456253	887	0.536668	0.418984	1367	-1.14379	0.25898	1367	-0.06196	0.622996	542	-0.57392	0.483981	542
Renca	C1_NR			C1_RS			C2_NR			C2_RS			C3_NR			C3_RS			C4_NR			C4_RS
Time	Mean	SD	N	Mean	SD	N	Mean	SD	N	Mean	SD	N	Mean	SD	N	Mean	SD	N	Mean	SD	N	Mean	SD	N
0	-1.191	0.316448	895	-0.79219	0.434089	895	-0.76988	0.320457	1007	-0.50637	0.402015	1007	1.41907	0.540296	607	1.00952	0.445439	607	-1.12773	0.431063	674	-0.72658	0.542436	674
2	-0.6248	0.326265	895	0.461221	0.518902	895	-0.7698	0.305428	1007	-0.33021	0.362094	1007	0.326775	0.439629	607	-0.16538	0.636184	607	0.191739	0.530219	674	1.60587	0.521852	674
4	-0.46684	0.447205	895	0.876815	0.473975	895	-0.52848	0.378366	1007	0.652375	0.483765	1007	-0.04201	0.448548	607	-0.9207	0.340777	607	-0.12927	0.547065	674	0.354822	0.673909	674
6	0.535118	0.51386	895	1.20166	0.529908	895	0.400198	0.431878	1007	1.85217	0.318231	1007	-0.68142	0.297425	607	-0.94586	0.361141	607	0.124703	0.550188	674	-0.29355	0.500728	674
Output: Pearson r
AB1
	C1_NR	C1_RS	C2_NR	C2_RS	C3_NR	C3_RS	C4_NR	C4_RS
C1_NR	1	0.888424	0.95092	0.848438	-0.994861	-0.916645	0.995045	-0.88128
C1_RS	0.888424	1	0.93395	0.788351	-0.893918	-0.861341	0.877124	-0.627143
C2_NR	0.95092	0.93395	1	0.947649	-0.926472	-0.984617	0.91961	-0.851344
C2_RS	0.848438	0.788351	0.947649	1	-0.793941	-0.987853	0.791611	-0.89442
C3_NR	-0.994861	-0.893918	-0.926472	-0.793941	1	0.875983	-0.999317	0.836808
C3_RS	-0.916645	-0.861341	-0.984617	-0.987853	0.875983	1	-0.872591	0.900143
C4_NR	0.995045	0.877124	0.91961	0.791611	-0.999317	-0.872591	1	-0.849696
C4_RS	-0.88128	-0.627143	-0.851344	-0.89442	0.836808	0.900143	-0.849696	1
Renca
	C1_NR	C1_RS	C2_NR	C2_RS	C3_NR	C3_RS	C4_NR	C4_RS
C1_NR	1	0.877264	0.941715	0.951701	-0.944343	-0.819572	0.713237	-0.0227327
C1_RS	0.877264	1	0.686302	0.815748	-0.986303	-0.986531	0.892643	0.324314
C2_NR	0.941715	0.686302	1	0.959073	-0.794741	-0.631769	0.437876	-0.347525
C2_RS	0.951701	0.815748	0.959073	1	-0.887866	-0.798169	0.526731	-0.262273
C3_NR	-0.944343	-0.986303	-0.794741	-0.887866	1	0.958251	-0.853285	-0.209251
C3_RS	-0.819572	-0.986531	-0.631769	-0.798169	0.958251	1	-0.837892	-0.288659
C4_NR	0.713237	0.892643	0.437876	0.526731	-0.853285	-0.837892	1	0.679788
C4_RS	-0.0227327	0.324314	-0.347525	-0.262273	-0.209251	-0.288659	0.679788	1
