# Supplementary material for: Temporally restricted activation of IFNβ signaling underlies response to immune checkpoint therapy in mice
Source: Nat Commun. 2022 Aug 19;13:4895. doi: 10.1038/s41467-022-32567-8 (PMC9390963; doi:10.1038/s41467-022-32567-8)
Supplement: Supplementary file 13 — Source Data [file 41467_2022_32567_MOESM13_ESM.zip › Source data files/Source data - Supp Figure 5a-b.xlsx]

## Sheet: Supp Figure 5
Figure S5a,b	Poly(I:C) induces IFNβ production in Ly6C+ monocytes in AB1 tumors
S5a: Relative IFNβ RNA expression in untreated compared to poly(I:C) treated tumors
Untreated	Poly(I:C) treated
6.147	22.6
4.508	25.6
18.975	25.85
13.797	21.815
15.929	24.307
S5b: Relative IFNβ RNA expression within the sorted CD11b+ Ly6C+ monocyte population in untreated compared to poly(I:C) treated tumors
Untreated	Poly(I:C) treated
2.01	9.6
4.208	14.5
3.968	5.94
1.33	17.377
2	8.664
