# Supplementary material for: Temporally restricted activation of IFNβ signaling underlies response to immune checkpoint therapy in mice
Source: Nat Commun. 2022 Aug 19;13:4895. doi: 10.1038/s41467-022-32567-8 (PMC9390963; doi:10.1038/s41467-022-32567-8)
Supplement: Supplementary file 13 — Source Data [file 41467_2022_32567_MOESM13_ESM.zip › Source data files/Source data - Supp Figure 6.xlsx]

## Sheet: Supp Figure 6
Figure S6	Deconvolution analysis on bulk RNA seq data from AB1 and Renca using an IFNβ-stimulated T cell signature between responders and non-responders
AB1	IFNB												Resting												Th17												Th2												Th1
Day0_RS	0.294432	0.218606	0.253252	0.24175	0.212383	0.276051	0.19392	0.190142	0.215503	0.240101	0.274414	0.141691	0.010051	0	0	0.004341	0.042229	0.006838	0.006071	0.022795	0.00599	0.006247	0.002872	0.136367	0.08653	0	0.031419	0.039838	0	0.061849	0.026251	0	0.033467	0.02967	0.075658	0.066612	0.242748	0.350049	0.309818	0.335951	0.226481	0.350824	0.366487	0.255894	0.319899	0.263672	0.286031	0.446613	0
Day0_NR	0.04768	0.015922	0.058377	0.031186	0.104503	0.113664	0.220153	0.118662	0.089178	0.092407	0.10487	0.050746	0	0	0.131257	0	0.009515	0	0	0	0.017295	0	0.105432	0.053237	0	0	0	0	0	0	0	0	0	0	0	0	0.472933	0.42115	0.394755	0.390814	0.451394	0.418204	0.36304	0.432723	0.384707	0.350967	0.435447	0.508409	0
Day2_RS	0.24695	0.028268	0.088926	0.050157	0.113836	0.129167	0.089977	0.011658					0	0.041626	0.109212	0.027709	0	0	0	0.237337					0	0	0	0	0	0	0	0					0.350177	0.338827	0.28342	0.373399	0.404988	0.240206	0.328128	0.268784					0
Day2_NR	0.201389	0.16532	0.135505	0.209165	0.194302	0.128851	0.119679	0.227828					0	0	0	0	0	0	0	0.004612					0	0	0	0	0	0	0	0.056021					0.338296	0.483716	0.468463	0.364277	0.409227	0.456782	0.487601	0.229771					0
Day4_RS	0.01546	0.03266	0.055106	0.032148	0.1186	0.082012	0.187244	0.079729					0.067619	0.067608	0.058666	0.103901	0.102535	0.076207	0.006456	0.10471					0	0	0	0	0	0	0	0					0.275278	0.387685	0.27675	0.270947	0.216796	0.204029	0.214237	0.248683					0
Day4_NR	0.085512	0.035071	0.218675	0.155735	0.206055	0.271448	0.181939	0.243411					0.035258	0.104899	0	0	0	0	0	0					0	0	0	0	0.016819	0	0	0					0.416394	0.274918	0.385676	0.256332	0.269402	0.522394	0.347347	0.39142					0
Day6_RS	0.158896	0.034094	0.108039	0.166174	0.019274	0.004855	0.110335	0.106254					0	0.202194	0.079703	0.156793	0.340762	0.151212	0	0.124041					0	0	0	0	0	0	0	0					0.306235	0.22298	0.317133	0.286502	0.229407	0.360477	0.280685	0.244225					0
Day6_NR	0.165008	0.14502	0.146041	0.180926	0.183751	0.175414	0.241204	0.155543					0	0	0	0	0	0.01231	0.014064	0					0	0	0	0	0	0	0	0					0.470111	0.448078	0.269937	0.306694	0.520922	0.372884	0.260912	0.475637					0
Renca	IFNB												Resting												Th17												Th2												Th1
Day0_RS	0.005324	0.005673	0.003782	0.019783	0.017185	0.02279	0.027927	0.07154	0.009702	0.011817	0.033585	0.048937	0.324332	0.223226	0.281665	0.292863	0.195027	0.204136	0.264782	0.208921	0.283797	0.206679	0.304009	0.254917	0	0	0	0	0	0	0	0	0	0	0	0	0.342056	0.419149	0.384824	0.371346	0.430063	0.414541	0.380269	0.490714	0.377564	0.429591	0.366387	0.456267	0
Day0_NR	0	0	0.014794	0	0.001	0.008856	0.006006	0	0.004286	0.00141	0	0.004366	0.23998	0.237705	0.155124	0.265444	0.286347	0.223974	0.353501	0.285441	0.231605	0.251521	0.313616	0.292774	0	0	0	0	0	0	0	0	0	0	0	0	0.389073	0.422263	0.457667	0.406856	0.362623	0.540699	0.332172	0.358783	0.452869	0.393377	0.355526	0.369032	0
Day2_RS	0.134491	0.151311	0.169687	0.093356	0.10694	0.150607	0.147787	0.170049					0.268123	0.339472	0.430732	0.303292	0.381323	0.372769	0.390181	0.357418					0.014878	0	0.004652	0	0.050019	0	0.040303	0.060894					0.264455	0.456561	0.326947	0.440365	0.299822	0.429346	0.352652	0.35013					0
Day2_NR	0.002624	0.108496	0.096425	0.154585	0.147902	0.137339	0	0.029662					0.263734	0.254829	0.299104	0.389159	0.354346	0.326162	0.262253	0.244459					0	0	0	0	0	0.005895	0	0					0.377685	0.462348	0.444051	0.420178	0.38552	0.434526	0.442256	0.414781					0
Day4_RS	0.076844	0.066051	0.100012	0.110972	0.091395	0.148009	0.088299	0.068135					0.214711	0.30561	0.391708	0.26908	0.362374	0.3241	0.326366	0.327781					0	0.002078	0.030593	0.02659	0.003782	0.044632	0.003873	0					0.133049	0.27214	0.338062	0.441103	0.194961	0.406685	0.344973	0.405146					0
Day4_NR	0.145823	0.069083	0.105333	0.028735	0.118118	0.028507	0.099497	0.124373					0.35953	0.286072	0.317608	0.28692	0.34594	0.240277	0.35664	0.312164					0.019453	0	0	0	0.023172	0	0	0					0.405313	0.426533	0.437426	0.420166	0.395128	0.398835	0.40605	0.429075					0
Day6_RS	0	0.070854	0.006218	0.022746	0.091681	0.103362	0.025261	0.087682					0.244949	0.416459	0.263618	0.317802	0.394639	0.392521	0.227279	0.414292					0	0	0	0	0	0.033257	0	0					0.393335	0.33062	0.354994	0.203837	0.357208	0.351811	0.302233	0.29727					0
Day6_NR	0.003419	0.100346	0.048331	0.104795	0.103724	0.072468	0.15117	0.020649					0.287287	0.378457	0.338032	0.287137	0.346192	0.382283	0.359696	0.25677					0	0.022543	0	0.001758	0	0	0.043943	0					0.251783	0.378938	0.321901	0.397979	0.422033	0.363212	0.390629	0.385945					0
[truncated: 35 more columns]
