# Supplementary material for: Temporally restricted activation of IFNβ signaling underlies response to immune checkpoint therapy in mice
Source: Nat Commun. 2022 Aug 19;13:4895. doi: 10.1038/s41467-022-32567-8 (PMC9390963; doi:10.1038/s41467-022-32567-8)
Supplement: Supplementary file 13 — Source Data [file 41467_2022_32567_MOESM13_ESM.zip › Source data files/Source data - Supp Figure 7.xlsx]

## Sheet: Supp Figure 7
Figure S7		Flow cytometry: Proportion of T cells shown as % of T cells (CD8 or CD4+) cells
CD8+		ICOS+					Ki67+					LAG3+					PD1+					TIM3+
chronic		0.62	0	1.33	0	0	8.62	22	23.3	20	14.8	0	0	6.98	2.5	5	1.85	8.54	14	10	5	0	1.22	9.3	5	10
pbs		0.75	3.45	0	9.09	8.33	8.63	8.05	18.2	20.8	22.2	0.29	2.3	0	1.33	3.66	0.81	8.05	0	4.17	11.1	0.52	3.45	9.09	12.5	0
on-off		0.39	1.63	2.09	2.27	9	13.2	26.5	51.9	29.5	20	0	0.65	0.28	2.27	4	4.7	18	36.9	29.5	34	1.04	2.94	8.48	9.09	5
CD4+		ICOS+					Ki67+					LAG3+					PD1+					TIM3+					foxp3+
chronic		7.11	35.4	31	30.4	34.8	11	38.7	28.7	26.1	30.4	0.49	1.09	1.15	0	0	2.7	25.9	21.8	8.7	34.8	2.21	9.49	2.3	8.7	4.35	78.4	85.8	88.5	95.7	100
pbs		54.2	15.7	47.2	65.1	54	18.3	30.8	35.8	38.1	40.3	0.36	1.92	0	1.59	1.61	5.53	7.69	13.2	15.9	17.7	2.35	2.88	5.66	1.59	3.23	79.3	98.6	98.1	93.7	91.9
on-off		31.7	27.2	50.5	69.3	48.3	21.9	32.9	44.9	37.9	33.7	1.17	2.4	2.12	1.72	1.02	8.36	11.8	14.7	20.7	48	4.32	5.14	6.56	10.3	10.2	54.6	75.3	29.4	74.1	94.9
