# Supplementary material for: Temporally restricted activation of IFNβ signaling underlies response to immune checkpoint therapy in mice
Source: Nat Commun. 2022 Aug 19;13:4895. doi: 10.1038/s41467-022-32567-8 (PMC9390963; doi:10.1038/s41467-022-32567-8)
Supplement: Supplementary file 13 — Source Data [file 41467_2022_32567_MOESM13_ESM.zip › Source data files/Source data - Supp Figure 9c-f.xlsx]

## Sheet: Source data - Supp Figure 9
Figure S9 c-f Normalized expression of the genes Ly6c1, Ly6c2 and Ccr2 plotted over time in responders and non-responders, in AB1 and Renca
AB1	d0_RS												d0_NR												d2_RS												d2_NR												d4_RS
Ly6c1	9.08726	8.89534	9.69172	9.44023	9.8651	9.7223	9.34164	9.37825	9.94356	9.84099	9.71987	7.74009	6.6054	7.02809	8.85799	7.34904	7.00739	7.70252	9.19694	7.75156	6.38513	7.21019	8.07098	6.50936	9.39892	8.50677	8.98102	8.19127	8.35536	8.54894	8.24896	7.20343					9.36719	7.93875	8.08131	8.56445	7.93484	8.19421	7.84527	9.05565					8.41177
Ly6c2	9.16821	8.8035	9.63585	9.39459	9.9362	9.70809	9.40449	9.29004	10.064	9.95577	9.80788	7.42937	6.26865	6.43533	8.44167	7.16253	6.70166	7.48539	9.04039	7.54045	5.89368	7.01937	7.8026	5.92548	9.25255	8.28346	8.99737	8.20037	8.32319	8.36646	8.10877	7.13206					9.3013	7.69875	7.9683	8.34607	7.71932	8.00516	7.62945	8.97479					8.40982
Ccr2	9.52057	9.15667	9.40104	9.40861	9.7542	9.38084	9.63906	9.1982	9.65851	9.50544	9.53674	8.4581	8.60587	7.57005	7.73074	8.26865	8.49137	8.69656	8.64401	8.07691	7.00522	8.28468	8.30043	7.62382	9.02652	8.44525	9.49859	8.87656	8.71749	8.46843	9.48014	5.77573					9.02491	9.14225	9.34892	8.91677	8.98253	9.32317	9.06285	9.06263					8.48094
Renca	d0_RS												d0_NR												d2_RS												d2_NR												d4_RS
Ly6c1	6.43	6.52	6.66	6.92	7.04	7.29	6.91	7.72	6.63	6.98	7.72	7.57	5.71	6.17	7.25	5.44	6.66	5.64	6.4	6.12	6.17	5.63	6.63	6.3	9.54	9.14	9.47	8.32	8.6	9.05	9.15	9.24					6.28	7.57	8.24	8.94	9.25	8.6	5.13	7.07					9.13
Ly6c2	5.75847	5.94054	5.95642	6.41303	6.40071	6.71982	6.32812	7.34115	6.05046	6.44154	7.13381	7.09493	4.9693	5.487	6.7163	4.75267	6.14997	4.85452	5.83497	5.40427	5.56417	4.9455	6.03357	5.78323	9.38565	8.77258	9.34378	8.09212	8.22187	8.78848	8.99893	9.09177					5.70013	6.95609	7.87381	8.63804	8.98639	8.30032	4.30684	6.46344					9.18193
Ccr2	8.23	8.01	8.24	8.38	8.26	8.3	8.65	8.92	8.73	8.61	8.38	8.72	8.21	8.16	8.18	7.86	7.98	8.18	8.81	8.12	8.26	8.11	8.52	8.47	9.08	8.58	8.9	8.25	8.31	8.79	9	8.91					7.94	7.77	8.44	8.66	8.64	8.72	7.72	7.86					9.23
[truncated: 31 more columns]
